# Supplementary material for: Interactome and Ubiquitinome Analyses Identify Functional Targets of Herpes Simplex Virus 1 Infected Cell Protein 0
Source: Front Microbiol. 2022 Apr 18;13:856471. doi: 10.3389/fmicb.2022.856471 (PMC9062659; doi:10.3389/fmicb.2022.856471)
Supplement: Supplementary Table S1 — Processed data for all mass spectrometry data used in this study. This table is provided as an attached Excel file. [file Table_1.XLSX]

## Sheet: N2A
Uniprot	Gene names (primary )	Organism	Protein names	Majority protein IDs	Unique peptides	Unique peptides ICP0_1	Unique peptides ICP0_2	Unique peptides ICP0_3	Unique peptides WT_1	Unique peptides WT_2	Unique peptides WT_3	Unique sequence coverage [%]	Mol. weight [kDa]	Sequence length	Q-value	Score	Sequence coverage ICP0_1 [%]	Sequence coverage ICP0_2 [%]	Sequence coverage ICP0_3 [%]	Sequence coverage WT_1 [%]	Sequence coverage WT_2 [%]	Sequence coverage WT_3 [%]	iBAQ ICP0_1	iBAQ ICP0_2	iBAQ ICP0_3	iBAQ WT_1	iBAQ WT_2	iBAQ WT_3	norm ICP0_1	norm ICP0_2	norm ICP0_3	norm WT_1	norm WT_2	norm WT_3	Average_ICP0	Average_WT	ratio	Ttest.pval.A_B	Interactor	log2Ratio	log10P
A0A0R4J1E3	Dbn1	Mouse	Drebrin	tr|A0A0R4J1E3|A0A0R4J1E3_MOUSEDrebrinOS=MusmusculusOX=10090GN=Dbn1PE=1SV=1	24	19	15	18	20	17	21	45.4	72.544	661	0	323.31	33.7	30.9	33.7	40.5	34.8	39.9	36094000	25410000	53294000	37556000	33443000	67266000	9.54868e+06	1.13946e+07	1.00177e+07	8.29051e+06	6.85307e+06	8.83916e+06	1.03203e+07	7.99425e+06	1.29097	0.0457717	yes	0.368454	1.3394
E0CX62	Psma3	Mouse	Proteasome endopeptidase complex (EC 3.4.25.1)	tr|E0CX62|E0CX62_MOUSEProteasomeendopeptidasecomplexOS=MusmusculusOX=10090GN=Psma3PE=1SV=2	3	3	2	3	3	3	2	16.7	20.26	180	0.0022989	19.015	16.7	11.1	16.7	16.7	16.7	11.1	4730100	2201900	6783800	3420400	4451900	6333400	1.25135e+06	987399	1.27515e+06	755055	912275	832247	1.1713e+06	833192	1.4058	0.0480251	yes	0.491389	1.31853
A0A338P7D7	Psma7	Mouse	Proteasome subunit alpha type (EC 3.4.25.1)	tr|A0A338P7D7|A0A338P7D7_MOUSEProteasomesubunitalphatypeOS=MusmusculusOX=10090GN=Psma7PE=1SV=1	8	8	6	8	8	6	8	50.2	24.782	223	0	240.55	50.2	31.8	50.2	50.2	31.8	50.2	16178000	9460000	27240000	13369000	17320000	22858000	4.27989e+06	4.24215e+06	5.1203e+06	2.95121e+06	3.54918e+06	3.00368e+06	4.54745e+06	3.16802e+06	1.43542	0.0210312	yes	0.521474	1.67714
Q9QUM9	Psma6	Mouse	Proteasome subunit alpha type-6 (EC 3.4.25.1) (Macropain iota chain) (Multicatalytic endopeptidase complex iota chain) (Proteasome iota chain)	sp|Q9QUM9|PSA6_MOUSEProteasomesubunitalphatype-6OS=MusmusculusOX=10090GN=Psma6PE=1SV=1	11	8	8	10	9	9	10	50.8	27.372	246	0	142.64	33.7	39.8	44.7	44.3	44.3	44.7	12411000	6676200	20675000	9378500	9239400	15703000	3.28333e+06	2.99381e+06	3.88628e+06	2.07031e+06	1.89332e+06	2.06347e+06	3.38781e+06	2.00903e+06	1.68629	0.0296494	yes	0.753851	1.52798
A0A338P7C0	Psmb1	Mouse	Proteasome subunit beta type-1	tr|A0A338P7C0|A0A338P7C0_MOUSEProteasomesubunitbetatype-1OS=MusmusculusOX=10090GN=Psmb1PE=1SV=1	4	3	4	3	3	4	3	37.1	15.637	140	0	39.496	32.9	47.1	32.9	32.9	47.1	45.7	10306000	7498500	16830000	7753000	9385100	13563000	2.72646e+06	3.36256e+06	3.16353e+06	1.71148e+06	1.92318e+06	1.78226e+06	3.08418e+06	1.80564e+06	1.70808	0.0138095	yes	0.772379	1.85982
A0A2R8W6R6	Prph	Mouse	Peripherin	tr|A0A2R8W6R6|A0A2R8W6R6_MOUSEPeripherinOS=MusmusculusOX=10090GN=PrphPE=1SV=1	22	16	14	18	19	15	19	38.1	57.735	506	0	323.31	33.6	35	39.5	39.5	35	40.1	65085000	42928000	79414000	54906000	43963000	65935000	1.72183e+07	1.92502e+07	1.49274e+07	1.21205e+07	9.00881e+06	8.66426e+06	1.7132e+07	9.9312e+06	1.72507	0.0128011	yes	0.786651	1.89275
E0CZ34	Psma3	Mouse	Proteasome subunit alpha type-3	tr|E0CZ34|E0CZ34_MOUSEProteasomesubunitalphatype-3OS=MusmusculusOX=10090GN=Psma3PE=1SV=1;tr|F8WH02|F8WH02_MOUSEProteasomesubunitalphatype-3OS=MusmusculusOX=10090GN=Psma3PE=1SV=1;tr|E0CYL6|E0CYL6_MOUSEProteasomesubunitalphatype-3OS=MusmusculusOX=10090GN=Psma3PE=1SV=1	2	2	1	2	2	1	1	80	3.8022	35	0	265.86	80	54.3	80	80	54.3	54.3	10234000	5461900	14019000	6049000	6864000	11589000	2.70741e+06	2.44928e+06	2.63515e+06	1.33532e+06	1.40656e+06	1.52286e+06	2.59728e+06	1.42158e+06	1.82704	0.000426072	yes	0.869506	3.37052
A0A0J9YUG2	Ppp1cb	Mouse	Serine/threonine-protein phosphatase PP1-beta catalytic subunit	tr|A0A0J9YUG2|A0A0J9YUG2_MOUSESerine/threonine-proteinphosphatasePP1-betacatalyticsubunitOS=MusmusculusOX=10090GN=Ppp1cbPE=1SV=1	2	2	1	2	1	1	2	54.2	6.5865	59	0	28.067	54.2	22	54.2	22	22	54.2	3275100	2608600	4903300	2042800	1789500	5799600	866429	1.16978e+06	921673	450949	366701	762102	985959	526584	1.87237	0.0423747	yes	0.904864	1.37289
E9PW69	Psma4	Mouse	Proteasome subunit alpha type (EC 3.4.25.1) (Fragment)	tr|E9PW69|E9PW69_MOUSEProteasomesubunitalphatype(Fragment)OS=MusmusculusOX=10090GN=Psma4PE=1SV=1;tr|E9Q0X0|E9Q0X0_MOUSEProteasomesubunitalphatype(Fragment)OS=MusmusculusOX=10090GN=Psma4PE=1SV=1	8	8	4	8	7	6	8	58.1	23.385	210	0	155.23	58.1	20.5	58.1	46.7	38.6	58.1	16048000	8822200	23961000	10360000	11106000	16639000	4.2455e+06	3.95614e+06	4.50395e+06	2.28698e+06	2.27582e+06	2.18647e+06	4.2352e+06	2.24975e+06	1.88252	0.00485979	yes	0.912662	2.31338
P20152	Vim	Mouse	Vimentin	sp|P20152|VIME_MOUSEVimentinOS=MusmusculusOX=10090GN=VimPE=1SV=3;tr|A0A0A6YWC8|A0A0A6YWC8_MOUSEVimentinOS=MusmusculusOX=10090GN=VimPE=1SV=1	34	28	24	33	27	22	33	65	53.687	466	0	323.31	66.3	58.4	71.5	58.8	55.2	71	264820000	147350000	300890000	174850000	142660000	246670000	7.00582e+07	6.60762e+07	5.65583e+07	3.85982e+07	2.92336e+07	3.24139e+07	6.42309e+07	3.34153e+07	1.9222	0.00472479	yes	0.942761	2.32562
D3YPJ2	UL34	HSV1	Nuclear egress protein 2	tr|D3YPJ2|D3YPJ2_HHV1Nuclearegressprotein2OS=Humanherpesvirus1OX=10298GN=UL34PE=3SV=1	6	6	4	6	5	5	6	37.8	29.786	275	0	139.53	37.8	26.2	37.8	29.8	32	37.8	4630500	1824500	5475200	2388500	2088700	4808400	1225000	818161	1.02917e+06	527263	428012	631853	1.02411e+06	529043	1.93578	0.0337835	yes	0.952917	1.4713
Q6ZWQ9	Myl12a	Mouse	MCG5400 (Myosin regulatory light chain 12B) (Myosin, light chain 12A, regulatory, non-sarcomeric)	tr|Q6ZWQ9|Q6ZWQ9_MOUSEMCG5400OS=MusmusculusOX=10090GN=Myl12aPE=1SV=1	4	2	2	3	1	2	3	23.3	19.895	172	0	26.042	12.2	11.6	17.4	6.4	12.2	17.4	1386400	891490	2037200	853790	869990	1468700	366772	399771	382932	188475	178277	192996	383159	186582	2.05356	0.000497363	yes	1.03813	3.30333
P0CG50	Ubc	Mouse	Polyubiquitin-C [Cleaved into: Ubiquitin; Ubiquitin-related 1; Ubiquitin-related 2]	tr|E9Q9J0|E9Q9J0_MOUSEUbiquitin-60SribosomalproteinL40(Fragment)OS=MusmusculusOX=10090GN=Uba52PE=4SV=1;tr|E9Q5F6|E9Q5F6_MOUSEPolyubiquitin-C(Fragment)OS=MusmusculusOX=10090GN=UbcPE=1SV=1;sp|P0CG50|UBC_MOUSEPolyubiquitin-COS=MusmusculusOX=10090GN=UbcPE=1SV=2	3	3	3	3	3	3	3	35.4	10.914	96	0	323.31	35.4	35.4	35.4	35.4	35.4	35.4	51672000	29111000	73664000	40582000	25436000	40386000	1.36698e+07	1.30543e+07	1.38466e+07	8.9585e+06	5.2123e+06	5.30696e+06	1.35236e+07	6.49259e+06	2.08293	0.025816	yes	1.05861	1.58811
J3QN38	Gm21972	Mouse	Predicted gene 21972 (Fragment)	tr|J3QN38|J3QN38_MOUSEPredictedgene21972(Fragment)OS=MusmusculusOX=10090GN=Gm21972PE=4SV=1	3	3	2	3	1	2	1	34.7	11.119	98	0.0023364	19.834	34.7	33.7	34.7	19.4	34.7	19.4	2018300	1535900	2819400	1306200	1301300	2136700	533942	688744	529962	288344	266660	280775	584216	278593	2.09702	0.026574	yes	1.06834	1.57554
I1UYM4	RS1	HSV1	RS1 (Transcription regulator/activator ICP4) (Transcriptional regulator ICP4)	tr|I1UYM4|I1UYM4_HHV1RS1OS=Humanherpesvirus1OX=10298GN=RS1PE=4SV=1	22	18	14	22	15	14	20	32.8	132.63	1294	0	323.31	27.4	21.8	32.8	21.1	21.6	29.4	1508800	886780	2305500	826660	600310	1986400	399153	397659	433365	182486	123014	261025	410059	188842	2.17144	0.0237864	yes	1.11865	1.62367
A0A0B5EB06	UL39	HSV1	Ribonucleoside-diphosphate reductase large subunit (R1) (EC 1.17.4.1) (Ribonucleotide reductase large subunit)	tr|A0A0B5EB06|A0A0B5EB06_HHV1Ribonucleoside-diphosphatereductaselargesubunitOS=Humanherpesvirus1OX=10298GN=UL39PE=3SV=1	35	29	17	34	27	22	33	47.6	124.03	1137	0	323.31	37.7	23.7	46.4	35.3	30.9	42.7	8626900	5670400	16765000	5090300	4724100	11872000	2.28225e+06	2.54278e+06	3.15132e+06	1.12369e+06	968053	1.56005e+06	2.65878e+06	1.21726e+06	2.18423	0.0131647	yes	1.12712	1.88059
A0A3B2W7J8	Plec	Mouse	Plectin (Fragment)	tr|A0A3B2W7J8|A0A3B2W7J8_MOUSEPlectin(Fragment)OS=MusmusculusOX=10090GN=PlecPE=1SV=1	50	41	29	49	38	35	46	40.8	186.4	1646	0	323.31	36	23.8	42.6	35.1	30.6	41.9	7191200	3675600	13847000	4102000	3218800	8886600	1.90243e+06	1.64825e+06	2.60282e+06	905519	659590	1.16775e+06	2.05117e+06	910954	2.25167	0.0382559	yes	1.171	1.4173
D3YUD8	Gm9774	Mouse	Predicted pseudogene 9774	tr|D3YUD8|D3YUD8_MOUSEPredictedpseudogene9774OS=MusmusculusOX=10090GN=Gm9774PE=4SV=3	2	1	2	1	1	1	1	11	32.939	309	0.0020619	15.109	4.9	11	4.9	4.9	4.9	4.9	791430	522590	815220	329330	432580	539510	209373	234345	153237	72699.8	88643.4	70894.9	198985	77412.7	2.57044	0.0312096	yes	1.36202	1.50571
P19246	Nefh	Mouse	Neurofilament heavy polypeptide (NF-H) (200 kDa neurofilament protein) (Neurofilament triplet H protein)	sp|P19246|NFH_MOUSENeurofilamentheavypolypeptideOS=MusmusculusOX=10090GN=NefhPE=1SV=3	5	5	4	4	3	4	4	5.4	116.99	1090	0	48.479	6.2	5	5	4.1	5.3	5.3	748580	385490	599890	287230	224690	573650	198037	172865	112761	63406.2	46043	75381.1	161221	61610.1	2.6168	0.0471022	yes	1.3878	1.32696
Q5MDG9	US11	HSV1	Tegument protein US11 (US11)	tr|Q5MDG9|Q5MDG9_HHV1TegumentproteinUS11OS=Humanherpesvirus1OX=10298GN=US11PE=4SV=1	4	4	2	4	3	3	3	38.3	16.311	149	0	64.25	38.3	26.8	38.3	26.8	26.8	26.8	10406000	5895200	22907000	5309600	6920700	5514900	2.75291e+06	2.64359e+06	4.30583e+06	1.1721e+06	1.41818e+06	724691	3.23411e+06	1.10499e+06	2.92683	0.0443297	yes	1.54934	1.35331
Q8R5L1	C1qbp	Mouse	Complement component 1 Q subcomponent-binding protein, mitochondrial (Complement component 1, q subcomponent binding protein) (Complement component 1, q subcomponent binding protein, isoform CRA_b) (p32-RACK)	tr|Q8R5L1|Q8R5L1_MOUSEComplementcomponent1Qsubcomponent-bindingprotein,mitochondrialOS=MusmusculusOX=10090GN=C1qbpPE=1SV=1	6	6	5	6	4	5	6	31.9	31.025	279	0	73.693	31.9	22.2	31.9	19.4	30.8	31.9	10029000	4087600	13767000	2901800	4008400	6241700	2.65317e+06	1.833e+06	2.58778e+06	640574	821393	820197	2.35799e+06	760722	3.09967	0.0216162	yes	1.63212	1.66522
H9E968	US1	HSV1	Regulatory protein ICP22 (US1)	tr|H9E968|H9E968_HHV1RegulatoryproteinICP22OS=Humanherpesvirus1OX=10298GN=US1PE=4SV=1	2	2	1	2	2	1	2	6.2	46.474	420	0.0019417	13.158	6.2	2.4	6.2	6.2	2.4	6.2	953070	1019700	1976700	523380	294220	1091700	252135	457265	371560	115536	60291	143456	360320	106428	3.38558	0.0360917	yes	1.7594	1.44259
D3YPI2	UL25	HSV1	Capsid vertex component 2	tr|D3YPI2|D3YPI2_HHV1Capsidvertexcomponent2OS=Humanherpesvirus1OX=10298GN=UL25PE=3SV=1	3	2	2	3	1	1	2	7.6	62.685	580	0	32.173	5.2	5.7	7.6	3.3	3.3	5.2	181650	173150	321130	70291	59159	186380	48055.6	77645.7	60362.8	15516.8	12122.7	24491.5	62021.4	17377	3.56917	0.0217746	yes	1.83559	1.66205
A0A110B4Q7	UL7	HSV1	Cytoplasmic envelopment protein 1	tr|A0A110B4Q7|A0A110B4Q7_HHV1Cytoplasmicenvelopmentprotein1OS=Humanherpesvirus1OX=10298GN=UL7PE=3SV=1	2	1	1	2	0	0	2	11.8	33.033	296	0.0020325	14.556	5.4	5.4	11.8	0	0	11.8	125720	208170	343860	0	0	273580	33259.3	93349.8	64635.3	0	0	35950.1	63748.1	11983.4	5.31972	0.0780357	yes	2.41135	1.10771
A0A0G2JED9	Rap1a	Mouse	Ras-related protein Rap-1A (Fragment)	tr|A0A0G2JED9|A0A0G2JED9_MOUSERas-relatedproteinRap-1A(Fragment)OS=MusmusculusOX=10090GN=Rap1aPE=1SV=1;tr|A0A0G2JE52|A0A0G2JE52_MOUSERas-relatedproteinRap-1AOS=MusmusculusOX=10090GN=Rap1aPE=1SV=1	2	1	2	1	1	0	1	19.3	12.37	109	0.0051993	10.906	10.1	19.3	10.1	10.1	0	10.1	396790	1144700	430890	240400	0	566180	104971	513318	80994.4	53068.4	0	74399.5	233095	42489.3	5.48596	0.306262	yes	2.45574	0.513907
D3YPL0	UL51	HSV1	Tegument protein UL51 (UL51)	tr|D3YPL0|D3YPL0_HHV1TegumentproteinUL51OS=Humanherpesvirus1OX=10298GN=UL51PE=4SV=1	2	2	0	2	0	0	1	13.9	25.464	244	0.0019569	13.282	13.9	0	13.9	0	0	5.7	225260	0	550870	0	0	183190	59592.6	0	103547	0	0	24072.3	54379.9	8024.09	6.77707	0.259034	yes	2.76066	0.586643
A0A0A6YVP0	Ighg2b	Mouse	Immunoglobulin heavy constant gamma 2B (Fragment)	tr|A0A0A6YVP0|A0A0A6YVP0_MOUSEImmunoglobulinheavyconstantgamma2B(Fragment)OS=MusmusculusOX=10090GN=Ighg2bPE=1SV=2	4	2	0	4	2	0	0	15.3	44.24	405	0	42.938	10.6	0	15.3	6.7	0	4	1427300	0	1854400	248890	0	251720	377593	0	348571	54942.6	0	33077.5	242055	29340	8.24998	0.220066	yes	3.04439	0.657447
H9E944	UL37	HSV1	Inner tegument protein	tr|H9E944|H9E944_HHV1InnertegumentproteinOS=Humanherpesvirus1OX=10298GN=UL37PE=3SV=1	6	3	3	6	1	1	2	7.3	120.53	1123	0	47.83	4.5	2.8	7.3	1	0.8	2.8	137250	155240	363950	21992	12813	90559	36309.5	69614.3	68411.7	4854.75	2625.61	11900	58111.8	6460.12	8.99547	0.0350014	yes	3.1692	1.45591
Q64475	Hist1h2bb	Mouse	Histone H2B type 1-B (h2B-143)	sp|Q64475|H2B1B_MOUSEHistoneH2Btype1-BOS=MusmusculusOX=10090GN=Hist1h2bbPE=1SV=3	3	3	2	3	1	1	1	26.2	13.952	126	0	38.099	26.2	14.3	26.2	7.1	7.1	7.1	6556800	6309000	21002000	609200	2380200	728980	1.7346e+06	2.82915e+06	3.94774e+06	134481	487746	95792.4	2.83717e+06	239340	11.8541	0.0508133	yes	3.56732	1.29402
P70398	Usp9x	Mouse	Probable ubiquitin carboxyl-terminal hydrolase FAF-X (EC 3.4.19.12) (Deubiquitinating enzyme FAF-X) (Fat facets homolog) (Fat facets protein-related, X-linked) (Ubiquitin carboxyl-terminal hydrolase FAM) (Ubiquitin thioesterase FAF-X) (Ubiquitin-specific protease 9, X chromosome) (Ubiquitin-specific-processing protease FAF-X)	sp|P70398|USP9X_MOUSEProbableubiquitincarboxyl-terminalhydrolaseFAF-XOS=MusmusculusOX=10090GN=Usp9xPE=1SV=2	11	10	9	11	3	3	2	5.7	290.71	2559	0	92.77	5.2	4.5	5.7	2.1	1.2	1	196980	193030	289950	30658	21411	25036	52111.1	86560.5	54501.9	6767.77	4387.5	3289.88	64391.2	4815.05	13.3729	0.0321105	yes	3.74124	1.49335
Q1T724	UL38	HSV1	Triplex capsid protein 1	tr|Q1T724|Q1T724_HHV1Triplexcapsidprotein1OS=Humanherpesvirus1OX=10298GN=UL38PE=3SV=1	3	3	1	2	0	0	2	9.7	50.305	465	0	33.18	9.7	3	6.7	0	0	6.7	481150	0	343790	0	0	105930	127288	0	64622.2	0	0	13919.8	63970.2	4639.95	13.7868	0.246559	yes	3.78522	0.608079
E9Q223	Hbb-bs	Mouse	Hemoglobin, beta adult s chain (Fragment)	tr|E9Q223|E9Q223_MOUSEHemoglobin,betaadultschain(Fragment)OS=MusmusculusOX=10090GN=Hbb-bsPE=1SV=1	5	1	1	5	1	1	1	60.2	11.083	103	0	127.06	12.6	12.6	69.9	12.6	12.6	12.6	254330	219950	139770000	238040	275080	249890	67283.1	98632.3	2.62726e+07	52547.5	56368.9	32837.1	8.81282e+06	47251.1	186.51	0.421079	yes	7.54311	0.375637
D3YPK9	UL50	HSV1	Deoxyuridine 5'-triphosphate nucleotidohydrolase (dUTPase) (EC 3.6.1.23) (dUTP pyrophosphatase)	tr|D3YPK9|D3YPK9_HHV1Deoxyuridine5'-triphosphatenucleotidohydrolaseOS=Humanherpesvirus1OX=10298GN=UL50PE=3SV=1	18	17	15	18	4	2	6	73	39.125	371	0	323.31	64.2	55.3	73	15.1	7.8	24.3	62760000	26168000	121940000	399350	349220	867830	1.66032e+07	1.17345e+07	2.29211e+07	88156.7	71561.5	114038	1.70863e+07	91252.1	187.242	0.0344405	yes	7.54876	1.46293
G8H8D9	UL18	HSV1	Triplex capsid protein 2	tr|G8H8D9|G8H8D9_HHV1Triplexcapsidprotein2OS=Humanherpesvirus1OX=10298GN=UL18PE=1SV=1	2	1	0	2	0	0	0	9.4	34.27	318	0.0019194	12.954	6	0	9.4	0	0	0	215050	0	299580	0	0	0	56891.5	0	56312	0	0	0	37734.5	0	#DIV/0!	0.183514	yes	10	0.736331
Q8K1X1	Wdr11	Mouse	WD repeat-containing protein 11 (Bromodomain and WD repeat-containing protein 2)	sp|Q8K1X1|WDR11_MOUSEWDrepeat-containingprotein11OS=MusmusculusOX=10090GN=Wdr11PE=1SV=1	3	3	1	3	0	0	0	3.4	135.94	1223	0	25.418	3.4	1	3.4	0	0	0	50678	34741	268700	0	0	0	13406.9	15578.9	50507.5	0	0	0	26497.8	0	#DIV/0!	0.158335	yes	10	0.800423
P68037	Ube2l3	Mouse	Ubiquitin-conjugating enzyme E2 L3 (EC 2.3.2.23) (E2 ubiquitin-conjugating enzyme L3) (UbcM4) (Ubiquitin carrier protein L3) (Ubiquitin-protein ligase L3)	tr|A0A338P786|A0A338P786_MOUSEUbiquitin-conjugatingenzymeE2L3(Fragment)OS=MusmusculusOX=10090GN=Ube2l3PE=1SV=1;sp|P68037|UB2L3_MOUSEUbiquitin-conjugatingenzymeE2L3OS=MusmusculusOX=10090GN=Ube2l3PE=1SV=1;tr|A0A338P702|A0A338P702_MOUSEUbiquitin-conjugatingenzymeE2L3OS=MusmusculusOX=10090GN=Ube2l3PE=1SV=1	5	5	1	5	0	0	0	54.8	16.821	146	0	82.748	54.8	9.6	54.8	0	0	0	5557100	108060	12749000	0	0	0	1.47013e+06	48457.4	2.39643e+06	0	0	0	1.30501e+06	0	#DIV/0!	0.196139	yes	10	0.707436
F8VPX1	Usp7	Mouse	Ubiquitin carboxyl-terminal hydrolase 7	tr|F8VPX1|F8VPX1_MOUSEUbiquitincarboxyl-terminalhydrolase7OS=MusmusculusOX=10090GN=Usp7PE=1SV=1	52	44	31	52	0	0	0	62.8	128.47	1103	0	323.31	51.2	32.9	62.8	0	0	0	37887000	29528000	61877000	0	0	0	1.0023e+07	1.32413e+07	1.1631e+07	0	0	0	1.16318e+07	0	#DIV/0!	0.00631878	yes	10	2.19937
H9E965	RL2	HSV1	RL2 (Ubiquitin E3 ligase ICP0)	tr|H9E965|H9E965_HHV1RL2OS=Humanherpesvirus1OX=10298GN=RL2PE=4SV=1	33	30	30	32	4	2	6	68	78.611	776	0	323.31	64.3	59.4	64.8	9.1	4.8	13.9	369670000	274700000	661330000	113170	67444	428180	9.77963e+07	1.23184e+08	1.2431e+08	24982.3	13820.5	56265.4	1.15097e+08	31689.4	3632.02	0.00561187	yes	11.8266	2.25089
E9QAQ5	Gsk3b	Mouse	Glycogen synthase kinase-3 beta	tr|E9QAQ5|E9QAQ5_MOUSEGlycogensynthasekinase-3betaOS=MusmusculusOX=10090GN=Gsk3bPE=1SV=1	2	0	0	0	2	2	2	7.6	47.989	433	0.001938	13.094	0	0	0	7.6	7.6	7.6	0	0	0	340160	381840	659080	0	0	0	75090.5	78245.9	86607.1	0	79981.2	0	0.00184038	no	-10	2.73509
B8JJ92	Acin1	Mouse	Apoptotic chromatin condensation inducer in the nucleus	tr|B8JJ92|B8JJ92_MOUSEApoptoticchromatincondensationinducerinthenucleusOS=MusmusculusOX=10090GN=Acin1PE=1SV=1;tr|B8JJ91|B8JJ91_MOUSEApoptoticchromatincondensationinducerinthenucleusOS=MusmusculusOX=10090GN=Acin1PE=1SV=1	2	0	0	0	2	2	2	4.1	67.113	580	0	69.059	9.1	4.3	7.2	32.1	30	33.4	0	0	0	835410	1024000	1362300	0	0	0	184417	209836	179014	0	191089	0	0.00246363	no	-10	2.60842
F6TM12	Xab2	Mouse	Pre-mRNA-splicing factor SYF1 (Fragment)	tr|F6TM12|F6TM12_MOUSEPre-mRNA-splicingfactorSYF1(Fragment)OS=MusmusculusOX=10090GN=Xab2PE=1SV=1	2	0	0	0	2	2	2	10.5	33.952	285	0.0020161	14.353	0	0	0	10.5	10.5	10.5	0	0	0	217580	260910	439720	0	0	0	48030.9	53465.2	57781.9	0	53092.6	0	0.0028113	no	-10	2.55109
A8Y5E8	Rbbp4	Mouse	Histone-binding protein RBBP4 (Fragment)	tr|A8Y5E8|A8Y5E8_MOUSEHistone-bindingproteinRBBP4(Fragment)OS=MusmusculusOX=10090GN=Rbbp4PE=1SV=1	2	0	0	0	2	1	1	85.4	5.436	48	0.0035971	11.778	0	0	0	85.4	37.5	47.9	0	0	0	2378700	2017100	3337600	0	0	0	525099	413340	438581	0	459007	0	0.00539138	no	-10	2.2683
A0A0R4J0J6	Thoc5	Mouse	THO complex subunit 5 homolog	tr|A0A0R4J0J6|A0A0R4J0J6_MOUSETHOcomplexsubunit5homologOS=MusmusculusOX=10090GN=Thoc5PE=1SV=1;tr|Q5SVF9|Q5SVF9_MOUSETHOcomplexsubunit5homologOS=MusmusculusOX=10090GN=Thoc5PE=1SV=1	2	0	0	0	1	1	1	3.4	78.699	683	0.0018939	12.66	0	0	0	1.6	1.6	1.8	0	0	0	26714	48415	56336	0	0	0	5897.13	9921.11	7402.89	0	7740.38	0	0.0222331	no	-10	1.653
A0A0A6YXN6	Zc3h11a	Mouse	Zinc finger CCCH domain-containing protein 11A (Fragment)	tr|A0A0A6YXN6|A0A0A6YXN6_MOUSEZincfingerCCCHdomain-containingprotein11A(Fragment)OS=MusmusculusOX=10090GN=Zc3h11aPE=1SV=1	2	0	0	0	2	1	2	14.3	21.431	189	0.0018587	12.32	0	0	0	14.3	6.3	14.3	0	0	0	920010	647980	1929600	0	0	0	203093	132783	253561	0	196479	0	0.0303344	no	-10	1.51806
Q9DBM1	Gpatch1	Mouse	G patch domain-containing protein 1	sp|Q9DBM1|GPTC1_MOUSEGpatchdomain-containingprotein1OS=MusmusculusOX=10090GN=Gpatch1PE=2SV=1;tr|D6RJ67|D6RJ67_MOUSEGpatchdomain-containingprotein1OS=MusmusculusOX=10090GN=Gpatch1PE=1SV=1	2	0	0	0	1	2	2	2.5	103.01	930	0.0019231	12.973	0	0	0	1.2	2.5	2.5	0	0	0	20565	51393	77631	0	0	0	4539.74	10531.4	10201.2	0	8424.09	0	0.0493691	no	-10	1.30654
O35492	Clk3	Mouse	Dual specificity protein kinase CLK3 (EC 2.7.12.1) (CDC-like kinase 3)	sp|O35492|CLK3_MOUSEDualspecificityproteinkinaseCLK3OS=MusmusculusOX=10090GN=Clk3PE=1SV=2;tr|A0A1L1SST3|A0A1L1SST3_MOUSEDual-specificityproteinkinaseCLK3(Fragment)OS=MusmusculusOX=10090GN=Clk3PE=1SV=1	2	0	0	0	1	1	2	5.3	73.797	638	0.0020576	14.843	0	0	0	2.2	2.2	5.3	0	0	0	126170	126610	421530	0	0	0	27852.1	25944.7	55391.6	0	36396.1	0	0.062036	no	-10	1.20736
F6WXS6	Phrf1	Mouse	PHD and RING finger domain-containing protein 1 (Fragment)	tr|F6WXS6|F6WXS6_MOUSEPHDandRINGfingerdomain-containingprotein1(Fragment)OS=MusmusculusOX=10090GN=Phrf1PE=1SV=1;tr|F7ANA1|F7ANA1_MOUSEPHDandRINGfingerdomain-containingprotein1(Fragment)OS=MusmusculusOX=10090GN=Phrf1PE=1SV=1	2	0	0	0	2	1	2	11.2	36.486	331	0.0018727	12.425	0	0	0	11.2	3	11.2	0	0	0	439860	289710	1233800	0	0	0	97099.3	59366.8	162129	0	106198	0	0.0714135	no	-10	1.14622
A0A087WS25	Dnajc13	Mouse	DnaJ heat shock protein family (Hsp40) member C13 (Fragment)	tr|A0A087WS25|A0A087WS25_MOUSEDnaJheatshockproteinfamily(Hsp40)memberC13(Fragment)OS=MusmusculusOX=10090GN=Dnajc13PE=1SV=1	2	0	0	0	1	1	1	13	20.568	184	0.0052817	11.27	0	0	0	7.1	7.1	6	0	0	0	277290	276090	95084	0	0	0	61211.9	56575.8	12494.6	0	43427.5	0	0.107561	no	-10	0.968344
A0A0A6YXI9	Zc3h11a	Mouse	Zinc finger CCCH domain-containing protein 11A (Fragment)	tr|A0A0A6YXI9|A0A0A6YXI9_MOUSEZincfingerCCCHdomain-containingprotein11A(Fragment)OS=MusmusculusOX=10090GN=Zc3h11aPE=1SV=1	2	0	0	0	1	2	1	12.4	20.851	194	0.0019531	13.264	0	0	0	7.7	12.4	7.7	0	0	0	317220	983800	596460	0	0	0	70026.5	201598	78378.4	0	116668	0	0.111181	no	-10	0.953969
A0A0G2JGL8	Dhx30	Mouse	ATP-dependent RNA helicase DHX30	tr|A0A0G2JGL8|A0A0G2JGL8_MOUSEATP-dependentRNAhelicaseDHX30OS=MusmusculusOX=10090GN=Dhx30PE=1SV=1	2	0	0	0	0	1	1	1.8	133.03	1186	0.0035587	11.496	0	0	0	0	0.9	0.8	0	0	0	0	20436	29226	0	0	0	0	4187.7	3840.47	0	2676.06	0	0.184266	no	-10	0.734555
A2AGT5	Ckap5	Mouse	Cytoskeleton-associated protein 5	tr|A0A0R4J0K2|A0A0R4J0K2_MOUSECytoskeleton-associatedprotein5OS=MusmusculusOX=10090GN=Ckap5PE=1SV=1;tr|K3W4R5|K3W4R5_MOUSECytoskeleton-associatedprotein5OS=MusmusculusOX=10090GN=Ckap5PE=1SV=1;sp|A2AGT5|CKAP5_MOUSECytoskeleton-associatedprotein5OS=MusmusculusOX=10090GN=Ckap5PE=1SV=1	2	1	0	0	2	0	1	1.3	223.52	2011	0.0035714	11.601	0.6	0	0	1.3	0	0.7	0	0	0	24501	0	31101	0	0	0	5408.61	0	4086.86	0	3165.16	0	0.191301	no	-10	0.718284
A0A140LIM5	Bub3	Mouse	Mitotic checkpoint protein BUB3	tr|A0A140LIM5|A0A140LIM5_MOUSEMitoticcheckpointproteinBUB3OS=MusmusculusOX=10090GN=Bub3PE=1SV=1;tr|A0A140LHA2|A0A140LHA2_MOUSEMitoticcheckpointproteinBUB3OS=MusmusculusOX=10090GN=Bub3PE=1SV=1;tr|A0A140LI47|A0A140LI47_MOUSEMitoticcheckpointproteinBUB3OS=MusmusculusOX=10090GN=Bub3PE=1SV=1;tr|A0A140LJ21|A0A140LJ21_MOUSEMitoticcheckpointproteinBUB3(Fragment)OS=MusmusculusOX=10090GN=Bub3PE=1SV=1	2	0	0	0	2	1	2	14.7	20.853	184	0.0020877	15.567	0	0	0	14.7	7.6	14.7	0	0	0	393980	0	919950	0	0	0	86971.3	0	120887	0	69286.1	0	0.19416	no	-10	0.71184
A0A1Y7VIZ9	Cpsf3	Mouse	Cleavage and polyadenylation-specificity factor subunit 3 (Fragment)	tr|A0A1Y7VIZ9|A0A1Y7VIZ9_MOUSECleavageandpolyadenylation-specificityfactorsubunit3(Fragment)OS=MusmusculusOX=10090GN=Cpsf3PE=1SV=1;tr|A0A1Y7VJ97|A0A1Y7VJ97_MOUSECleavageandpolyadenylation-specificityfactorsubunit3(Fragment)OS=MusmusculusOX=10090GN=Cpsf3PE=1SV=1;tr|A0A1Y7VLY3|A0A1Y7VLY3_MOUSECleavageandpolyadenylation-specificityfactorsubunit3OS=MusmusculusOX=10090GN=Cpsf3PE=1SV=1	2	0	0	0	0	2	1	8.7	27.604	241	0.0051813	10.858	0	0	0	0	8.7	4.6	0	0	0	0	515590	444680	0	0	0	0	105654	58433.6	0	54695.8	0	0.215347	no	-10	0.666861
P97868	Rbbp6	Mouse	E3 ubiquitin-protein ligase RBBP6 (EC 2.3.2.27) (Proliferation potential-related protein) (Protein P2P-R) (RING-type E3 ubiquitin transferase RBBP6) (Retinoblastoma-binding protein 6) (p53-associated cellular protein of testis)	tr|A0A338P6W1|A0A338P6W1_MOUSEE3ubiquitin-proteinligaseRBBP6(Fragment)OS=MusmusculusOX=10090GN=Rbbp6PE=1SV=1;sp|P97868|RBBP6_MOUSEE3ubiquitin-proteinligaseRBBP6OS=MusmusculusOX=10090GN=Rbbp6PE=1SV=5;tr|D3YZU8|D3YZU8_MOUSEE3ubiquitin-proteinligaseRBBP6(Fragment)OS=MusmusculusOX=10090GN=Rbbp6PE=1SV=8;tr|A0A0R4J165|A0A0R4J165_MOUSEE3ubiquitin-proteinligaseRBBP6OS=MusmusculusOX=10090GN=Rbbp6PE=1SV=1	3	0	0	0	3	3	3	2	195.75	1759	0.0025126	23.739	0	0	0	2	2	2	0	0	0	65360	55154	110660	0	0	0	14428.3	11302	14541.4	0	13423.9	0	0.00619404	no	-10	2.20803
H3BKW0	Cpsf6	Mouse	Cleavage and polyadenylation-specificity factor subunit 6 (Fragment)	tr|H3BKW0|H3BKW0_MOUSECleavageandpolyadenylation-specificityfactorsubunit6(Fragment)OS=MusmusculusOX=10090GN=Cpsf6PE=1SV=1;tr|H3BJ30|H3BJ30_MOUSECleavageandpolyadenylation-specificityfactorsubunit6OS=MusmusculusOX=10090GN=Cpsf6PE=1SV=1;tr|H3BJW3|H3BJW3_MOUSECleavageandpolyadenylation-specificityfactorsubunit6OS=MusmusculusOX=10090GN=Cpsf6PE=1SV=1	3	0	0	0	1	2	2	30.2	21.248	182	0.0023529	20.165	0	0	0	8.8	16.5	22.5	0	0	0	420560	873650	1567800	0	0	0	92838.9	179027	206018	0	159295	0	0.0429672	no	-10	1.36686
O55128	Sap18	Mouse	Histone deacetylase complex subunit SAP18 (18 kDa Sin3-associated polypeptide) (Sin3-associated polypeptide p18)	tr|E9Q317|E9Q317_MOUSEHistonedeacetylasecomplexsubunitSAP18OS=MusmusculusOX=10090GN=Sap18PE=1SV=1;tr|D3Z2N9|D3Z2N9_MOUSEHistonedeacetylasecomplexsubunitSAP18OS=MusmusculusOX=10090GN=Sap18PE=1SV=1;sp|O55128|SAP18_MOUSEHistonedeacetylasecomplexsubunitSAP18OS=MusmusculusOX=10090GN=Sap18PE=1SV=1	3	0	0	0	2	3	3	27.3	19.586	172	0	62.847	0	0	0	16.3	27.3	27.3	0	0	0	1344600	1320000	4662100	0	0	0	296821	270492	612628	0	393314	0	0.0700026	no	-10	1.15489
F6RDI8	Srsf11	Mouse	Serine/arginine-rich-splicing factor 11 (Fragment)	tr|F6RDI8|F6RDI8_MOUSESerine/arginine-rich-splicingfactor11(Fragment)OS=MusmusculusOX=10090GN=Srsf11PE=1SV=1;tr|E9Q6E5|E9Q6E5_MOUSESerine/arginine-rich-splicingfactor11OS=MusmusculusOX=10090GN=Srsf11PE=1SV=1;tr|D3Z4B0|D3Z4B0_MOUSESerine/arginine-rich-splicingfactor11(Fragment)OS=MusmusculusOX=10090GN=Srsf11PE=1SV=1	3	0	0	0	1	1	2	10.4	55.845	500	0.0021834	17.797	0	0	0	3.4	2.8	7.6	0	0	0	170230	220040	716960	0	0	0	37578.4	45090.2	94212.9	0	58960.5	0	0.0799893	no	-10	1.09697
A0A1B0GT70	Erlin2	Mouse	Erlin-2 (Fragment)	tr|A0A1B0GT70|A0A1B0GT70_MOUSEErlin-2(Fragment)OS=MusmusculusOX=10090GN=Erlin2PE=1SV=1	3	0	0	0	3	3	3	12.4	28.274	251	0	30.195	0	0	0	20.3	12.4	20.3	0	0	0	2145400	908510	1580400	0	0	0	473598	186170	207674	0	289147	0	0.0887935	no	-10	1.05162
D6RHT5	Ddx39	Mouse	DEAD (Asp-Glu-Ala-Asp) box polypeptide 39	tr|D6RHT5|D6RHT5_MOUSEDEAD(Asp-Glu-Ala-Asp)boxpolypeptide39OS=MusmusculusOX=10090GN=Ddx39PE=1SV=1	3	0	0	0	1	1	3	26	23.203	208	0	37.255	0	0	0	4.8	4.8	29.8	0	0	0	1131300	1247500	4782000	0	0	0	249735	255635	628384	0	377918	0	0.0945165	no	-10	1.02449
A2AR01	Ppig	Mouse	Peptidyl-prolyl cis-trans isomerase (PPIase) (EC 5.2.1.8) (Fragment)	tr|A2AR01|A2AR01_MOUSEPeptidyl-prolylcis-transisomerase(Fragment)OS=MusmusculusOX=10090GN=PpigPE=1SV=1	3	0	0	0	1	3	2	37	14.236	127	0	29.089	0	0	0	11	37	22.8	0	0	0	372880	1509000	1438700	0	0	0	82313.5	309221	189054	0	193530	0	0.0981039	no	-10	1.00831
A0A1Y7VK72	Zc3h14	Mouse	Zinc finger CCCH domain-containing protein 14 (Fragment)	tr|A0A1Y7VK72|A0A1Y7VK72_MOUSEZincfingerCCCHdomain-containingprotein14(Fragment)OS=MusmusculusOX=10090GN=Zc3h14PE=1SV=1	4	0	0	0	3	2	4	16.4	28.586	269	0	39.213	0	0	0	12.3	11.9	16.4	0	0	0	1629000	1508400	2880600	0	0	0	359603	309098	378528	0	349076	0	0.00350544	no	-10	2.45526
A0A1L1STF9	Sltm	Mouse	SAFB-like transcription modulator	tr|A0A1L1STF9|A0A1L1STF9_MOUSESAFB-liketranscriptionmodulatorOS=MusmusculusOX=10090GN=SltmPE=1SV=1	4	0	0	0	3	4	4	9.6	72.66	664	0	52.029	0	0	0	6.8	9.6	9.6	0	0	0	490670	528490	1041400	0	0	0	108316	108297	136846	0	117820	0	0.00645659	no	-10	2.19
D3Z2N7	Mvp	Mouse	Major vault protein (Fragment)	tr|D3Z2N7|D3Z2N7_MOUSEMajorvaultprotein(Fragment)OS=MusmusculusOX=10090GN=MvpPE=1SV=2	4	0	0	0	4	3	4	49.3	15.151	134	0	39.623	0	0	0	49.3	35.8	49.3	0	0	0	5049300	6898300	8401000	0	0	0	1.11464e+06	1.41359e+06	1.10394e+06	0	1.21072e+06	0	0.00695215	no	-10	2.15788
A0A3B2WCD8	Khsrp	Mouse	Far upstream element-binding protein 2	tr|A0A3B2WCD8|A0A3B2WCD8_MOUSEFarupstreamelement-bindingprotein2OS=MusmusculusOX=10090GN=KhsrpPE=1SV=1	4	0	0	0	3	4	4	10.8	74.252	721	0.0025253	24.17	0	0	0	6.5	10.8	10.8	0	0	0	246960	391640	667100	0	0	0	54516.6	80254.1	87661	0	74143.9	0	0.0178606	no	-10	1.7481
A2AI57	Trpm7	Mouse	Transient receptor potential cation channel subfamily M member 7	tr|A2AI57|A2AI57_MOUSETransientreceptorpotentialcationchannelsubfamilyMmember7OS=MusmusculusOX=10090GN=Trpm7PE=1SV=1	4	0	0	0	2	3	4	3.7	212.33	1862	0.0025189	24.038	0	0	0	1.8	3.1	3.7	0	0	0	33957	45972	97764	0	0	0	7496.03	9420.49	12846.8	0	9921.1	0	0.023985	no	-10	1.62006
F8WHX0	Clk2	Mouse	Dual-specificity protein kinase CLK2	tr|F8WHX0|F8WHX0_MOUSEDual-specificityproteinkinaseCLK2OS=MusmusculusOX=10090GN=Clk2PE=1SV=1;tr|E9Q5Y1|E9Q5Y1_MOUSEDual-specificityproteinkinaseCLK2OS=MusmusculusOX=10090GN=Clk2PE=1SV=1;tr|D3Z4P7|D3Z4P7_MOUSEDual-specificityproteinkinaseCLK2(Fragment)OS=MusmusculusOX=10090GN=Clk2PE=1SV=1	4	0	0	0	2	3	4	11.2	59.899	498	0	28.793	0	0	0	5	7	11.2	0	0	0	254620	357700	810390	0	0	0	56207.5	73299.2	106490	0	78665.6	0	0.033454	no	-10	1.47555
D3Z068	Prkar1b	Mouse	cAMP-dependent protein kinase type I-beta regulatory subunit (Fragment)	tr|D3Z068|D3Z068_MOUSEcAMP-dependentproteinkinasetypeI-betaregulatorysubunit(Fragment)OS=MusmusculusOX=10090GN=Prkar1bPE=1SV=1;tr|D3YTM5|D3YTM5_MOUSEcAMP-dependentproteinkinasetypeI-betaregulatorysubunit(Fragment)OS=MusmusculusOX=10090GN=Prkar1bPE=1SV=8;tr|D3Z406|D3Z406_MOUSEcAMP-dependentproteinkinasetypeI-betaregulatorysubunit(Fragment)OS=MusmusculusOX=10090GN=Prkar1bPE=1SV=1;tr|D3Z4A5|D3Z4A5_M…	4	0	0	0	2	2	4	27.1	28.564	251	0	95.836	8	8	8	23.9	21.1	35.1	0	0	0	1918900	2796900	6191300	0	0	0	423598	573135	813574	0	603436	0	0.0336559	no	-10	1.47294
A0A087WNS2	Sf3b1	Mouse	Splicing factor 3B subunit 1	tr|A0A087WNS2|A0A087WNS2_MOUSESplicingfactor3Bsubunit1OS=MusmusculusOX=10090GN=Sf3b1PE=1SV=1	4	0	0	0	2	1	3	68.8	16.019	144	0	35.135	0	0	0	26.4	19.4	61.8	0	0	0	1210300	437730	4157900	0	0	0	267174	89698.8	546373	0	301082	0	0.151743	no	-10	0.818891
Q925H1	Trps1	Mouse	Zinc finger transcription factor Trps1	tr|Q80V18|Q80V18_MOUSETrichorhinophalangealsyndromeI(Human),isoformCRA_aOS=MusmusculusOX=10090GN=Trps1PE=1SV=1;tr|V9GXE9|V9GXE9_MOUSEZincfingertranscriptionfactorTrps1OS=MusmusculusOX=10090GN=Trps1PE=1SV=1;tr|G3UW90|G3UW90_MOUSETrichorhinophalangealsyndromeI(Human),isoformCRA_bOS=MusmusculusOX=10090GN=Trps1PE=1SV=1;tr|V9GX74|V9GX74_MOUSEZincfingertranscriptionfactorTrps1OS=MusmusculusOX=10090GN=T…	5	0	0	0	2	3	5	6.5	113.99	1035	0	28.951	0	0	0	2.3	4.2	6.5	0	0	0	53563	84981	143660	0	0	0	11824.1	17414.1	18877.8	0	16038.7	0	0.0174874	no	-10	1.75728
A0A0G2JDF8	Srrt	Mouse	Serrate RNA effector molecule homolog (Fragment)	tr|A0A0G2JDF8|A0A0G2JDF8_MOUSESerrateRNAeffectormoleculehomolog(Fragment)OS=MusmusculusOX=10090GN=SrrtPE=1SV=1	5	0	0	0	2	3	4	13.3	58.1	517	0	42.543	0	0	0	3.9	8.9	11.4	0	0	0	256160	452890	829360	0	0	0	56547.5	92805.3	108983	0	86111.9	0	0.0309143	no	-10	1.50984
A0A1B0GRU8	Prpf40a	Mouse	Pre-mRNA-processing factor 40 homolog A	tr|A0A1B0GRU8|A0A1B0GRU8_MOUSEPre-mRNA-processingfactor40homologAOS=MusmusculusOX=10090GN=Prpf40aPE=1SV=1	6	0	0	0	5	5	6	8.4	105.53	926	0	140.66	0	0	0	7.3	7.3	8.4	0	0	0	1209400	1130200	2142900	0	0	0	266976	231598	281590	0	260055	0	0.00324078	no	-10	2.48935
P63154	Crnkl1	Mouse	Crooked neck-like protein 1 (Crooked neck homolog)	sp|P63154|CRNL1_MOUSECrookedneck-likeprotein1OS=MusmusculusOX=10090GN=Crnkl1PE=1SV=1	6	0	0	0	5	5	5	10.6	83.415	690	0	41.646	0	0	0	8.6	8.8	8.7	0	0	0	241230	270940	600750	0	0	0	53251.7	55520.5	78942.2	0	62571.4	0	0.01679	no	-10	1.77495
D3YV79	Zfp800	Mouse	Zinc finger protein 800 (Fragment)	tr|D3YV79|D3YV79_MOUSEZincfingerprotein800(Fragment)OS=MusmusculusOX=10090GN=Zfp800PE=1SV=1;tr|D3YZL3|D3YZL3_MOUSEZincfingerprotein800(Fragment)OS=MusmusculusOX=10090GN=Zfp800PE=1SV=1	6	0	0	0	5	2	5	24.1	52.711	469	0	63.606	0	0	0	20.5	7.2	21.7	0	0	0	538000	284760	1022000	0	0	0	118764	58352.5	134297	0	103804	0	0.0463611	no	-10	1.33385
P26369	U2af2	Mouse	Splicing factor U2AF 65 kDa subunit (U2 auxiliary factor 65 kDa subunit) (U2 snRNP auxiliary factor large subunit)	sp|P26369|U2AF2_MOUSESplicingfactorU2AF65kDasubunitOS=MusmusculusOX=10090GN=U2af2PE=1SV=3	6	0	0	0	2	5	5	15.4	53.516	475	0	40.962	0	0	0	5.5	12	10.9	0	0	0	458410	1344100	2379800	0	0	0	101194	275430	312720	0	229782	0	0.0719109	no	-10	1.14321
G3UW89	Zfp423	Mouse	Zinc finger protein 423 (Zinc finger protein 423, isoform CRA_b)	tr|G3UW89|G3UW89_MOUSEZincfingerprotein423OS=MusmusculusOX=10090GN=Zfp423PE=1SV=1	7	0	0	0	6	4	7	7.5	131.58	1167	0	46.278	0	0	0	6.3	3.9	7.5	0	0	0	446660	412310	851250	0	0	0	98600.4	84489.8	111859	0	98316.5	0	0.00639824	no	-10	2.19394
Q9QX47	Son	Mouse	Protein SON (Negative regulatory element-binding protein) (NRE-binding protein)	tr|H9KV01|H9KV01_MOUSEProteinSONOS=MusmusculusOX=10090GN=SonPE=1SV=1;tr|H9KV15|H9KV15_MOUSEProteinSONOS=MusmusculusOX=10090GN=SonPE=1SV=1;sp|Q9QX47|SON_MOUSEProteinSONOS=MusmusculusOX=10090GN=SonPE=1SV=2;tr|H9KV00|H9KV00_MOUSEProteinSONOS=MusmusculusOX=10090GN=SonPE=1SV=1	9	0	0	0	7	7	9	5	252.18	2321	0	64.968	0	0	0	3.7	3.7	5	0	0	0	229890	269600	554310	0	0	0	50748.3	55245.9	72839.7	0	59611.3	0	0.0125453	no	-10	1.90152
S4R1M2	Safb	Mouse	Scaffold attachment factor B1	tr|S4R1M2|S4R1M2_MOUSEScaffoldattachmentfactorB1OS=MusmusculusOX=10090GN=SafbPE=1SV=1	10	0	0	0	7	7	9	16.5	105.32	939	0	170.18	0	0	0	10.8	14.4	15	0	0	0	1124500	1388000	3259100	0	0	0	248234	284426	428265	0	320309	0	0.0282217	no	-10	1.54942
Q0VBL3	Rbm15	Mouse	RNA-binding protein 15 (One-twenty two protein 1) (RNA-binding motif protein 15)	sp|Q0VBL3|RBM15_MOUSERNA-bindingprotein15OS=MusmusculusOX=10090GN=Rbm15PE=1SV=1	15	0	0	1	14	12	14	22.9	105.72	962	0	222.71	0	0	1.9	21.1	16.6	20.9	0	0	10791	1366300	1324000	2862900	0	0	2028.38	301611	271311	376202	676.128	316375	0.00213711	0.00957986	no	-8.87012	2.01864
A0A0N4SVC2	Tra2a	Mouse	Transformer-2 protein homolog alpha	tr|A0A0N4SVC2|A0A0N4SVC2_MOUSETransformer-2proteinhomologalphaOS=MusmusculusOX=10090GN=Tra2aPE=1SV=1;tr|E9QP00|E9QP00_MOUSETransformer-2proteinhomologalphaOS=MusmusculusOX=10090GN=Tra2aPE=1SV=1	6	0	0	1	4	3	6	26.8	32.259	280	0	88.25	0	0	3.9	19.6	12.1	26.8	0	0	47445	4950400	5938700	13335000	0	0	8918.23	1.0928e+06	1.21695e+06	1.7523e+06	2972.74	1.35402e+06	0.0021955	0.0216829	no	-8.83123	1.66388
A2AFK7	Eif4a3	Mouse	Eukaryotic initiation factor 4A-III (Fragment)	tr|A2AFK7|A2AFK7_MOUSEEukaryoticinitiationfactor4A-III(Fragment)OS=MusmusculusOX=10090GN=Eif4a3PE=1SV=1	2	0	0	1	2	2	2	6.7	33.958	299	0.0022173	18.503	11	0	17.4	46.5	43.5	33.1	0	0	25276	2599100	2049900	3188700	0	0	4751.13	573753	420061	419014	1583.71	470943	0.00336285	0.0117244	no	-8.2161	1.93091
E9Q784	Zc3h13	Mouse	Zinc finger CCCH domain-containing protein 13	sp|E9Q784|ZC3HD_MOUSEZincfingerCCCHdomain-containingprotein13OS=MusmusculusOX=10090GN=Zc3h13PE=1SV=1;tr|A0A2I3BPQ5|A0A2I3BPQ5_MOUSEZincfingerCCCHdomain-containingprotein13OS=MusmusculusOX=10090GN=Zc3h13PE=1SV=1	9	0	0	1	4	4	9	7.1	203.75	1729	0	103.63	0	0	0.7	2.9	3.1	7.1	0	0	5770.5	381820	446890	1093100	0	0	1084.68	84287	91575.8	143640	361.56	106501	0.0033949	0.0295914	no	-8.20241	1.52884
A0A087WRX8	Srrm2	Mouse	Serine/arginine repetitive matrix protein 2 (Fragment)	tr|A0A087WRX8|A0A087WRX8_MOUSESerine/argininerepetitivematrixprotein2(Fragment)OS=MusmusculusOX=10090GN=Srrm2PE=1SV=1;tr|A0A3B2W3Z4|A0A3B2W3Z4_MOUSESerine/argininerepetitivematrixprotein2(Fragment)OS=MusmusculusOX=10090GN=Srrm2PE=1SV=1;tr|A0A087WPS9|A0A087WPS9_MOUSESerine/argininerepetitivematrixprotein2(Fragment)OS=MusmusculusOX=10090GN=Srrm2PE=1SV=1	6	0	1	0	5	4	6	36.8	19.696	171	0	144.02	0	8.8	0	36.3	30.4	36.8	0	88073	0	10006000	7285300	16276000	0	39494.6	0	2.20883e+06	1.49289e+06	2.13876e+06	13164.9	1.94683e+06	0.00676222	0.0133775	no	-7.20829	1.87363
F6RJ39	Acin1	Mouse	Apoptotic chromatin condensation inducer in the nucleus (Fragment)	tr|F6RJ39|F6RJ39_MOUSEApoptoticchromatincondensationinducerinthenucleus(Fragment)OS=MusmusculusOX=10090GN=Acin1PE=1SV=1	9	0	0	1	8	8	9	10.5	143.54	1272	0	323.31	4.2	2	4.5	22.5	21.5	23.9	47877	44410	46735	7623700	8914800	17134000	12665.9	19914.8	8784.77	1.68294e+06	1.8268e+06	2.25151e+06	13788.5	1.92042e+06	0.00717994	0.00790076	no	-7.12181	2.10233
F8WJG3	Tra2b	Mouse	Transformer-2 protein homolog beta	tr|F8WJG3|F8WJG3_MOUSETransformer-2proteinhomologbetaOS=MusmusculusOX=10090GN=Tra2bPE=1SV=1	4	0	0	1	4	4	4	34	21.935	188	0	56.141	0	0	7.4	34	34	34	0	0	474560	11687000	15179000	49583000	0	0	89203	2.57991e+06	3.11045e+06	6.51551e+06	29734.3	4.06862e+06	0.00730821	0.0818232	no	-7.09627	1.08712
D6RG95	Ythdc1	Mouse	YTH domain-containing protein 1	tr|D6RG95|D6RG95_MOUSEYTHdomain-containingprotein1OS=MusmusculusOX=10090GN=Ythdc1PE=1SV=1	3	1	0	0	3	3	3	8.3	61.938	545	0	38.173	2.8	0	0	8.3	8.3	8.3	10739	0	0	398500	483950	1073500	2841.01	0	0	87969.1	99170.1	141064	947.002	109401	0.00865623	0.0211799	no	-6.85205	1.67408
A0A3B2W837	Vapa	Mouse	Vesicle-associated membrane protein-associated protein A (Fragment)	tr|A0A3B2W837|A0A3B2W837_MOUSEVesicle-associatedmembraneprotein-associatedproteinA(Fragment)OS=MusmusculusOX=10090GN=VapaPE=1SV=1	2	0	0	1	2	2	2	11.4	26.102	236	0	25.765	0	0	4.7	11.4	11.4	11.4	0	0	95402	6263400	1891100	285790	0	0	17932.7	1.38265e+06	387520	37554.5	5977.57	602575	0.00992005	0.276824	no	-6.65544	0.557796
Q99M28	Rnps1	Mouse	RNA-binding protein with serine-rich domain 1	sp|Q99M28|RNPS1_MOUSERNA-bindingproteinwithserine-richdomain1OS=MusmusculusOX=10090GN=Rnps1PE=1SV=1	5	0	1	1	5	5	4	22.6	34.208	305	0	323.31	0	4.9	4.9	22.6	22.6	20.3	0	0	622060	19137000	14582000	31449000	0	0	116929	4.2245e+06	2.98811e+06	4.13259e+06	38976.2	3.78174e+06	0.0103064	0.0105413	no	-6.60031	1.97711
B1AR17	Chd3	Mouse	Chromodomain helicase DNA-binding protein 3	tr|B1AR17|B1AR17_MOUSEChromodomainhelicaseDNA-bindingprotein3OS=MusmusculusOX=10090GN=Chd3PE=1SV=1;tr|E9Q614|E9Q614_MOUSEChromodomainhelicaseDNA-bindingprotein3OS=MusmusculusOX=10090GN=Chd3PE=1SV=1;tr|F7C528|F7C528_MOUSEChromodomainhelicaseDNA-bindingprotein3(Fragment)OS=MusmusculusOX=10090GN=Chd3PE=1SV=1	28	0	1	0	21	19	25	18.4	232.74	2055	0	323.31	4.1	2.9	5.2	20.9	19.7	26.6	8830.7	23087	18005	1668000	1863800	3733700	2336.16	10352.9	3384.4	368212	381926	490631	5357.83	413590	0.0129544	0.00866114	no	-6.27041	2.06242
Q9R0U0	Srsf10	Mouse	Serine/arginine-rich splicing factor 10 (FUS-interacting serine-arginine-rich protein 1) (Neural-salient serine/arginine-rich protein) (Neural-specific SR protein) (Splicing factor, arginine/serine-rich 13A) (TLS-associated protein with Ser-Arg repeats) (TASR) (TLS-associated protein with SR repeats) (TLS-associated serine-arginine protein) (TLS-associated SR protein)	tr|Q3TFP0|Q3TFP0_MOUSESerine/arginine-rich-splicingfactor10OS=MusmusculusOX=10090GN=Srsf10PE=1SV=1;sp|Q9R0U0|SRS10_MOUSESerine/arginine-richsplicingfactor10OS=MusmusculusOX=10090GN=Srsf10PE=1SV=2;tr|A3KG57|A3KG57_MOUSESerine/arginine-rich-splicingfactor12(Fragment)OS=MusmusculusOX=10090GN=Srsf12PE=1SV=1	4	1	2	2	4	4	4	24.7	22.135	182	0	323.31	6	12.1	12.1	24.7	24.7	24.7	112000	229320	203050	14992000	16884000	31224000	29629.6	102834	38167.3	3.30949e+06	3.45984e+06	4.10302e+06	56877	3.62412e+06	0.015694	0.00433392	no	-5.99364	2.36312
Q3TUQ5	Pnn	Mouse	Pinin	tr|Q3TUQ5|Q3TUQ5_MOUSEPininOS=MusmusculusOX=10090GN=PnnPE=1SV=1	19	3	3	0	18	15	17	31.7	82.504	726	0	323.31	7	4.8	0	31.1	29.5	31.7	114370	153070	0	9020500	7632200	18384000	30256.6	68641.3	0	1.99128e+06	1.56398e+06	2.41577e+06	32966	1.99034e+06	0.016563	0.0149436	no	-5.9159	1.82554
A0A1B0GRR8	Snrnp70	Mouse	U1 small nuclear ribonucleoprotein 70 kDa (Fragment)	tr|A0A1B0GRR8|A0A1B0GRR8_MOUSEU1smallnuclearribonucleoprotein70kDa(Fragment)OS=MusmusculusOX=10090GN=Snrnp70PE=1SV=1;tr|A0A1B0GR69|A0A1B0GR69_MOUSEU1smallnuclearribonucleoprotein70kDa(Fragment)OS=MusmusculusOX=10090GN=Snrnp70PE=1SV=1;tr|A0A1B0GRV8|A0A1B0GRV8_MOUSEU1smallnuclearribonucleoprotein70kDaOS=MusmusculusOX=10090GN=Snrnp70PE=1SV=1;tr|A0A1B0GR44|A0A1B0GR44_MOUSEU1smallnuclearribonucleoprot…	4	0	1	0	3	3	4	27.4	20.023	168	0	25.002	0	6.5	0	18.5	18.5	27.4	0	43050	0	1430500	1681800	3720500	0	19304.9	0	315784	344631	488896	6434.98	383104	0.016797	0.0184384	no	-5.89566	1.73428
A0A0N4SVP8	Gm5580	Mouse	Predicted pseudogene 5580	tr|A0A0N4SVP8|A0A0N4SVP8_MOUSEPredictedpseudogene5580OS=MusmusculusOX=10090GN=Gm5580PE=3SV=1	6	2	1	2	5	6	6	13.9	46.959	411	0	323.31	11.9	1.9	14.1	38.2	40.6	33.1	376520	27005	387250	16339000	16166000	27920000	99608.5	12109.9	72791.4	3.60684e+06	3.3127e+06	3.66886e+06	61503.2	3.52947e+06	0.0174256	0.000576609	no	-5.84264	3.23912
A2AW41	Hnrnpr	Mouse	Heterogeneous nuclear ribonucleoprotein R (Fragment)	tr|A2AW41|A2AW41_MOUSEHeterogeneousnuclearribonucleoproteinR(Fragment)OS=MusmusculusOX=10090GN=HnrnprPE=1SV=1	4	0	1	0	3	3	4	17.8	30.064	270	0	70.662	0	9.3	0	18.5	18.5	22.2	0	39351	0	1554100	1322600	2741900	0	17646.2	0	343068	271025	360302	5882.06	324798	0.0181099	0.00548864	no	-5.78708	2.26054
Q9CQL1	Magohb	Mouse	Protein mago nashi homolog 2	sp|Q9CQL1|MGN2_MOUSEProteinmagonashihomolog2OS=MusmusculusOX=10090GN=MagohbPE=2SV=1;tr|G3UZW7|G3UZW7_MOUSEProteinmagonashihomolog2OS=MusmusculusOX=10090GN=MagohbPE=4SV=1	5	1	0	2	5	4	3	38.4	17.091	146	0	51.301	13.7	0	24	38.4	30.8	31.5	151810	0	295960	7634000	11128000	7247900	40161.4	0	55631.6	1.68521e+06	2.28033e+06	952418	31931	1.63932e+06	0.0194782	0.0523665	no	-5.682	1.28095
Q0P678	Zc3h18	Mouse	Zinc finger CCCH domain-containing protein 18 (Nuclear protein NHN1)	sp|Q0P678|ZCH18_MOUSEZincfingerCCCHdomain-containingprotein18OS=MusmusculusOX=10090GN=Zc3h18PE=1SV=1;tr|H3BIW0|H3BIW0_MOUSEZincfingerCCCHdomain-containingprotein18OS=MusmusculusOX=10090GN=Zc3h18PE=1SV=1;tr|G3X8T2|G3X8T2_MOUSERIKENcDNA5830416A07,isoformCRA_cOS=MusmusculusOX=10090GN=Zc3h18PE=1SV=1	10	2	1	2	9	9	10	19.6	105.69	948	0	222.62	3	1.6	3	17.5	17.7	19.6	51557	25530	65479	1755800	2460700	4576900	13639.4	11448.4	12308.1	387594	504242	601432	12465.3	497756	0.025043	0.0158325	no	-5.31945	1.80045
D3Z3F1	Fip1l1	Mouse	Pre-mRNA 3'-end-processing factor FIP1 (Fragment)	tr|D3Z3F1|D3Z3F1_MOUSEPre-mRNA3'-end-processingfactorFIP1(Fragment)OS=MusmusculusOX=10090GN=Fip1l1PE=1SV=2	5	0	1	1	4	4	5	14.1	46.449	434	0	55.253	0	3	2.5	13.8	13.8	14.1	0	0	117930	908820	1649000	2035300	0	0	22167.3	200623	337910	267451	7389.1	268661	0.0275034	0.019379	no	-5.18425	1.71267
G3UZI2	Syncrip	Mouse	Heterogeneous nuclear ribonucleoprotein Q	tr|G3UZI2|G3UZI2_MOUSEHeterogeneousnuclearribonucleoproteinQOS=MusmusculusOX=10090GN=SyncripPE=1SV=1;tr|A0A0R4J259|A0A0R4J259_MOUSEHeterogeneousnuclearribonucleoproteinQOS=MusmusculusOX=10090GN=SyncripPE=1SV=1;tr|G3V018|G3V018_MOUSEHeterogeneousnuclearribonucleoproteinQOS=MusmusculusOX=10090GN=SyncripPE=1SV=1;tr|G3UZ48|G3UZ48_MOUSEHeterogeneousnuclearribonucleoproteinQOS=MusmusculusOX=10090GN=Syn…	9	0	0	2	8	8	8	23.5	58.751	527	0	168.33	0	2.3	4.4	23.3	22.4	23.3	0	30540	141010	1830500	2488500	4073100	0	13695.1	26505.6	404084	509939	535230	13400.2	483084	0.0277389	0.00579183	no	-5.17194	2.23718
E9QM14	Cbll1	Mouse	E3 ubiquitin-protein ligase Hakai	tr|E9QM14|E9QM14_MOUSEE3ubiquitin-proteinligaseHakaiOS=MusmusculusOX=10090GN=Cbll1PE=1SV=1;tr|A0A1X7SB71|A0A1X7SB71_MOUSEE3ubiquitin-proteinligaseHakaiOS=MusmusculusOX=10090GN=Cbll1PE=1SV=1;tr|A0A087WSE1|A0A087WSE1_MOUSEE3ubiquitin-proteinligaseHakaiOS=MusmusculusOX=10090GN=Cbll1PE=1SV=2	3	0	1	0	3	2	3	10.6	46.428	416	0	31.121	0	2.4	0	10.6	6.2	10.6	0	16531	0	507810	264170	695960	0	7413	0	112099	54133.2	91453.4	2471	85895.3	0.0287676	0.0365463	no	-5.11941	1.43716
A2AIV2	Virma	Mouse	Protein virilizer homolog	sp|A2AIV2|VIR_MOUSEProteinvirilizerhomologOS=MusmusculusOX=10090GN=VirmaPE=1SV=1;tr|E9PZY8|E9PZY8_MOUSEProteinvirilizerhomologOS=MusmusculusOX=10090GN=VirmaPE=1SV=1	18	1	0	1	13	10	18	12.5	201.44	1811	0	175.47	0.5	0	0.5	9.2	6.9	12.5	14837	0	38222	616410	513600	1046400	3925.13	0	7184.59	136073	105246	137503	3703.24	126274	0.029327	0.00574625	no	-5.09163	2.24062
A0A1L1STR9	Dnajc13	Mouse	DnaJ heat shock protein family (Hsp40) member C13 (Fragment)	tr|A0A1L1STR9|A0A1L1STR9_MOUSEDnaJheatshockproteinfamily(Hsp40)memberC13(Fragment)OS=MusmusculusOX=10090GN=Dnajc13PE=1SV=1	2	0	0	1	2	2	2	32.3	10.231	96	0.0020833	15.538	0	0	14.6	32.3	32.3	32.3	0	0	259960	1939400	2187900	3760100	0	0	48864.7	428124	448340	494100	16288.2	456855	0.035653	8.12061e-05	no	-4.80983	4.09041
Q921F2	Tardbp	Mouse	TAR DNA-binding protein 43 (TDP-43)	tr|A0A087WQA5|A0A087WQA5_MOUSETARDNA-bindingprotein43(Fragment)OS=MusmusculusOX=10090GN=TardbpPE=1SV=1;tr|A0A087WRZ5|A0A087WRZ5_MOUSETARDNA-bindingprotein43OS=MusmusculusOX=10090GN=TardbpPE=1SV=1;tr|Q6VYI4|Q6VYI4_MOUSETARDNA-bindingprotein43OS=MusmusculusOX=10090GN=TardbpPE=1SV=1;sp|Q921F2|TADBP_MOUSETARDNA-bindingprotein43OS=MusmusculusOX=10090GN=TardbpPE=1SV=1;tr|A0A087WQX8|A0A087WQX8_MOUSETARD…	3	1	0	1	2	2	3	18.5	22.703	200	0	30.091	6.5	0	6	12.5	12.5	18.5	100790	0	0	1023300	950640	2361600	26664	0	0	225894	194803	310329	8888.01	243675	0.0364748	0.0160965	no	-4.77696	1.79327
G5E8I8	Cherp	Mouse	Calcium homeostasis endoplasmic reticulum protein	tr|G5E8I8|G5E8I8_MOUSECalciumhomeostasisendoplasmicreticulumproteinOS=MusmusculusOX=10090GN=CherpPE=1SV=2	2	1	0	0	2	2	2	2.6	107.67	949	0.0021008	16.136	1.2	0	0	2.6	2.6	2.6	15402	0	0	162980	181440	244120	4074.6	0	0	35977.9	37180.3	32078.8	1358.2	35079	0.0387183	8.94859e-05	no	-4.69084	4.04825
Q61464	Znf638	Mouse	Zinc finger protein 638 (Nuclear protein 220) (Zinc finger matrin-like protein)	tr|A0A0N4SV80|A0A0N4SV80_MOUSEZincfingerprotein638OS=MusmusculusOX=10090GN=Zfp638PE=1SV=1;tr|E9QML5|E9QML5_MOUSEZincfingerprotein638OS=MusmusculusOX=10090GN=Zfp638PE=1SV=2;sp|Q61464|ZN638_MOUSEZincfingerprotein638OS=MusmusculusOX=10090GN=Znf638PE=1SV=2;tr|Q3TZK9|Q3TZK9_MOUSEZincfingerprotein638(Fragment)OS=MusmusculusOX=10090GN=Zfp638PE=1SV=1;tr|A0A0N4SVI8|A0A0N4SVI8_MOUSEZincfingerprotein638OS=M…	7	1	0	2	6	6	6	5.3	214.46	1926	0	43.352	0.8	0	1.4	4.8	4.7	4.5	6053.6	0	16831	180870	151670	334990	1601.48	0	3163.72	39927.2	31079.9	44019.7	1588.4	38342.3	0.0414269	0.00784774	no	-4.59329	2.10526
E9Q777	Akap11	Mouse	A kinase (PRKA) anchor protein 11	tr|E9Q777|E9Q777_MOUSEAkinase(PRKA)anchorprotein11OS=MusmusculusOX=10090GN=Akap11PE=1SV=2;tr|E9Q774|E9Q774_MOUSEAkinase(PRKA)anchorprotein11OS=MusmusculusOX=10090GN=Akap11PE=1SV=2	48	15	10	14	39	37	45	33.8	208.76	1894	0	323.31	9.1	5.6	8.5	27.8	27.5	32.2	377850	166800	449760	7951000	8135900	18130000	99960.3	74798.2	84541.4	1.75519e+06	1.66719e+06	2.38239e+06	86433.3	1.93492e+06	0.0446701	0.0144409	no	-4.48455	1.84041
E9Q5B6	Hnrnpd	Mouse	Heterogeneous nuclear ribonucleoprotein D0 (Fragment)	tr|E9Q5B6|E9Q5B6_MOUSEHeterogeneousnuclearribonucleoproteinD0(Fragment)OS=MusmusculusOX=10090GN=HnrnpdPE=1SV=1;tr|F6ZV59|F6ZV59_MOUSEHeterogeneousnuclearribonucleoproteinD0(Fragment)OS=MusmusculusOX=10090GN=HnrnpdPE=1SV=1;tr|F6SHF3|F6SHF3_MOUSEHeterogeneousnuclearribonucleoproteinD0(Fragment)OS=MusmusculusOX=10090GN=HnrnpdPE=1SV=1	2	1	0	1	2	2	2	22.4	12.139	107	0.0022472	18.653	9.3	0	9.3	22.4	22.4	22.4	156860	0	232250	2790800	4406600	2825700	41497.4	0	43656	616071	902992	371314	28384.5	630126	0.0450457	0.0582852	no	-4.47247	1.23444
G5E924	Hnrnpl	Mouse	Heterogeneous nuclear ribonucleoprotein L (Fragment)	tr|G5E924|G5E924_MOUSEHeterogeneousnuclearribonucleoproteinL(Fragment)OS=MusmusculusOX=10090GN=HnrnplPE=1SV=1;tr|G3UY38|G3UY38_MOUSEHeterogeneousnuclearribonucleoproteinLOS=MusmusculusOX=10090GN=HnrnplPE=1SV=1	10	3	1	4	9	9	10	21.1	66.821	615	0	124.55	5	1.8	7.6	18.5	19.3	21.1	142130	36681	282840	3380700	2761400	7221100	37600.5	16448.9	53165.4	746291	565861	948896	35738.3	753683	0.0474182	0.0220967	no	-4.39842	1.65567
A0A1W2P855	Gm9046	Mouse	Predicted gene 9046	tr|A0A1W2P855|A0A1W2P855_MOUSEPredictedgene9046OS=MusmusculusOX=10090GN=Gm9046PE=4SV=1;tr|A0A1W2P7H4|A0A1W2P7H4_MOUSEPredictedgene9048OS=MusmusculusOX=10090GN=Gm9048PE=4SV=1;tr|A0A1W2P6Q8|A0A1W2P6Q8_MOUSEPredictedgene9040OS=MusmusculusOX=10090GN=Gm9044PE=4SV=1	4	0	1	0	2	4	3	8.1	92.152	802	0	64.928	0	2.4	0	3.7	8.1	6.1	0	19775	0	177410	324410	600220	0	8867.71	0	39163.4	66477.5	78872.5	2955.9	61504.5	0.04806	0.0315217	no	-4.37902	1.50139
A2AFQ9	Gemin5	Mouse	Gem-associated protein 5	tr|A2AFQ9|A2AFQ9_MOUSEGem-associatedprotein5OS=MusmusculusOX=10090GN=Gemin5PE=1SV=1	6	0	1	1	4	3	6	6.4	166.52	1501	0	37.864	0	1	0.7	4.3	2.7	6.4	0	6934.7	8738	96627	117110	402620	0	3109.73	1642.48	21330.5	23998	52906.7	1584.07	32745	0.0483759	0.0899686	no	-4.36957	1.04591
Q52KI8	Srrm1	Mouse	Serine/arginine repetitive matrix protein 1 (Plenty-of-prolines 101)	tr|A2A8V8|A2A8V8_MOUSESerine/argininerepetitivematrixprotein1OS=MusmusculusOX=10090GN=Srrm1PE=1SV=1;tr|A2A8V9|A2A8V9_MOUSESerine/argininerepetitivematrixprotein1OS=MusmusculusOX=10090GN=Srrm1PE=1SV=1;tr|E9PUK6|E9PUK6_MOUSESerine/argininerepetitivematrixprotein1OS=MusmusculusOX=10090GN=Srrm1PE=1SV=1;sp|Q52KI8|SRRM1_MOUSESerine/argininerepetitivematrixprotein1OS=MusmusculusOX=10090GN=Srrm1PE=1SV=2;…	6	1	1	2	5	6	6	8.7	102.66	909	0	101.9	1.9	1.7	3.5	7.4	8.7	8.7	91923	70576	138200	1873000	1958300	6057600	24318.3	31648.4	25977.4	413466	401291	796005	27314.7	536921	0.0508729	0.0589603	no	-4.29696	1.22944
B2RY56	Rbm25	Mouse	RNA-binding protein 25 (RNA-binding motif protein 25)	sp|B2RY56|RBM25_MOUSERNA-bindingprotein25OS=MusmusculusOX=10090GN=Rbm25PE=1SV=2;tr|S4R2B0|S4R2B0_MOUSERNA-bindingprotein25(Fragment)OS=MusmusculusOX=10090GN=Rbm25PE=1SV=1	12	3	1	3	9	8	10	17.9	99.551	838	0	90.631	5.3	1.1	5.1	12.6	12.5	14.7	100920	21487	97437	1651000	1719700	2607000	26698.4	9635.43	18315.2	364459	352398	342576	18216.4	353144	0.0515833	3.60192e-06	no	-4.27695	5.44347
B1AXZ0	Elavl2	Mouse	ELAV-like protein	tr|B1AXZ0|B1AXZ0_MOUSEELAV-likeproteinOS=MusmusculusOX=10090GN=Elavl2PE=1SV=1;tr|Q3UR02|Q3UR02_MOUSEELAV-likeproteinOS=MusmusculusOX=10090GN=Elavl2PE=1SV=1;tr|B1AXZ6|B1AXZ6_MOUSEELAV-likeproteinOS=MusmusculusOX=10090GN=Elavl2PE=1SV=1;tr|B1AXZ4|B1AXZ4_MOUSEELAV-likeproteinOS=MusmusculusOX=10090GN=Elavl2PE=1SV=1;tr|B1AXZ5|B1AXZ5_MOUSEELAV-likeproteinOS=MusmusculusOX=10090GN=Elavl2PE=1SV=1	3	1	0	1	3	3	3	10.7	38.001	346	0	25.508	13.3	6.9	13.3	28.3	23.4	26.3	109590	0	93861	1328600	1568800	1961000	28992.1	0	17643	293289	321475	257687	15545	290817	0.0534529	0.00122396	no	-4.22559	2.91223
O88291	Znf326	Mouse	DBIRD complex subunit ZNF326 (Zinc finger protein 326) (Zinc finger protein interacting with mRNPs) (Zinc finger protein-associated with nuclear matrix of 75 kDa)	tr|A0A0R4J098|A0A0R4J098_MOUSEZincfingerprotein326OS=MusmusculusOX=10090GN=Zfp326PE=1SV=1;sp|O88291|ZN326_MOUSEDBIRDcomplexsubunitZNF326OS=MusmusculusOX=10090GN=Znf326PE=1SV=1;tr|D3YXQ7|D3YXQ7_MOUSEZincfingerprotein326(Fragment)OS=MusmusculusOX=10090GN=Zfp326PE=1SV=1	4	0	0	1	3	3	3	10.5	65.166	580	0	52.246	0	0	2.8	7.1	7.1	8.4	0	0	71383	421670	331340	621370	0	0	13417.9	93083.9	67897.5	81651.8	4472.62	80877.7	0.055301	0.0019543	no	-4.17655	2.70901
Q6PDM2	Srsf1	Mouse	Serine/arginine-rich splicing factor 1 (ASF/SF2) (Pre-mRNA-splicing factor SRp30a) (Splicing factor, arginine/serine-rich 1)	sp|Q6PDM2|SRSF1_MOUSESerine/arginine-richsplicingfactor1OS=MusmusculusOX=10090GN=Srsf1PE=1SV=3;tr|H7BX95|H7BX95_MOUSESerine/arginine-rich-splicingfactor1OS=MusmusculusOX=10090GN=Srsf1PE=1SV=1	10	5	6	3	10	8	7	36.7	27.744	248	0	183.64	23	25.8	14.5	36.7	35.5	29	979440	1960800	1027700	40352000	42313000	44397000	259111	879283	193177	8.90773e+06	8.6707e+06	5.83403e+06	443857	7.80415e+06	0.0568744	0.0141508	no	-4.13608	1.84922
A0A0G2JEA9	Rbm8a	Mouse	RNA-binding protein 8A	tr|A0A0G2JEA9|A0A0G2JEA9_MOUSERNA-bindingprotein8AOS=MusmusculusOX=10090GN=Rbm8aPE=1SV=1;tr|A0A0G2JFX7|A0A0G2JFX7_MOUSERNA-bindingprotein8AOS=MusmusculusOX=10090GN=Rbm8aPE=1SV=1	4	2	1	2	4	4	4	43.2	14.502	125	0	111.76	24	13.6	24	43.2	43.2	43.2	561600	728580	485490	14388000	13701000	28915000	148571	326717	91257.5	3.17616e+06	2.80758e+06	3.79961e+06	188849	3.26112e+06	0.0579093	0.00624386	no	-4.11006	2.20455
A0A1Y7VLT3	Prpf4b	Mouse	Serine/threonine-protein kinase PRP4 homolog (Fragment)	tr|A0A1Y7VLT3|A0A1Y7VLT3_MOUSESerine/threonine-proteinkinasePRP4homolog(Fragment)OS=MusmusculusOX=10090GN=Prpf4bPE=1SV=1	2	0	1	0	2	2	2	5.1	44.978	393	0.0035524	11.48	0	2.8	0	5.1	5.1	5.1	0	28713	0	318420	336720	623620	0	12875.8	0	70291.4	69000	81947.4	4291.93	73746.3	0.0581986	0.000310434	no	-4.10287	3.50803
A0A3Q4EH04	Srsf7	Mouse	MCG17902, isoform CRA_d (Serine/arginine-rich-splicing factor 7)	tr|A0A3Q4EH04|A0A3Q4EH04_MOUSEMCG17902,isoformCRA_dOS=MusmusculusOX=10090GN=Srsf7PE=1SV=1	6	4	3	4	6	4	6	37.2	15.763	137	0	323.31	32.1	25.5	32.1	37.2	32.1	37.2	4250400	2144400	5832600	84627000	73244000	149350000	1.12444e+06	961614	1.09635e+06	1.86815e+07	1.5009e+07	1.96255e+07	1.0608e+06	1.7772e+07	0.0596897	0.00696883	no	-4.06638	2.15684
H3BIZ7	Frmd4a	Mouse	FERM domain-containing protein 4A	tr|H3BIZ7|H3BIZ7_MOUSEFERMdomain-containingprotein4AOS=MusmusculusOX=10090GN=Frmd4aPE=1SV=1;tr|H3BL79|H3BL79_MOUSEFERMdomain-containingprotein4A(Fragment)OS=MusmusculusOX=10090GN=Frmd4aPE=1SV=1	6	0	1	0	5	4	6	9.2	115.45	1035	0	38.49	0	1.6	0	8.3	6.8	9.2	0	24008	0	133430	155310	890650	0	10765.9	0	29454.7	31825.8	117037	3588.64	59439.1	0.060375	0.190422	no	-4.0499	0.720283
G5E884	Pak1	Mouse	Non-specific serine/threonine protein kinase (EC 2.7.11.1)	tr|G5E884|G5E884_MOUSENon-specificserine/threonineproteinkinaseOS=MusmusculusOX=10090GN=Pak1PE=1SV=1	11	1	1	4	8	9	8	27.8	60.607	544	0	97.383	2.6	2.2	12.5	21.1	23.2	21	45298	0	200860	1264700	1559800	1709700	11983.6	0	37755.6	279183	319631	224665	16579.7	274493	0.0604013	0.00517617	no	-4.04928	2.28599
A0A0G2JDN3	Srrt	Mouse	Serrate RNA effector molecule homolog	tr|A0A0G2JDN3|A0A0G2JDN3_MOUSESerrateRNAeffectormoleculehomologOS=MusmusculusOX=10090GN=SrrtPE=1SV=1;tr|A0A1Y7VNN4|A0A1Y7VNN4_MOUSESerrateRNAeffectormoleculehomolog(Fragment)OS=MusmusculusOX=10090GN=SrrtPE=1SV=1;tr|A0A0G2JDF1|A0A0G2JDF1_MOUSESerrateRNAeffectormoleculehomolog(Fragment)OS=MusmusculusOX=10090GN=SrrtPE=1SV=1	2	0	1	1	1	2	1	6.4	54.319	467	0.0022272	18.597	0	2.8	2.8	2.8	6.4	2.8	0	36206	50650	344110	744780	1399400	0	16235.9	9520.68	75962.5	152619	183890	8585.52	137490	0.0624445	0.0538712	no	-4.00128	1.26864
A2AR07	Ssb	Mouse	Lupus La protein homolog (Fragment)	tr|A2AR07|A2AR07_MOUSELupusLaproteinhomolog(Fragment)OS=MusmusculusOX=10090GN=SsbPE=1SV=1;tr|D6RI87|D6RI87_MOUSELupusLaproteinhomologOS=MusmusculusOX=10090GN=SsbPE=1SV=1	5	1	0	1	5	5	5	35.9	21.412	184	0	75.541	8.7	0	8.7	35.9	35.9	35.9	141160	0	186400	1637000	1816300	3234900	37343.9	0	35037.6	361369	372193	425085	24127.2	386216	0.0624707	0.000315038	no	-4.00068	3.50164
A2AI69	Prkar1a	Mouse	cAMP-dependent protein kinase type I-alpha regulatory subunit	tr|A2AI69|A2AI69_MOUSEcAMP-dependentproteinkinasetypeI-alpharegulatorysubunitOS=MusmusculusOX=10090GN=Prkar1aPE=1SV=1	11	5	4	6	7	6	10	51.5	19.457	171	0	323.31	42.7	40.4	47.4	52	47.4	58.5	3358400	4363900	8056300	101570000	94886000	193380000	888466	1.95691e+06	1.51434e+06	2.24216e+07	1.94439e+07	2.54113e+07	1.45324e+06	2.24256e+07	0.0648026	0.00544652	no	-3.9478	2.26388
Q9D883	U2af1	Mouse	Splicing factor U2AF 35 kDa subunit (U2 auxiliary factor 35 kDa subunit) (U2 snRNP auxiliary factor small subunit)	sp|Q9D883|U2AF1_MOUSESplicingfactorU2AF35kDasubunitOS=MusmusculusOX=10090GN=U2af1PE=1SV=4;tr|A0A494BA95|A0A494BA95_MOUSESplicingfactorU2AF35kDasubunitOS=MusmusculusOX=10090GN=U2af1PE=4SV=1;tr|E9PWM2|E9PWM2_MOUSESplicingfactorU2AF26kDasubunitOS=MusmusculusOX=10090GN=U2af1l4PE=4SV=1;tr|A0A494B9X9|A0A494B9X9_MOUSESplicingfactorU2AF35kDasubunitOS=MusmusculusOX=10090GN=U2af1PE=4SV=1;tr|E9Q809|E9Q809_M…	2	1	0	1	2	2	2	12.6	27.815	239	0.0023474	20.143	5	0	5	12.6	12.6	12.6	0	0	281340	1108400	1127000	2579500	0	0	52883.5	244680	230943	338962	17627.8	271528	0.0649208	0.00692886	no	-3.94518	2.15934
E9Q4Q2	Sf1	Mouse	Splicing factor 1	tr|E9Q4Q2|E9Q4Q2_MOUSESplicingfactor1OS=MusmusculusOX=10090GN=Sf1PE=1SV=1;tr|D3YZC9|D3YZC9_MOUSESplicingfactor1OS=MusmusculusOX=10090GN=Sf1PE=1SV=1;tr|D3YZD0|D3YZD0_MOUSESplicingfactor1OS=MusmusculusOX=10090GN=Sf1PE=1SV=1;tr|F8WHF9|F8WHF9_MOUSESplicingfactor1OS=MusmusculusOX=10090GN=Sf1PE=1SV=1;tr|D3YVH4|D3YVH4_MOUSESplicingfactor1(Fragment)OS=MusmusculusOX=10090GN=Sf1PE=1SV=1	2	1	0	0	2	1	2	4.6	59.698	548	0.0019685	13.372	2	0	0	4.6	2	4.6	28287	0	0	211100	80857	382210	7483.33	0	0	46600.4	16569.1	50224.7	2494.44	37798.1	0.065994	0.0734652	no	-3.92152	1.13392
A2AG58	Bclaf3	Mouse	BCLAF1 and THRAP3 family member 3	sp|A2AG58|BCLA3_MOUSEBCLAF1andTHRAP3familymember3OS=MusmusculusOX=10090GN=Bclaf3PE=1SV=1	2	0	0	1	2	2	1	3.5	90.11	752	0.0035651	11.561	0	0	1.6	3.5	3.5	1.9	0	0	14753	76408	78446	67746	0	0	2773.12	16867.1	16075	8902.23	924.373	13948.1	0.0662723	0.0249081	no	-3.91545	1.60366
D3Z0V6	Prkar1b	Mouse	cAMP-dependent protein kinase type I-beta regulatory subunit	tr|D3Z0V6|D3Z0V6_MOUSEcAMP-dependentproteinkinasetypeI-betaregulatorysubunitOS=MusmusculusOX=10090GN=Prkar1bPE=1SV=1	11	2	4	3	7	9	10	38.9	28.916	257	0	323.31	17.5	22.6	19.1	36.6	45.9	46.7	3544300	4185200	3952900	63715000	93006000	149040000	937646	1.87677e+06	743026	1.40651e+07	1.90586e+07	1.95848e+07	1.18581e+06	1.75695e+07	0.0674928	0.00920409	no	-3.88912	2.03602
E9QMW9	Ptbp1	Mouse	Polypyrimidine tract-binding protein 1	tr|E9QMW9|E9QMW9_MOUSEPolypyrimidinetract-bindingprotein1OS=MusmusculusOX=10090GN=Ptbp1PE=1SV=1;tr|F7AXP1|F7AXP1_MOUSEPolypyrimidinetract-bindingprotein1(Fragment)OS=MusmusculusOX=10090GN=Ptbp1PE=1SV=1	4	1	0	0	3	2	3	19.3	37.148	353	0	51.019	5.4	0	0	13.9	9.1	15.6	227700	0	0	782320	1223300	2581300	60238.1	0	0	172698	250676	339198	20079.4	254191	0.0789933	0.0261356	no	-3.66213	1.58277
G3UY42	Pabpn1	Mouse	Polyadenylate-binding protein 2	tr|G3UY42|G3UY42_MOUSEPolyadenylate-bindingprotein2OS=MusmusculusOX=10090GN=Pabpn1PE=1SV=1;tr|D3YUB9|D3YUB9_MOUSEPolyadenylate-bindingprotein2(Fragment)OS=MusmusculusOX=10090GN=Pabpn1PE=4SV=2;tr|G3UWS5|G3UWS5_MOUSEPolyadenylate-bindingprotein2OS=MusmusculusOX=10090GN=Pabpn1PE=4SV=1;tr|D3Z5F7|D3Z5F7_MOUSEPredictedgene20521OS=MusmusculusOX=10090GN=Gm20521PE=4SV=1	5	2	1	3	4	4	4	21.6	34.003	319	0	134.23	8.5	5	17.2	20.4	20.4	21.6	391790	208310	796160	7011200	6448500	9992500	103648	93412.6	149654	1.54773e+06	1.32141e+06	1.31307e+06	115572	1.39407e+06	0.0829022	0.00246648	no	-3.59245	2.60792
Q9CY57	Chtop	Mouse	Chromatin target of PRMT1 protein (Friend of PRMT1 protein) (Small arginine- and glycine-rich protein) (SRAG)	tr|E9PW20|E9PW20_MOUSEChromatintargetofPRMT1proteinOS=MusmusculusOX=10090GN=ChtopPE=1SV=1;sp|Q9CY57|CHTOP_MOUSEChromatintargetofPRMT1proteinOS=MusmusculusOX=10090GN=ChtopPE=1SV=2;tr|D3YZA1|D3YZA1_MOUSEChromatintargetofPRMT1protein(Fragment)OS=MusmusculusOX=10090GN=ChtopPE=1SV=8;tr|D3Z7T7|D3Z7T7_MOUSEChromatintargetofPRMT1protein(Fragment)OS=MusmusculusOX=10090GN=ChtopPE=1SV=1	4	1	1	0	3	1	3	30.5	22.106	203	0	41.761	7.9	6.4	0	24.1	7.9	24.1	115960	146160	0	3817100	387500	1678900	30677.2	65542.6	0	842627	79405.7	220618	32073.3	380883	0.0842076	0.274783	no	-3.56991	0.56101
D3Z0S6	Snrpa	Mouse	U1 small nuclear ribonucleoprotein A (Fragment)	tr|D3Z0S6|D3Z0S6_MOUSEU1smallnuclearribonucleoproteinA(Fragment)OS=MusmusculusOX=10090GN=SnrpaPE=1SV=1;tr|D6RI83|D6RI83_MOUSEU1smallnuclearribonucleoproteinAOS=MusmusculusOX=10090GN=SnrpaPE=1SV=1	3	0	0	1	2	2	2	14.2	27.372	247	0.0023419	19.877	0	0	5.3	9.3	10.1	10.1	0	0	181290	517320	692920	1108700	0	0	34077.1	114199	141992	145690	11359	133960	0.0847941	0.00134516	no	-3.55989	2.87123
A0A0G2JFT9	Prkacb	Mouse	cAMP-dependent protein kinase catalytic subunit beta (Fragment)	tr|A0A0G2JFT9|A0A0G2JFT9_MOUSEcAMP-dependentproteinkinasecatalyticsubunitbeta(Fragment)OS=MusmusculusOX=10090GN=PrkacbPE=1SV=1	2	1	0	1	2	1	2	32.1	12.684	106	0	61.31	11.3	0	11.3	32.1	11.3	32.1	1131500	0	1838200	9244600	8893200	27204000	299339	0	345526	2.04075e+06	1.82238e+06	3.57477e+06	214955	2.4793e+06	0.0866999	0.0497773	no	-3.52783	1.30297
F6VR84	Poldip3	Mouse	Polymerase delta-interacting protein 3 (Fragment)	tr|F6VR84|F6VR84_MOUSEPolymerasedelta-interactingprotein3(Fragment)OS=MusmusculusOX=10090GN=Poldip3PE=1SV=1	4	0	1	1	4	4	3	28.7	22.162	202	0	51.925	0	5	5	28.7	28.7	23.8	0	286450	263370	3260100	3596500	4244400	0	128453	49505.6	719669	736988	557740	59319.5	671465	0.0883434	0.00164745	no	-3.50073	2.78319
A0A0G2JF72	Csde1	Mouse	Cold shock domain-containing protein E1	tr|A0A0G2JF72|A0A0G2JF72_MOUSEColdshockdomain-containingproteinE1OS=MusmusculusOX=10090GN=Csde1PE=1SV=1	3	0	1	1	2	3	3	5.2	74.482	668	0.0021645	17.751	0	1.5	1.5	3.1	5.2	5.2	0	21635	16808	331540	159380	282410	0	9701.79	3159.4	73187.6	32659.8	37110.4	4287.06	47652.6	0.0899649	0.0711551	no	-3.47449	1.14779
A2A9S3	Elavl4	Mouse	ELAV-like protein	tr|A2A9S3|A2A9S3_MOUSEELAV-likeproteinOS=MusmusculusOX=10090GN=Elavl4PE=1SV=1;tr|A2A9S2|A2A9S2_MOUSEELAV-likeproteinOS=MusmusculusOX=10090GN=Elavl4PE=1SV=1;tr|A2A9R8|A2A9R8_MOUSEELAV-likeproteinOS=MusmusculusOX=10090GN=Elavl4PE=1SV=1;tr|A2A9R6|A2A9R6_MOUSEELAV-likeproteinOS=MusmusculusOX=10090GN=Elavl4PE=1SV=1;tr|A2A9S0|A2A9S0_MOUSEELAV-likeproteinOS=MusmusculusOX=10090GN=Elavl4PE=1SV=1	4	1	0	1	4	4	4	12.1	39.269	356	0	111.85	12.9	6.7	12.9	29.2	24.4	27.2	516730	310080	349490	6118000	5167700	9333400	136701	139049	65693.6	1.35055e+06	1.05895e+06	1.22647e+06	113815	1.21199e+06	0.0939072	0.00350769	no	-3.41262	2.45498
A0A0N4SUM2	Hnrnpa2b1	Mouse	Heterogeneous nuclear ribonucleoproteins A2/B1 (Fragment)	tr|A0A0N4SUM2|A0A0N4SUM2_MOUSEHeterogeneousnuclearribonucleoproteinsA2/B1(Fragment)OS=MusmusculusOX=10090GN=Hnrnpa2b1PE=1SV=1	3	3	2	2	3	3	3	21.3	16.936	155	0.0024938	23.243	21.3	11.6	11.6	21.3	21.3	21.3	760600	551770	622450	9243400	10038000	13078000	201217	247430	117002	2.04049e+06	2.05697e+06	1.71853e+06	188550	1.93866e+06	0.0972578	0.00171571	no	-3.36204	2.76556
A0A494BAD4	Matr3	Mouse	Matrin-3	tr|A0A494BAD4|A0A494BAD4_MOUSEMatrin-3OS=MusmusculusOX=10090GN=Matr3PE=1SV=1	11	1	2	4	7	6	11	29.6	62.578	558	0	323.31	2.3	5.6	13.1	21.9	18.5	29.6	77604	200300	406870	2074200	2546100	6537700	20530.2	89820.6	76479.3	457881	521742	859093	62276.7	612905	0.101609	0.0440101	no	-3.2989	1.35645
A0A2I3BRM6	Hnrnpc	Mouse	Heterogeneous nuclear ribonucleoproteins C1/C2 (Fragment)	tr|A0A2I3BRM6|A0A2I3BRM6_MOUSEHeterogeneousnuclearribonucleoproteinsC1/C2(Fragment)OS=MusmusculusOX=10090GN=HnrnpcPE=1SV=1	6	4	1	1	3	5	6	57.3	12.78	117	0	80.637	28.2	7.7	9.4	31.6	41.9	57.3	1109100	275760	529690	5093200	5533900	18065000	293413	123659	99565.8	1.12433e+06	1.134e+06	2.37385e+06	172213	1.54406e+06	0.111532	0.0775792	no	-3.16446	1.11025
B1AZI6	Thoc2	Mouse	THO complex subunit 2 (Tho2)	sp|B1AZI6|THOC2_MOUSETHOcomplexsubunit2OS=MusmusculusOX=10090GN=Thoc2PE=1SV=1	3	0	0	1	2	2	3	2.3	182.77	1594	0.0024331	22.167	0	0	0.6	1.4	1.4	2.3	0	0	31157	77728	47905	171860	0	0	5856.58	17158.5	9816.6	22583.4	1952.19	16519.5	0.118175	0.0392841	no	-3.081	1.40578
G3UXI6	Ddx39b	Mouse	Spliceosome RNA helicase Ddx39b (Fragment)	tr|G3UXI6|G3UXI6_MOUSESpliceosomeRNAhelicaseDdx39b(Fragment)OS=MusmusculusOX=10090GN=Ddx39bPE=1SV=1	2	1	1	1	2	1	2	14.2	16.899	148	0.0018416	12.232	8.1	8.1	8.1	14.2	6.1	19.6	79570	30251	143930	832980	466260	1723300	21050.3	13565.5	27054.5	183881	95545.1	226452	20556.7	168626	0.121907	0.0602013	no	-3.03614	1.22039
A0A494BAZ2	Matr3	Mouse	Matrin-3 (Fragment)	tr|A0A494BAZ2|A0A494BAZ2_MOUSEMatrin-3(Fragment)OS=MusmusculusOX=10090GN=Matr3PE=1SV=1	10	4	3	5	10	6	10	34.8	42.479	385	0	323.31	14.5	10.4	19	34.8	26	34.8	535290	491870	744680	6297200	4431200	11280000	141611	220570	139977	1.39011e+06	908033	1.48226e+06	167386	1.26013e+06	0.132832	0.0234789	no	-2.91233	1.62932
A0A338P6N4	Crybg3	Mouse	Beta/gamma crystallin domain-containing protein 3	tr|A0A338P6N4|A0A338P6N4_MOUSEBeta/gammacrystallindomain-containingprotein3OS=MusmusculusOX=10090GN=Crybg3PE=1SV=1	24	2	5	10	21	19	21	13.1	325.52	2952	0	207.33	1.1	2.3	6	11.3	10.2	11.8	14550	52350	108810	605360	613480	754000	3849.21	23475.3	20453	133634	125713	99080.2	15925.9	119476	0.133298	0.00254279	no	-2.90727	2.59469
Q64012	Raly	Mouse	RNA-binding protein Raly (Maternally-expressed hnRNP C-related protein) (hnRNP associated with lethal yellow protein)	sp|Q64012|RALY_MOUSERNA-bindingproteinRalyOS=MusmusculusOX=10090GN=RalyPE=1SV=3;tr|A2AU60|A2AU60_MOUSERNA-bindingproteinRaly(Fragment)OS=MusmusculusOX=10090GN=RalyPE=1SV=1	7	2	3	3	7	7	5	34.9	33.188	312	0	46.769	7.4	12.8	10.3	34.9	34.9	24.4	127130	280030	263170	2737000	2963100	2692400	33632.3	125574	49468	604194	607193	353798	69558.1	521728	0.133322	0.0234075	no	-2.90701	1.63065
A2AL12	Hnrnpa3	Mouse	Heterogeneous nuclear ribonucleoprotein A3	tr|A2AL12|A2AL12_MOUSEHeterogeneousnuclearribonucleoproteinA3OS=MusmusculusOX=10090GN=Hnrnpa3PE=1SV=1	7	4	4	3	7	5	5	27.7	34.476	318	0	323.31	21.7	19.8	16.7	27.7	22.6	24.8	1142100	481000	1446000	9931500	7812700	13910000	302143	215695	271805	2.19238e+06	1.60096e+06	1.82786e+06	263214	1.87374e+06	0.140476	0.0100241	no	-2.83161	1.99895
F6YH92	Thrap3	Mouse	Thyroid hormone receptor-associated protein 3 (Fragment)	tr|F6YH92|F6YH92_MOUSEThyroidhormonereceptor-associatedprotein3(Fragment)OS=MusmusculusOX=10090GN=Thrap3PE=1SV=8	3	1	1	1	3	3	2	19.1	22.365	194	0	30.49	6.7	6.7	6.7	19.1	19.1	19.1	3159100	1919600	4842600	39085000	16745000	43378000	835741	860807	910263	8.62804e+06	3.43135e+06	5.70013e+06	868937	5.91984e+06	0.146784	0.0783678	no	-2.76823	1.10586
Z4YJT3	Larp1	Mouse	La-related protein 1	tr|Z4YJT3|Z4YJT3_MOUSELa-relatedprotein1OS=MusmusculusOX=10090GN=Larp1PE=1SV=1	17	7	4	9	12	15	16	24.7	121.15	1072	0	217.31	11.1	6.5	13	17.2	22.4	23.1	254570	150300	428540	1768800	2414700	4360200	67346.6	67399.1	80552.6	390464	494816	572957	71766.1	486079	0.147643	0.0153821	no	-2.75982	1.81298
E9QNN1	Dhx9	Mouse	ATP-dependent RNA helicase A	tr|E9QNN1|E9QNN1_MOUSEATP-dependentRNAhelicaseAOS=MusmusculusOX=10090GN=Dhx9PE=1SV=1;tr|A0A087WPL5|A0A087WPL5_MOUSEATP-dependentRNAhelicaseAOS=MusmusculusOX=10090GN=Dhx9PE=1SV=1	23	8	4	12	18	16	23	23	149.69	1384	0	323.31	8.5	3.3	11.6	18.4	15.5	23	282990	110760	454640	2207100	1870800	4052100	74865.1	49668.2	85458.6	487219	383361	532470	69997.3	467683	0.149668	0.00903777	no	-2.74016	2.04394
A0A171KXD3	Prmt1	Mouse	Protein arginine N-methyltransferase 1	tr|A0A171KXD3|A0A171KXD3_MOUSEProteinarginineN-methyltransferase1OS=MusmusculusOX=10090GN=Prmt1PE=1SV=1;tr|A0A140LJF4|A0A140LJF4_MOUSEProteinarginineN-methyltransferase1(Fragment)OS=MusmusculusOX=10090GN=Prmt1PE=1SV=1;tr|A0A140LJ70|A0A140LJ70_MOUSEProteinarginineN-methyltransferase1OS=MusmusculusOX=10090GN=Prmt1PE=1SV=1	15	7	5	8	11	11	14	46.9	36.567	318	0	122.84	23.6	17	28.3	34.6	36.8	43.1	1913600	1138600	2986800	15494000	15186000	29032000	506243	510583	561429	3.42031e+06	3.11189e+06	3.81498e+06	526085	3.44906e+06	0.15253	0.00456043	no	-2.71283	2.34099
Q8BZN7	Thrap3	Mouse	Thyroid hormone receptor-associated protein 3	tr|Q8BZN7|Q8BZN7_MOUSEThyroidhormonereceptor-associatedprotein3OS=MusmusculusOX=10090GN=Thrap3PE=1SV=1	20	12	10	15	18	18	19	26.7	80.11	709	0	323.31	18.6	13.1	20	25.2	26.4	25.4	8091300	6663600	12328000	94201000	54506000	119810000	2.14056e+06	2.98816e+06	2.31729e+06	2.07949e+07	1.11693e+07	1.57438e+07	2.482e+06	1.59026e+07	0.156075	0.0393036	no	-2.67969	1.40557
O70305	Atxn2	Mouse	Ataxin-2 (Spinocerebellar ataxia type 2 protein homolog)	sp|O70305|ATX2_MOUSEAtaxin-2OS=MusmusculusOX=10090GN=Atxn2PE=1SV=1;tr|E9QM77|E9QM77_MOUSEAtaxin-2OS=MusmusculusOX=10090GN=Atxn2PE=1SV=1;tr|F6U2C2|F6U2C2_MOUSEAtaxin-2(Fragment)OS=MusmusculusOX=10090GN=Atxn2PE=1SV=1;tr|A0A286YDU2|A0A286YDU2_MOUSEAtaxin-2(Fragment)OS=MusmusculusOX=10090GN=Atxn2PE=1SV=1	5	1	1	3	5	4	4	5.5	136.48	1285	0	50.181	0.9	0.9	3	5.5	4.7	4.7	22740	11046	80251	261800	217410	351150	6015.87	4953.36	15084.8	57792.5	44551.2	46143.2	8684.67	49495.7	0.175463	0.00192854	no	-2.51076	2.71477
A0A2R8VK76	Cpsf1	Mouse	Cleavage and polyadenylation-specificity factor subunit 1	tr|A0A2R8VK76|A0A2R8VK76_MOUSECleavageandpolyadenylation-specificityfactorsubunit1OS=MusmusculusOX=10090GN=Cpsf1PE=1SV=1	6	1	1	2	6	4	5	5.4	161.77	1450	0	52.268	1	1	2.6	6.1	3.8	4.5	11498	11550	52070	188490	119140	264900	3041.8	5179.37	9787.59	41609.3	24413.9	34809.5	6002.92	33610.9	0.178601	0.0198544	no	-2.48519	1.70214
A0A0J9YUD5	Nup205	Mouse	Nucleoporin 205	tr|A0A0J9YUD5|A0A0J9YUD5_MOUSENucleoporin205OS=MusmusculusOX=10090GN=Nup205PE=1SV=1	8	2	3	6	6	5	7	5.5	233.1	2061	0	48.835	1.1	1.6	3.6	4.4	3.4	4.1	42562	51568	132800	692060	654600	277230	11259.8	23124.7	24962.4	152773	134139	36429.7	19782.3	107781	0.183542	0.132991	no	-2.44582	0.876179
P49312	Hnrnpa1	Mouse	Heterogeneous nuclear ribonucleoprotein A1 (hnRNP A1) (HDP-1) (Helix-destabilizing protein) (Single-strand-binding protein) (Topoisomerase-inhibitor suppressed) (hnRNP core protein A1) [Cleaved into: Heterogeneous nuclear ribonucleoprotein A1, N-terminally processed]	sp|P49312|ROA1_MOUSEHeterogeneousnuclearribonucleoproteinA1OS=MusmusculusOX=10090GN=Hnrnpa1PE=1SV=2	10	5	5	5	7	8	10	33.4	34.196	320	0	167.15	19.7	15.3	19.7	25.3	25.6	33.4	2285600	1846700	3338200	17147000	14560000	33037000	604656	828117	627481	3.78521e+06	2.98361e+06	4.34126e+06	686751	3.70336e+06	0.18544	0.0143625	no	-2.43097	1.84277
A0A1W2P7H9	Erh	Mouse	Enhancer of rudimentary homolog (MCG7617, isoform CRA_b)	tr|A0A1W2P7H9|A0A1W2P7H9_MOUSEEnhancerofrudimentaryhomologOS=MusmusculusOX=10090GN=ErhPE=1SV=1;tr|A0A1W2P7T3|A0A1W2P7T3_MOUSEEnhancerofrudimentaryhomologOS=MusmusculusOX=10090GN=ErhPE=1SV=1	3	3	3	3	3	3	3	46.5	8.2033	71	0	323.31	46.5	46.5	46.5	46.5	46.5	46.5	51711000	48610000	93610000	208140000	1014400000	235190000	1.36802e+07	2.17982e+07	1.75959e+07	4.5947e+07	2.07869e+08	3.09054e+07	1.76914e+07	9.49071e+07	0.186408	0.305948	no	-2.42347	0.514352
A2A601	Kpna2	Mouse	Importin subunit alpha-1 (Fragment)	tr|A2A601|A2A601_MOUSEImportinsubunitalpha-1(Fragment)OS=MusmusculusOX=10090GN=Kpna2PE=1SV=1;tr|A6PW68|A6PW68_MOUSEImportinsubunitalpha-1(Fragment)OS=MusmusculusOX=10090GN=Kpna2PE=1SV=1	3	2	0	2	3	3	3	29.4	18.91	170	0	52.644	19.4	0	19.4	29.4	29.4	29.4	220730	0	497290	845050	1173600	2811800	58394.2	0	93475.6	186545	240492	369488	50623.2	265508	0.190665	0.039481	no	-2.39088	1.40361
Q8C2Q7	Hnrnph1	Mouse	Heterogeneous nuclear ribonucleoprotein H	tr|Q8C2Q7|Q8C2Q7_MOUSEHeterogeneousnuclearribonucleoproteinHOS=MusmusculusOX=10090GN=Hnrnph1PE=1SV=1	11	5	5	7	10	7	11	33.3	51.217	472	0	256.84	15.5	15.3	23.7	30.9	23.1	33.3	1811100	1027300	2985000	11150000	10826000	23246000	479127	460673	561090	2.46137e+06	2.21844e+06	3.05466e+06	500297	2.57816e+06	0.194052	0.0129615	no	-2.36549	1.88735
Z4YKC4	Eif4g3	Mouse	Eukaryotic translation initiation factor 4 gamma 3	tr|Z4YKC4|Z4YKC4_MOUSEEukaryotictranslationinitiationfactor4gamma3OS=MusmusculusOX=10090GN=Eif4g3PE=1SV=1;tr|A0A0R4J112|A0A0R4J112_MOUSEEukaryotictranslationinitiationfactor4gamma3OS=MusmusculusOX=10090GN=Eif4g3PE=1SV=1;tr|A2AMI2|A2AMI2_MOUSEEukaryotictranslationinitiationfactor4gamma3OS=MusmusculusOX=10090GN=Eif4g3PE=1SV=1;tr|A0A0N4SVL0|A0A0N4SVL0_MOUSEEukaryotictranslationinitiationfactor4gamma…	4	1	1	2	4	3	3	3.8	173.55	1567	0	28.755	2.2	0.8	2.2	4.5	3.8	3.8	11089	10981	27875	94627	103960	141220	2933.6	4924.22	5239.66	20889	21303.3	18557.2	4365.82	20249.8	0.215598	0.000170037	no	-2.21358	3.76946
A0A3B2W883	Srpk1	Mouse	SRSF protein kinase 1 (Fragment)	tr|A0A3B2W883|A0A3B2W883_MOUSESRSFproteinkinase1(Fragment)OS=MusmusculusOX=10090GN=Srpk1PE=1SV=1;tr|F8WGJ7|F8WGJ7_MOUSESRSFproteinkinase1(Fragment)OS=MusmusculusOX=10090GN=Srpk1PE=1SV=2	5	2	4	1	5	5	5	22.3	38.894	345	0	52.857	8.7	19.4	4.6	22.3	22.3	22.3	119120	214670	55075	823140	1046700	1736800	31513.2	96264.6	10352.4	181709	214488	228226	46043.4	208141	0.221213	0.0110903	no	-2.17649	1.95506
Q6IQX8	Znf219	Mouse	Zinc finger protein 219	sp|Q6IQX8|ZN219_MOUSEZincfingerprotein219OS=MusmusculusOX=10090GN=Znf219PE=1SV=1	8	1	3	3	8	7	7	20.4	77.795	726	0	55.244	3.9	7.4	8.5	20.4	18.2	18.7	36301	136500	174750	711990	619090	1185600	9603.44	61210.8	32847.7	157172	126863	155795	34554	146610	0.235686	0.00526253	no	-2.08506	2.27881
Q8VHR5	Gatad2b	Mouse	Transcriptional repressor p66-beta (GATA zinc finger domain-containing protein 2B) (p66/p68)	sp|Q8VHR5|P66B_MOUSETranscriptionalrepressorp66-betaOS=MusmusculusOX=10090GN=Gatad2bPE=1SV=1	15	7	7	11	12	13	15	35.5	65.41	594	0	247.18	19.4	19	28.8	31.8	32	37.2	1229300	1539200	4191600	9963000	13383000	20482000	325212	690224	787895	2.19934e+06	2.74242e+06	2.69146e+06	601110	2.5444e+06	0.236248	0.00114884	no	-2.08163	2.93974
Q45VK5	Ilf3	Mouse	Interleukin enhancer-binding factor 3 (Nuclear factor 90)	tr|Q45VK5|Q45VK5_MOUSEInterleukinenhancer-bindingfactor3OS=MusmusculusOX=10090GN=Ilf3PE=1SV=1;tr|A0A1L1STE4|A0A1L1STE4_MOUSEInterleukinenhancer-bindingfactor3OS=MusmusculusOX=10090GN=Ilf3PE=1SV=1	7	3	3	2	7	6	7	12.2	76.347	703	0	44.966	5.3	5	4.1	12.2	10.8	12.2	101780	159290	111140	825170	848030	1124500	26925.9	71430.5	20891	182157	173777	147766	39749.1	167900	0.236743	0.00429024	no	-2.07861	2.36752
F6RX08	Tpr	Mouse	Nucleoprotein TPR (Fragment)	tr|F6RX08|F6RX08_MOUSENucleoproteinTPR(Fragment)OS=MusmusculusOX=10090GN=TprPE=1SV=1	3	1	1	1	2	2	3	7.7	67.315	611	0	31.037	1.8	1.8	1.8	4.3	4.3	7.7	80477	77788	103960	410710	420420	994680	21290.2	34882.5	19541.4	90664.5	86151.6	130707	25238	102508	0.246206	0.0225311	no	-2.02206	1.64722
E9Q8F0	Rbm39	Mouse	RNA-binding protein 39	tr|E9Q8F0|E9Q8F0_MOUSERNA-bindingprotein39OS=MusmusculusOX=10090GN=Rbm39PE=1SV=1	2	0	0	1	2	2	2	6	47.05	415	0	83.206	10.4	6.7	16.9	21.9	21.9	21.9	278760	226470	868650	1651500	2290700	3917700	73746	101556	163280	364570	469406	514809	112861	449595	0.251028	0.00570395	no	-1.99408	2.24382
P62317	Snrpd2	Mouse	Small nuclear ribonucleoprotein Sm D2 (Sm-D2) (snRNP core protein D2)	sp|P62317|SMD2_MOUSESmallnuclearribonucleoproteinSmD2OS=MusmusculusOX=10090GN=Snrpd2PE=1SV=1	3	2	2	3	3	3	3	33.1	13.527	118	0	37.741	16.9	16.9	33.1	33.1	33.1	33.1	301110	487430	960810	3853200	3281200	2882000	79658.7	218578	180603	850596	672377	378712	159614	633895	0.251798	0.0643705	no	-1.98966	1.19131
A0A0G2JG10	Dhx15	Mouse	Pre-mRNA-splicing factor ATP-dependent RNA helicase DHX15	tr|A0A0G2JG10|A0A0G2JG10_MOUSEPre-mRNA-splicingfactorATP-dependentRNAhelicaseDHX15OS=MusmusculusOX=10090GN=Dhx15PE=1SV=1;tr|A0A0G2JGQ5|A0A0G2JGQ5_MOUSEPre-mRNA-splicingfactorATP-dependentRNAhelicaseDHX15(Fragment)OS=MusmusculusOX=10090GN=Dhx15PE=1SV=1	12	5	4	5	9	10	11	22.7	68.578	608	0	85.298	9.5	8.2	9.5	17.9	19.7	20.7	506490	509990	731690	2586600	3157700	5606900	133992	228695	137536	570993	647070	736781	166741	651615	0.255889	0.00203391	no	-1.96641	2.69167
A0A0B4J1E2	Snw1	Mouse	SNW domain-containing protein 1	tr|A0A0B4J1E2|A0A0B4J1E2_MOUSESNWdomain-containingprotein1OS=MusmusculusOX=10090GN=Snw1PE=1SV=1	4	2	1	1	4	2	4	8.8	61.461	536	0	31.407	4.3	1.9	2.4	8.8	4.5	8.8	104850	94570	35102	514080	340890	874900	27738.1	42408.1	6598.12	113483	69854.5	114967	25581.4	99435	0.257268	0.0187196	no	-1.95866	1.7277
Q91VM5	Rbmxl1	Mouse	RNA binding motif protein, X-linked-like-1 (Heterogeneous nuclear ribonucleoprotein G-like 1) (RNA binding motif protein, X chromosome retrogene)	tr|A0A2I3BRL8|A0A2I3BRL8_MOUSEPredictedgene7324OS=MusmusculusOX=10090GN=Gm7324PE=4SV=1;sp|Q91VM5|RMXL1_MOUSERNAbindingmotifprotein,X-linked-like-1OS=MusmusculusOX=10090GN=Rbmxl1PE=2SV=1;tr|A2AFI3|A2AFI3_MOUSERNAbindingmotifprotein,Xchromosome,isoformCRA_bOS=MusmusculusOX=10090GN=RbmxPE=1SV=1;sp|Q9WV02|RBMX_MOUSERNA-bindingmotifprotein,XchromosomeOS=MusmusculusOX=10090GN=RbmxPE=1SV=1;tr|A2AFI4|A2A…	7	3	3	3	5	5	7	22.2	42.178	388	0	151.49	9	9	9	14.9	15.2	22.2	1152400	1033200	1401000	6739700	5908500	9511000	304868	463318	263346	1.48779e+06	1.21076e+06	1.2498e+06	343844	1.31612e+06	0.261256	0.00127766	no	-1.93646	2.89358
Q91YN9	Bag2	Mouse	BAG family molecular chaperone regulator 2 (BAG-2) (Bcl-2-associated athanogene 2)	sp|Q91YN9|BAG2_MOUSEBAGfamilymolecularchaperoneregulator2OS=MusmusculusOX=10090GN=Bag2PE=1SV=1;tr|A0A087WNX9|A0A087WNX9_MOUSEBAGfamilymolecularchaperoneregulator2OS=MusmusculusOX=10090GN=Bag2PE=1SV=1	2	0	1	0	2	2	1	9.5	23.473	210	0.0035842	11.688	0	4.3	0	9.5	9.5	5.2	0	101040	0	352000	353340	168790	0	45309.4	0	77704.2	72405.7	22180	15103.1	57430	0.262984	0.144699	no	-1.92696	0.839536
A0A1W2P7L7	Sf3b6	Mouse	Splicing factor 3B subunit 6 (Fragment)	tr|A0A1W2P7L7|A0A1W2P7L7_MOUSESplicingfactor3Bsubunit6(Fragment)OS=MusmusculusOX=10090GN=Sf3b6PE=1SV=1	2	1	0	1	2	1	2	23.4	13.037	111	0.0019841	13.51	12.6	0	12.6	23.4	10.8	23.4	269550	0	361830	1394700	388430	1038700	71309.5	0	68013.2	307881	79596.3	136491	46440.9	174656	0.265899	0.19493	no	-1.91105	0.710122
F8WHY8	Mta1	Mouse	Metastasis-associated protein MTA1 (Metastasis-associated protein MTA1 isoform 2)	tr|F8WHY8|F8WHY8_MOUSEMetastasis-associatedproteinMTA1OS=MusmusculusOX=10090GN=Mta1PE=1SV=1	25	17	11	20	21	21	25	46.1	79.189	698	0	323.31	41.8	26.2	46	48.9	48.7	53.9	5578700	3276900	10024000	23518000	26433000	53005000	1.47585e+06	1.46946e+06	1.88421e+06	5.19161e+06	5.4166e+06	6.96518e+06	1.60984e+06	5.8578e+06	0.27482	0.012862	no	-1.86344	1.89069
A0A1B0GRR3	Rps11	Mouse	40S ribosomal protein S11	tr|A0A1B0GRR3|A0A1B0GRR3_MOUSE40SribosomalproteinS11OS=MusmusculusOX=10090GN=Rps11PE=1SV=1	2	0	1	2	1	2	2	13.8	15.198	130	0.0020121	14.204	13.8	13.8	36.2	29.2	21.5	27.7	0	72675	2376500	3600300	2560400	2995600	0	32589.7	446711	794768	524672	393640	159767	571027	0.279789	0.0941446	no	-1.83759	1.0262
A0A1Y7VM48	Ddx1	Mouse	ATP-dependent RNA helicase DDX1 (Fragment)	tr|A0A1Y7VM48|A0A1Y7VM48_MOUSEATP-dependentRNAhelicaseDDX1(Fragment)OS=MusmusculusOX=10090GN=Ddx1PE=1SV=1	3	1	0	1	1	2	2	19.5	20.823	190	0.0021882	18.084	7.4	0	7.4	7.4	12.6	14.2	117850	0	126290	237280	485470	308580	31177.2	0	23738.7	52379.7	99481.6	40549.3	18305.3	64136.8	0.28541	0.108771	no	-1.80889	0.963487
E9QAS5	Chd4	Mouse	Chromodomain-helicase-DNA-binding protein 4	tr|E9QAS5|E9QAS5_MOUSEChromodomain-helicase-DNA-bindingprotein4OS=MusmusculusOX=10090GN=Chd4PE=1SV=1	42	26	17	30	33	31	39	32.3	218.63	1922	0	323.31	26.4	15.7	31.5	34.3	32.7	37.7	2859000	2395200	4688000	12554000	14386000	27631000	756349	1.07408e+06	881203	2.7713e+06	2.94795e+06	3.63088e+06	903878	3.11671e+06	0.29001	0.00784916	no	-1.78583	2.10518
P62305	Snrpe	Mouse	Small nuclear ribonucleoprotein E (snRNP-E) (Sm protein E) (Sm-E) (SmE)	sp|P62305|RUXE_MOUSESmallnuclearribonucleoproteinEOS=MusmusculusOX=10090GN=SnrpePE=1SV=1;tr|E9Q0W8|E9Q0W8_MOUSESmallnuclearribonucleoproteinEOS=MusmusculusOX=10090GN=SnrpePE=1SV=1;tr|E9Q4F4|E9Q4F4_MOUSESmallnuclearribonucleoproteinEOS=MusmusculusOX=10090GN=SnrpePE=1SV=1	2	2	0	1	2	1	2	25	10.803	92	0.0018692	12.414	25	0	13	25	12	25	806840	0	1206500	3055700	550510	5481300	213450	0	226786	674547	112809	720276	146745	502544	0.292004	0.202391	no	-1.77594	0.693809
A0A1L1SUK3	Rpsa	Mouse	40S ribosomal protein SA	tr|A0A1L1SUK3|A0A1L1SUK3_MOUSE40SribosomalproteinSAOS=MusmusculusOX=10090GN=RpsaPE=1SV=1	2	0	1	1	2	2	2	20.3	15.103	133	0	30.893	0	7.5	12.8	20.3	20.3	20.3	0	56639	676450	689300	230510	2449900	0	25398.7	127152	152163	47235.7	321932	50850.3	173777	0.292618	0.264078	no	-1.77291	0.578267
J3QMT0	Hnrnpf	Mouse	Heterogeneous nuclear ribonucleoprotein F (Fragment)	tr|J3QMT0|J3QMT0_MOUSEHeterogeneousnuclearribonucleoproteinF(Fragment)OS=MusmusculusOX=10090GN=HnrnpfPE=1SV=8;tr|J3QM80|J3QM80_MOUSEHeterogeneousnuclearribonucleoproteinF(Fragment)OS=MusmusculusOX=10090GN=HnrnpfPE=1SV=8;tr|J3QP45|J3QP45_MOUSEHeterogeneousnuclearribonucleoproteinF(Fragment)OS=MusmusculusOX=10090GN=HnrnpfPE=1SV=1	4	2	2	2	4	4	3	29.8	23.308	208	0	75.542	14.4	13.9	15.9	29.8	29.8	22.1	756950	548920	1889300	4925000	2361400	8816300	200251	246152	355132	1.0872e+06	483893	1.15852e+06	267178	909868	0.293645	0.0892428	no	-1.76785	1.04943
Q5F258	Git1	Mouse	ARF GTPase-activating protein GIT1	tr|Q5F258|Q5F258_MOUSEARFGTPase-activatingproteinGIT1OS=MusmusculusOX=10090GN=Git1PE=1SV=1	23	15	12	19	20	17	22	46.4	84.194	761	0	323.31	31.5	26	38.6	46.6	42.4	46.6	3316300	3044100	6618100	17777000	20678000	26002000	877328	1.36507e+06	1.244e+06	3.92428e+06	4.2373e+06	3.41682e+06	1.16213e+06	3.85947e+06	0.301112	0.00155128	no	-1.73163	2.80931
F7D432	Pcmt1	Mouse	Protein-L-isoaspartate O-methyltransferase (EC 2.1.1.77) (Fragment)	tr|F7D432|F7D432_MOUSEProtein-L-isoaspartateO-methyltransferase(Fragment)OS=MusmusculusOX=10090GN=Pcmt1PE=1SV=1;tr|E9PWE0|E9PWE0_MOUSEProtein-L-isoaspartateO-methyltransferaseOS=MusmusculusOX=10090GN=Pcmt1PE=1SV=1;tr|E0CYV0|E0CYV0_MOUSEProtein-L-isoaspartateO-methyltransferaseOS=MusmusculusOX=10090GN=Pcmt1PE=1SV=1	7	3	2	6	7	7	6	36.5	29.167	271	0	174.84	15.1	7.7	36.5	36.5	36.5	36.5	1342800	2871900	3926000	7354300	20043000	13971000	355238	1.28785e+06	737970	1.62347e+06	4.10717e+06	1.83587e+06	793685	2.52217e+06	0.314683	0.151522	no	-1.66803	0.819526
Q922V4	Plrg1	Mouse	Pleiotropic regulator 1	tr|D3Z4V1|D3Z4V1_MOUSEPleiotropicregulator1OS=MusmusculusOX=10090GN=Plrg1PE=1SV=1;sp|Q922V4|PLRG1_MOUSEPleiotropicregulator1OS=MusmusculusOX=10090GN=Plrg1PE=1SV=1;tr|F8WI31|F8WI31_MOUSEPleiotropicregulator1OS=MusmusculusOX=10090GN=Plrg1PE=1SV=1	4	2	0	1	3	1	3	13.9	56.059	504	0	25.148	8.1	0	4	9.9	3.6	12.1	78631	0	57670	172170	42479	396880	20801.9	0	10840.2	38006.6	8704.71	52152.4	10547.4	32954.6	0.320057	0.216071	no	-1.6436	0.665403
F7CHQ7	Nop56	Mouse	Nucleolar protein 56 (Fragment)	tr|F7CHQ7|F7CHQ7_MOUSENucleolarprotein56(Fragment)OS=MusmusculusOX=10090GN=Nop56PE=1SV=1;tr|F6U250|F6U250_MOUSENucleolarprotein56(Fragment)OS=MusmusculusOX=10090GN=Nop56PE=1SV=1;tr|F6V095|F6V095_MOUSENucleolarprotein56(Fragment)OS=MusmusculusOX=10090GN=Nop56PE=1SV=1;tr|A2APD7|A2APD7_MOUSENucleolarprotein56(Fragment)OS=MusmusculusOX=10090GN=Nop56PE=1SV=1	3	3	1	0	3	3	3	17.6	24.34	222	0	30.654	17.6	6.8	0	17.6	17.6	17.6	422360	0	0	648370	368420	884660	111735	0	0	143128	75495.9	116250	37245.1	111625	0.333665	0.174522	no	-1.58353	0.758151
Q8K4Z5	Sf3a1	Mouse	Splicing factor 3A subunit 1 (SF3a120)	sp|Q8K4Z5|SF3A1_MOUSESplicingfactor3Asubunit1OS=MusmusculusOX=10090GN=Sf3a1PE=1SV=1	13	5	5	8	11	8	13	24.3	88.544	791	0	110.44	10.2	7.3	15.4	19.7	15.2	24.3	292060	321040	746610	1653900	1355800	3324000	77264.6	143964	140340	365099	277828	436794	120523	359907	0.334873	0.0203469	no	-1.57832	1.6915
A0A1B0GRW3	Ruvbl2	Mouse	RuvB-like helicase (EC 3.6.4.12) (Fragment)	tr|A0A1B0GRW3|A0A1B0GRW3_MOUSERuvB-likehelicase(Fragment)OS=MusmusculusOX=10090GN=Ruvbl2PE=1SV=1;tr|A0A1B0GT54|A0A1B0GT54_MOUSERuvB-likehelicase(Fragment)OS=MusmusculusOX=10090GN=Ruvbl2PE=1SV=1;tr|A0A1B0GSR4|A0A1B0GSR4_MOUSERuvB-likehelicase(Fragment)OS=MusmusculusOX=10090GN=Ruvbl2PE=1SV=1	3	0	1	2	3	2	3	14.3	25.682	237	0.0023641	20.518	0	5.1	9.7	14.3	9.7	14.3	0	175100	221650	602110	419030	1042500	0	78520.2	41663.5	132916	85866.8	136991	40061.2	118591	0.337809	0.0540228	no	-1.56572	1.26742
C0HKD9	Mfap1b	Mouse	Microfibrillar-associated protein 1B (Spliceosome B complex protein MFAP1B)	sp|C0HKD9|MFA1B_MOUSEMicrofibrillar-associatedprotein1BOS=MusmusculusOX=10090GN=Mfap1bPE=1SV=1	3	2	2	1	2	2	3	10.3	51.954	439	0.0022371	18.625	7.3	6.2	4.1	6.2	6.2	10.3	76422	155390	45270	413660	456040	805810	20217.5	69681.6	8509.4	91315.7	93450.8	105888	32802.8	96884.9	0.338575	0.0686132	no	-1.56245	1.16359
D3YZR1	Tssc4	Mouse	Protein TSSC4 (Fragment)	tr|D3YZR1|D3YZR1_MOUSEProteinTSSC4(Fragment)OS=MusmusculusOX=10090GN=Tssc4PE=1SV=1;tr|D3Z6S3|D3Z6S3_MOUSEProteinTSSC4(Fragment)OS=MusmusculusOX=10090GN=Tssc4PE=1SV=1;tr|D3YYU6|D3YYU6_MOUSEProteinTSSC4(Fragment)OS=MusmusculusOX=10090GN=Tssc4PE=1SV=9	2	0	0	1	1	1	1	17.5	23.303	217	0.0020243	14.375	0	0	6.9	6.9	6.9	10.6	0	0	287900	184270	240480	524890	0	0	54116.5	40677.7	49278.7	68973.7	18038.8	52976.7	0.340505	0.182909	no	-1.55425	0.737765
E9QMN5	Gatad2a	Mouse	Transcriptional repressor p66 alpha	tr|E9QMN5|E9QMN5_MOUSETranscriptionalrepressorp66alphaOS=MusmusculusOX=10090GN=Gatad2aPE=1SV=1;tr|A0A1I7Q4G8|A0A1I7Q4G8_MOUSETranscriptionalrepressorp66alphaOS=MusmusculusOX=10090GN=Gatad2aPE=1SV=1	22	10	13	11	18	18	20	46.3	67.461	630	0	323.31	22.5	26.3	23.2	37.6	39.8	44.4	2369200	2372700	3254000	9222100	11746000	17275000	626772	1.06399e+06	611654	2.03578e+06	2.40697e+06	2.27004e+06	767473	2.2376e+06	0.34299	0.00190054	no	-1.54376	2.72112
Q6ZQL4	Wdr43	Mouse	WD repeat-containing protein 43	sp|Q6ZQL4|WDR43_MOUSEWDrepeat-containingprotein43OS=MusmusculusOX=10090GN=Wdr43PE=2SV=2;tr|A0A3Q4EHN7|A0A3Q4EHN7_MOUSEWDrepeat-containingprotein43OS=MusmusculusOX=10090GN=Wdr43PE=1SV=1	5	2	0	2	4	4	5	12.4	75.38	677	0	32.845	4.3	0	6.1	10	10	12.4	81869	0	167790	221030	158310	560400	21658.5	0	31539.5	48792.5	32440.6	73639.9	17732.6	51624.3	0.343494	0.0933187	no	-1.54164	1.03003
E9Q794	Mta3	Mouse	Metastasis-associated protein MTA3	tr|E9Q794|E9Q794_MOUSEMetastasis-associatedproteinMTA3OS=MusmusculusOX=10090GN=Mta3PE=1SV=1	8	4	3	5	6	8	7	23.5	58.454	514	0	323.31	17.9	11.9	23	28.4	35.8	38.5	708720	269630	1167100	1846800	2640400	4436100	187492	120910	219380	407682	541066	582930	175927	510559	0.344578	0.0105145	no	-1.5371	1.97821
Q3U7K7	Trim21	Mouse	E3 ubiquitin-protein ligase TRIM21	tr|Q3U7K7|Q3U7K7_MOUSEE3ubiquitin-proteinligaseTRIM21OS=MusmusculusOX=10090GN=Trim21PE=1SV=1	8	3	5	7	8	7	8	21.9	53.327	462	0	253.1	6.9	11.3	19.9	21.9	19.7	21.9	542740	829730	1760700	4280100	3288200	6358500	143582	372076	330959	944834	673811	835545	282206	818064	0.344968	0.00733936	no	-1.53547	2.13434
A0A1B0GR60	Ftl1	Mouse	Ferritin	tr|A0A1B0GR60|A0A1B0GR60_MOUSEFerritinOS=MusmusculusOX=10090GN=Ftl1PE=1SV=1	2	0	0	2	2	2	1	24.4	17.999	160	0.002079	15.537	0	0	24.4	24.4	24.4	10	0	0	353330	381640	290620	332960	0	0	66415.4	84247.2	59553.3	43753	22138.5	62517.8	0.354115	0.204308	no	-1.49771	0.689715
D3Z0V2	Arhgef7	Mouse	Rho guanine nucleotide exchange factor 7 (Fragment)	tr|D3Z0V2|D3Z0V2_MOUSERhoguaninenucleotideexchangefactor7(Fragment)OS=MusmusculusOX=10090GN=Arhgef7PE=1SV=2	19	12	11	14	17	15	19	35.2	72.353	636	0	323.31	26.4	24.5	31.1	33.2	32.5	38.8	6314000	4194300	10981000	23465000	22211000	44535000	1.67037e+06	1.88085e+06	2.0641e+06	5.17991e+06	4.55143e+06	5.85217e+06	1.87177e+06	5.1945e+06	0.360337	0.00805391	no	-1.47258	2.09399
D3YTR5	Mbd3	Mouse	Methyl-CpG-binding domain protein 3	tr|D3YTR5|D3YTR5_MOUSEMethyl-CpG-bindingdomainprotein3OS=MusmusculusOX=10090GN=Mbd3PE=1SV=1;tr|D3YTR4|D3YTR4_MOUSEMethyl-CpG-bindingdomainprotein3OS=MusmusculusOX=10090GN=Mbd3PE=1SV=1;tr|F6WZH1|F6WZH1_MOUSEMethyl-CpG-bindingdomainprotein3(Fragment)OS=MusmusculusOX=10090GN=Mbd3PE=1SV=1	11	9	5	10	8	8	11	58.6	29.07	261	0	305.07	58.2	23	58.6	43.3	43.3	58.6	5989800	2107200	14475000	19623000	25030000	37350000	1.5846e+06	944933	2.72086e+06	4.33179e+06	5.1291e+06	4.90802e+06	1.75013e+06	4.78963e+06	0.3654	0.0153749	no	-1.45245	1.81319
A2AFJ1	Rbbp7	Mouse	Histone-binding protein RBBP7	tr|A2AFJ1|A2AFJ1_MOUSEHistone-bindingproteinRBBP7OS=MusmusculusOX=10090GN=Rbbp7PE=1SV=1	12	10	6	11	9	8	11	39.4	46.908	416	0	323.31	57.5	26.7	62.5	50	41.1	58.2	49379000	40348000	82634000	183840000	191550000	311550000	1.30632e+07	1.80933e+07	1.55327e+07	4.05828e+07	3.9252e+07	4.09396e+07	1.55631e+07	4.02581e+07	0.386582	0.00140557	no	-1.37115	2.85215
A0A0R4J008	Hdac2	Mouse	Histone deacetylase (EC 3.5.1.98)	tr|A0A0R4J008|A0A0R4J008_MOUSEHistonedeacetylaseOS=MusmusculusOX=10090GN=Hdac2PE=1SV=1	13	9	7	9	11	11	13	41.6	55.33	488	0	228.1	28.9	17.8	25.8	32	32.8	41.6	4985500	7010800	10552000	19544000	31790000	43954000	1.31892e+06	3.14386e+06	1.98346e+06	4.31435e+06	6.51434e+06	5.77582e+06	2.14874e+06	5.53484e+06	0.388222	0.0167363	no	-1.36505	1.77634
D3YTN1	Kpna4	Mouse	Importin subunit alpha-3 (Fragment)	tr|D3YTN1|D3YTN1_MOUSEImportinsubunitalpha-3(Fragment)OS=MusmusculusOX=10090GN=Kpna4PE=1SV=8	4	2	3	3	3	4	4	57.7	12.675	111	0	155.77	15.3	31.5	41.4	31.5	57.7	57.7	1183200	2034700	3653500	4436700	10473000	13449000	313016	912422	686748	979404	2.14611e+06	1.76728e+06	637395	1.63093e+06	0.390817	0.082824	no	-1.35543	1.08184
E9Q715	Luc7l2	Mouse	Putative RNA-binding protein Luc7-like 2	tr|E9Q715|E9Q715_MOUSEPutativeRNA-bindingproteinLuc7-like2OS=MusmusculusOX=10090GN=Luc7l2PE=1SV=1	4	2	1	3	3	3	4	20.2	32.646	272	0	43.417	11	5.5	14.7	14.7	14.7	20.2	275760	151470	442540	659240	760520	2059500	72952.4	67923.8	83184.2	145528	155844	270631	74686.8	190668	0.391712	0.0998175	no	-1.35213	1.00079
Q9CX86	Hnrnpa0	Mouse	Heterogeneous nuclear ribonucleoprotein A0 (hnRNP A0)	sp|Q9CX86|ROA0_MOUSEHeterogeneousnuclearribonucleoproteinA0OS=MusmusculusOX=10090GN=Hnrnpa0PE=1SV=1	4	2	1	4	3	2	4	23.6	30.53	305	0	45.573	11.8	6.6	23.6	16.7	11.8	23.6	344910	70774	735070	958710	865120	2045700	91246	31737.2	138171	211636	177279	268817	87051.4	219244	0.397053	0.0324956	no	-1.3326	1.48818
P61965	Wdr5	Mouse	WD repeat-containing protein 5 (BMP2-induced 3-kb gene protein) (WD repeat-containing protein BIG-3)	sp|P61965|WDR5_MOUSEWDrepeat-containingprotein5OS=MusmusculusOX=10090GN=Wdr5PE=1SV=1;tr|F6Q3W0|F6Q3W0_MOUSEWDrepeat-containingprotein5(Fragment)OS=MusmusculusOX=10090GN=Wdr5PE=1SV=1	3	1	0	2	2	3	2	13.5	36.588	334	0	24.509	4.8	0	9	9	13.5	9	73168	0	297010	222880	402230	412900	19356.6	0	55828.9	49200.9	82424.2	54257.6	25061.9	61960.9	0.404479	0.142363	no	-1.30586	0.846602
H3BKI6	Atad3a	Mouse	ATPase family, AAA domain-containing 3A	tr|H3BKI6|H3BKI6_MOUSEATPasefamily,AAAdomain-containing3AOS=MusmusculusOX=10090GN=Atad3aPE=1SV=1	2	2	1	1	1	2	2	16.1	23.837	211	0.0019305	13.012	16.1	5.2	5.2	5.2	16.1	16.1	418070	117200	398340	536380	705790	2454500	110601	52556.1	74875.9	118406	144629	322536	79344.2	195190	0.406496	0.207266	no	-1.29869	0.683472
E9PVA6	Git2	Mouse	ARF GTPase-activating protein GIT2	tr|E9PVA6|E9PVA6_MOUSEARFGTPase-activatingproteinGIT2OS=MusmusculusOX=10090GN=Git2PE=1SV=1;tr|F7BIK4|F7BIK4_MOUSEARFGTPase-activatingproteinGIT2OS=MusmusculusOX=10090GN=Git2PE=1SV=2	4	3	1	4	4	3	4	8.3	84.456	759	0	323.31	28.1	17.7	41	42.3	39.5	52.4	2230800	2230500	5183000	7894600	10828000	17098000	590159	1.00022e+06	974248	1.74274e+06	2.21885e+06	2.24678e+06	854877	2.06946e+06	0.413092	0.00509292	no	-1.27546	2.29303
P63163	Snrpn	Mouse	Small nuclear ribonucleoprotein-associated protein N (snRNP-N) (Sm protein D) (Sm-D) (Sm protein N) (Sm-N) (SmN) (Tissue-specific-splicing protein)	sp|P63163|RSMN_MOUSESmallnuclearribonucleoprotein-associatedproteinNOS=MusmusculusOX=10090GN=SnrpnPE=1SV=1	2	1	0	1	1	1	2	9.6	24.614	240	0.0019157	12.914	3.3	0	3.3	3.3	6.2	9.6	121800	0	315020	447040	194060	625070	32222.2	0	59214.3	98684.3	39766.4	82138	30478.8	73529.6	0.414511	0.1539	no	-1.27052	0.812761
Q60597	Ogdh	Mouse	2-oxoglutarate dehydrogenase, mitochondrial (EC 1.2.4.2) (2-oxoglutarate dehydrogenase complex component E1) (OGDC-E1) (Alpha-ketoglutarate dehydrogenase)	tr|Z4YJV4|Z4YJV4_MOUSE2-oxoglutaratedehydrogenase,mitochondrialOS=MusmusculusOX=10090GN=OgdhPE=1SV=1;sp|Q60597|ODO1_MOUSE2-oxoglutaratedehydrogenase,mitochondrialOS=MusmusculusOX=10090GN=OgdhPE=1SV=3	3	0	1	1	1	1	3	3.5	116.03	1019	0.0021692	17.767	0	1.2	1.3	1.2	1.3	3.5	0	14606	36288	44814	30681	120560	0	6549.78	6821.05	9892.72	6287.09	15842.3	4456.94	10674	0.41755	0.159849	no	-1.25998	0.796289
S4R1I6	Ddx5	Mouse	MCG2872, isoform CRA_b (Probable ATP-dependent RNA helicase DDX5)	tr|S4R1I6|S4R1I6_MOUSEMCG2872,isoformCRA_bOS=MusmusculusOX=10090GN=Ddx5PE=1SV=1	5	5	3	5	5	5	5	13.3	46.072	406	0	97.259	22.2	13.5	22.2	24.9	22.2	22.2	2609900	988760	1822100	5325700	5045300	10026000	690450	443390	342500	1.17565e+06	1.03387e+06	1.31748e+06	492113	1.17567e+06	0.418582	0.00756403	no	-1.25642	2.12125
F6XI62	Rpl7	Mouse	60S ribosomal protein L7 (Fragment)	tr|F6XI62|F6XI62_MOUSE60SribosomalproteinL7(Fragment)OS=MusmusculusOX=10090GN=Rpl7PE=1SV=1	6	3	2	3	4	4	5	21.1	32.416	279	0	35.523	10.8	6.8	10.8	13.6	13.3	17.9	1404800	994580	3248400	4760800	5376900	9554600	371640	446000	610602	1.05095e+06	1.10182e+06	1.25553e+06	476081	1.1361e+06	0.419047	0.00228923	no	-1.25481	2.64031
A0A0G2JG95	Pgam5	Mouse	Serine/threonine-protein phosphatase PGAM5, mitochondrial (Fragment)	tr|A0A0G2JG95|A0A0G2JG95_MOUSESerine/threonine-proteinphosphatasePGAM5,mitochondrial(Fragment)OS=MusmusculusOX=10090GN=Pgam5PE=1SV=1	2	1	2	1	2	2	2	12.3	20.294	179	0.0036166	11.86	6.7	12.3	6.7	12.3	12.3	12.3	153960	389810	203630	988750	911970	1504000	40730.2	174803	38276.3	218267	186879	197635	84603.1	200927	0.421064	0.117848	no	-1.24789	0.928678
Q9R0E2	Plod1	Mouse	Procollagen-lysine,2-oxoglutarate 5-dioxygenase 1 (EC 1.14.11.4) (Lysyl hydroxylase 1) (LH1)	sp|Q9R0E2|PLOD1_MOUSEProcollagen-lysine,2-oxoglutarate5-dioxygenase1OS=MusmusculusOX=10090GN=Plod1PE=1SV=1	12	5	2	8	10	7	9	23.8	83.594	728	0	109.07	10.4	4.1	17.9	20.7	15.1	19.4	263540	136960	832130	1074100	913160	1878000	69719.6	61417	156415	237108	187123	246781	95850.7	223671	0.428535	0.0315191	no	-1.22251	1.50143
E9QAT0	Fmr1	Mouse	Synaptic functional regulator FMR1	tr|E9QAT0|E9QAT0_MOUSESynapticfunctionalregulatorFMR1OS=MusmusculusOX=10090GN=Fmr1PE=1SV=1;tr|E9QAS8|E9QAS8_MOUSESynapticfunctionalregulatorFMR1OS=MusmusculusOX=10090GN=Fmr1PE=1SV=1;tr|E9QAS9|E9QAS9_MOUSESynapticfunctionalregulatorFMR1OS=MusmusculusOX=10090GN=Fmr1PE=1SV=1;tr|D3Z6U8|D3Z6U8_MOUSESynapticfunctionalregulatorFMR1OS=MusmusculusOX=10090GN=Fmr1PE=1SV=1	4	3	1	2	2	3	4	9	66.169	589	0	33.509	7.3	2.7	4.9	5.9	7.3	10.4	145040	34025	90684	168870	269560	540610	38370.4	15257.8	17045.9	37278.1	55237.7	71039.4	23558	54518.4	0.432111	0.0693238	no	-1.21053	1.15912
Q3TLH4	Prrc2c	Mouse	Protein PRRC2C (BAT2 domain-containing protein 1) (HLA-B-associated transcript 2-like 2) (Proline-rich and coiled-coil-containing protein 2C)	tr|S4R294|S4R294_MOUSEProteinPRRC2COS=MusmusculusOX=10090GN=Prrc2cPE=1SV=1;tr|S4R2J9|S4R2J9_MOUSEProteinPRRC2COS=MusmusculusOX=10090GN=Prrc2cPE=1SV=1;tr|A0A0A0MQ79|A0A0A0MQ79_MOUSEProteinPRRC2COS=MusmusculusOX=10090GN=Prrc2cPE=1SV=1;sp|Q3TLH4|PRC2C_MOUSEProteinPRRC2COS=MusmusculusOX=10090GN=Prrc2cPE=1SV=3	3	1	1	1	2	2	3	1.6	298.11	2724	0	25.85	0.5	0.5	0.5	0.9	0.9	1.6	21302	14859	27851	38859	59076	150630	5635.45	6663.23	5235.15	8578.15	12105.7	19793.7	5844.61	13492.5	0.433174	0.145023	no	-1.20698	0.838562
A0A1W2P784	Esyt1	Mouse	Extended synaptotagmin-1 (Fragment)	tr|A0A1W2P784|A0A1W2P784_MOUSEExtendedsynaptotagmin-1(Fragment)OS=MusmusculusOX=10090GN=Esyt1PE=1SV=1	25	18	14	21	23	21	24	55.9	58.986	528	0	323.31	47	34.1	54.2	51.1	45.6	54.5	14545000	4752400	26513000	36244000	36814000	72247000	3.84788e+06	2.13112e+06	4.98365e+06	8.00088e+06	7.54385e+06	9.49369e+06	3.65422e+06	8.34614e+06	0.437833	0.0126394	no	-1.19155	1.89827
A0A087WRC0	Tpp2	Mouse	Tripeptidyl-peptidase 2	tr|A0A087WRC0|A0A087WRC0_MOUSETripeptidyl-peptidase2OS=MusmusculusOX=10090GN=Tpp2PE=1SV=1	4	1	2	2	3	3	4	8.4	96.813	883	0	44.636	1.5	5.7	4.6	7.1	7.1	8.4	24531	76847	102010	206660	272570	265490	6489.68	34460.5	19174.8	45620.3	55854.5	34887	20041.7	45453.9	0.440923	0.0705695	no	-1.1814	1.15138
P62270	Rps18	Mouse	40S ribosomal protein S18 (Ke-3) (Ke3)	tr|F6YVP7|F6YVP7_MOUSEPredictedgene10260OS=MusmusculusOX=10090GN=Gm10260PE=3SV=2;tr|A0A1Y7VKY1|A0A1Y7VKY1_MOUSEMCG116671OS=MusmusculusOX=10090GN=Gm11361PE=3SV=1;sp|P62270|RS18_MOUSE40SribosomalproteinS18OS=MusmusculusOX=10090GN=Rps18PE=1SV=3;tr|S4R1N6|S4R1N6_MOUSE40SribosomalproteinS18OS=MusmusculusOX=10090GN=Rps18PE=3SV=1	7	5	2	4	7	3	5	38.8	17.671	152	0	108.57	32.2	13.8	26.3	38.8	21.1	32.2	1843200	1377200	3605000	6807700	7157600	7989900	487619	617578	677632	1.5028e+06	1.46672e+06	1.04992e+06	594276	1.33982e+06	0.443551	0.0241921	no	-1.17283	1.61633
D3YYV8	Rpl5	Mouse	60S ribosomal protein L5 (Fragment)	tr|D3YYV8|D3YYV8_MOUSE60SribosomalproteinL5(Fragment)OS=MusmusculusOX=10090GN=Rpl5PE=1SV=1	2	0	0	2	1	0	2	16.6	17.997	163	0.0035461	11.457	0	0	16.6	10.4	0	16.6	0	0	613180	409890	0	1283400	0	0	115259	90483.4	0	168647	38419.8	86376.7	0.444794	0.484935	no	-1.16879	0.314317
P62320	Snrpd3	Mouse	Small nuclear ribonucleoprotein Sm D3 (Sm-D3) (snRNP core protein D3)	sp|P62320|SMD3_MOUSESmallnuclearribonucleoproteinSmD3OS=MusmusculusOX=10090GN=Snrpd3PE=1SV=1	2	2	1	2	2	2	2	24.6	13.916	126	0	45.73	24.6	7.9	24.6	24.6	24.6	24.6	2993700	1666800	4032000	9231300	7981400	10712000	791984	747444	757895	2.03781e+06	1.63553e+06	1.40762e+06	765774	1.69366e+06	0.452143	0.0366167	no	-1.14515	1.43632
A0A171EBL2	Rnf213	Mouse	E3 ubiquitin-protein ligase RNF213	tr|A0A171EBL2|A0A171EBL2_MOUSEE3ubiquitin-proteinligaseRNF213OS=MusmusculusOX=10090GN=Rnf213PE=1SV=1	11	2	1	6	4	6	11	3	584.62	5151	0	74.125	0.6	0.2	1.7	1	1.5	3	11190	2549.6	34374	15432	40612	86381	2960.32	1143.32	6461.28	3406.62	8322.13	11351	3521.64	7693.25	0.457757	0.219066	no	-1.12735	0.659425
A0A1Y7VM39	Esyt2	Mouse	Extended synaptotagmin-2	tr|A0A1Y7VM39|A0A1Y7VM39_MOUSEExtendedsynaptotagmin-2OS=MusmusculusOX=10090GN=Esyt2PE=1SV=1	7	6	4	7	7	7	7	31.3	35.89	326	0	313.27	27	16	31.3	31.3	31.3	31.3	14008000	9736400	24594000	46962000	45732000	59534000	3.70582e+06	4.3661e+06	4.62293e+06	1.03669e+07	9.37131e+06	7.82313e+06	4.23162e+06	9.18711e+06	0.460604	0.0131896	no	-1.1184	1.87977
B7ZC27	Prpf8	Mouse	Pre-mRNA-processing-splicing factor 8 (Fragment)	tr|B7ZC27|B7ZC27_MOUSEPre-mRNA-processing-splicingfactor8(Fragment)OS=MusmusculusOX=10090GN=Prpf8PE=1SV=1	14	9	4	12	11	10	14	17.7	123.55	1044	0	209.21	11.2	5.7	15.5	13.9	13.2	17.7	716520	237280	1431400	1670400	1824100	3681200	189556	106404	269060	368742	373791	483732	188340	408755	0.460765	0.0232942	no	-1.1179	1.63275
Q6P4T2	Snrnp200	Mouse	U5 small nuclear ribonucleoprotein 200 kDa helicase (EC 3.6.4.13) (BRR2 homolog) (U5 snRNP-specific 200 kDa protein) (U5-200KD)	sp|Q6P4T2|U520_MOUSEU5smallnuclearribonucleoprotein200kDahelicaseOS=MusmusculusOX=10090GN=Snrnp200PE=1SV=1	46	24	18	33	31	32	43	27.9	244.54	2136	0	323.31	14.3	10.8	20.1	18.1	19.3	25.4	603280	423110	963960	1593000	1689700	3365400	159598	189735	181195	351656	346250	442234	176843	380047	0.465319	0.0166202	no	-1.10371	1.77936
Q922U1	Prpf3	Mouse	U4/U6 small nuclear ribonucleoprotein Prp3 (Pre-mRNA-splicing factor 3)	sp|Q922U1|PRPF3_MOUSEU4/U6smallnuclearribonucleoproteinPrp3OS=MusmusculusOX=10090GN=Prpf3PE=1SV=1;tr|E0CYD0|E0CYD0_MOUSEU4/U6smallnuclearribonucleoproteinPrp3OS=MusmusculusOX=10090GN=Prpf3PE=1SV=1	2	0	1	0	0	0	2	3.2	77.454	683	0.0018182	11.976	0	1.3	0	0	0	3.2	0	15586	0	0	0	114120	0	6989.24	0	0	0	14996.1	2329.75	4998.69	0.466072	0.663387	no	-1.10138	0.178233
D3YUG3	Rps19	Mouse	40S ribosomal protein S19 (Fragment)	tr|D3YUG3|D3YUG3_MOUSE40SribosomalproteinS19(Fragment)OS=MusmusculusOX=10090GN=Rps19PE=1SV=8;tr|D3Z722|D3Z722_MOUSE40SribosomalproteinS19OS=MusmusculusOX=10090GN=Rps19PE=1SV=1;tr|S4R223|S4R223_MOUSE40SribosomalproteinS19OS=MusmusculusOX=10090GN=Rps19PE=1SV=1	5	4	3	4	4	5	4	29.9	15.363	137	0	36.679	23.4	22.6	23.4	23.4	29.9	23.4	3965600	3985700	8841300	15649000	21658000	13219000	1.0491e+06	1.78731e+06	1.6619e+06	3.45453e+06	4.43811e+06	1.73706e+06	1.49944e+06	3.2099e+06	0.467129	0.154366	no	-1.09811	0.811449
F7CJS8	Rps9	Mouse	40S ribosomal protein S9 (Fragment)	tr|F7CJS8|F7CJS8_MOUSE40SribosomalproteinS9(Fragment)OS=MusmusculusOX=10090GN=Rps9PE=1SV=1;tr|D3YWH9|D3YWH9_MOUSE40SribosomalproteinS9OS=MusmusculusOX=10090GN=Rps9PE=1SV=1	5	4	3	4	5	4	4	30.4	16.206	135	0	28.239	24.4	18.5	24.4	30.4	24.4	24.4	3877100	2754200	6212200	11201000	11658000	16117000	1.02569e+06	1.23507e+06	1.16771e+06	2.47263e+06	2.38893e+06	2.11787e+06	1.14282e+06	2.32648e+06	0.491224	0.00184781	no	-1.02555	2.73334
A0A0R4J2A0	Ssh2	Mouse	Protein phosphatase Slingshot homolog 2	tr|A0A0R4J2A0|A0A0R4J2A0_MOUSEProteinphosphataseSlingshothomolog2OS=MusmusculusOX=10090GN=Ssh2PE=1SV=1	3	1	0	1	1	2	3	3.3	158.81	1429	0.0022222	18.511	1.5	0	1.5	0.8	1.7	3.3	32312	0	38283	21244	47382	132520	8548.15	0	7196.05	4689.62	9709.43	17413.9	5248.07	10604.3	0.494899	0.310839	no	-1.01479	0.507464
Q5SVG5	Ap1b1	Mouse	AP complex subunit beta	tr|Q5SVG5|Q5SVG5_MOUSEAPcomplexsubunitbetaOS=MusmusculusOX=10090GN=Ap1b1PE=1SV=1;tr|Q5SVG4|Q5SVG4_MOUSEAPcomplexsubunitbetaOS=MusmusculusOX=10090GN=Ap1b1PE=1SV=1;tr|H3BJ06|H3BJ06_MOUSEAP-2complexsubunitbeta(Fragment)OS=MusmusculusOX=10090GN=Ap2b1PE=1SV=1	3	1	0	1	1	1	2	2.3	101.19	916	0.0025063	23.635	1.1	0	1.1	1.1	1.1	2.7	50327	0	51907	29658	98802	150140	13314	0	9756.95	6547.02	20246.3	19729.3	7690.33	15507.5	0.495909	0.263103	no	-1.01185	0.579874
O08810	Eftud2	Mouse	116 kDa U5 small nuclear ribonucleoprotein component (Elongation factor Tu GTP-binding domain-containing protein 2) (U5 snRNP-specific protein, 116 kDa) (U5-116 kDa)	sp|O08810|U5S1_MOUSE116kDaU5smallnuclearribonucleoproteincomponentOS=MusmusculusOX=10090GN=Eftud2PE=1SV=1;tr|G3UZ34|G3UZ34_MOUSE116kDaU5smallnuclearribonucleoproteincomponentOS=MusmusculusOX=10090GN=Eftud2PE=1SV=1	25	16	10	18	22	21	23	38.1	109.36	971	0	323.31	22.9	13.6	28.6	33.1	33.6	37.1	1050300	661240	1871500	2423800	2762800	5773900	277857	296520	351786	535055	566148	758725	308721	619976	0.497956	0.0369655	no	-1.00591	1.4322
Q9ERA6	Tfip11	Mouse	Tuftelin-interacting protein 11 (Septin and tuftelin-interacting protein 1) (STIP-1) (Tuftelin-interacting protein 39)	sp|Q9ERA6|TFP11_MOUSETuftelin-interactingprotein11OS=MusmusculusOX=10090GN=Tfip11PE=1SV=1	15	7	3	9	8	10	12	23.7	96.304	838	0	132.38	11.9	3.5	15.3	13.5	15.8	20.2	282180	105310	588390	528550	628920	1666100	74650.8	47224.2	110600	116678	128877	218936	77491.5	154830	0.500494	0.123496	no	-0.998575	0.908348
A0A0J9YUS5	Eif4g1	Mouse	Eukaryotic translation initiation factor 4 gamma 1	tr|A0A0J9YUS5|A0A0J9YUS5_MOUSEEukaryotictranslationinitiationfactor4gamma1OS=MusmusculusOX=10090GN=Eif4g1PE=1SV=1;tr|E9PVC6|E9PVC6_MOUSEEukaryotictranslationinitiationfactor4gamma1OS=MusmusculusOX=10090GN=Eif4g1PE=1SV=1;tr|E9Q9E1|E9Q9E1_MOUSEEukaryotictranslationinitiationfactor4gamma1OS=MusmusculusOX=10090GN=Eif4g1PE=1SV=1;tr|E9PVC5|E9PVC5_MOUSEEukaryotictranslationinitiationfactor4gamma1OS=Musm…	7	3	2	4	4	4	7	7.4	145.31	1303	0	54.594	4.3	2.1	4.2	5.5	5.5	8.4	127920	34330	342120	265710	279160	822110	33841.3	15394.6	64308.3	58655.6	57204.9	108030	37848.1	74630.3	0.507141	0.17108	no	-0.979542	0.7668
P61255	Rpl26	Mouse	60S ribosomal protein L26 (Silica-induced gene 20 protein) (SIG-20)	tr|B1ARA3|B1ARA3_MOUSE60SribosomalproteinL26(Fragment)OS=MusmusculusOX=10090GN=Rpl26PE=1SV=1;tr|B1ARA5|B1ARA5_MOUSE60SribosomalproteinL26OS=MusmusculusOX=10090GN=Rpl26PE=1SV=1;sp|P61255|RL26_MOUSE60SribosomalproteinL26OS=MusmusculusOX=10090GN=Rpl26PE=1SV=1	2	1	0	2	2	2	1	16.5	12.217	103	0.0035907	11.771	8.7	0	16.5	16.5	16.5	8.7	1181500	0	4821000	4214500	1815000	8156200	312566	0	906203	930353	371926	1.07177e+06	406256	791351	0.513371	0.324584	no	-0.961928	0.488673
A0A0R4J049	Prmt5	Mouse	Protein arginine N-methyltransferase 5 (EC 2.1.1.-)	tr|A0A0R4J049|A0A0R4J049_MOUSEProteinarginineN-methyltransferase5OS=MusmusculusOX=10090GN=Prmt5PE=1SV=1	2	0	2	0	1	1	2	2.8	72.737	637	0.0051546	10.794	0	2.8	0	1.6	1.6	2.8	0	37747	0	32617	64643	94621	0	16926.9	0	7200.22	13246.5	12433.8	5642.3	10960.2	0.514801	0.450699	no	-0.957914	0.346113
A0A286YDC8	Dcp1a	Mouse	mRNA-decapping enzyme 1A (Fragment)	tr|A0A286YDC8|A0A286YDC8_MOUSEmRNA-decappingenzyme1A(Fragment)OS=MusmusculusOX=10090GN=Dcp1aPE=1SV=1	5	1	1	4	3	3	5	20.8	45.653	419	0	35.954	3.6	3.6	17.7	14.1	11.9	20.8	111720	158710	514070	306550	739280	1248700	29555.6	71170.4	96629.7	67671.1	151492	164087	65785.2	127750	0.514953	0.172505	no	-0.957486	0.763198
A0A0G2JEP0	Fxr1	Mouse	Fragile X mental retardation syndrome-related protein 1	tr|A0A0G2JEP0|A0A0G2JEP0_MOUSEFragileXmentalretardationsyndrome-relatedprotein1OS=MusmusculusOX=10090GN=Fxr1PE=1SV=1;tr|A0A0H2UH27|A0A0H2UH27_MOUSEFragileXmentalretardationsyndrome-relatedprotein1OS=MusmusculusOX=10090GN=Fxr1PE=1SV=1	16	12	5	11	13	13	15	35.4	63.915	568	0	323.31	33.6	14.4	31.3	31.2	32.7	36.8	3163300	1193400	2772000	5428900	6026400	9241400	836852	535157	521053	1.19843e+06	1.23492e+06	1.21438e+06	631020	1.21591e+06	0.51897	0.0285577	no	-0.946276	1.54428
Q9DBU6	Rsrc1	Mouse	Serine/Arginine-related protein 53 (SRrp53) (Arginine/serine-rich coiled-coil protein 1)	tr|Q3TGY1|Q3TGY1_MOUSESerine/Arginine-relatedprotein53OS=MusmusculusOX=10090GN=Rsrc1PE=1SV=1;sp|Q9DBU6|RSRC1_MOUSESerine/Arginine-relatedprotein53OS=MusmusculusOX=10090GN=Rsrc1PE=1SV=1	5	3	3	3	4	4	4	28.8	33.542	292	0	35.321	17.8	19.2	17.8	23.3	23.3	23.3	867810	966960	1173100	2705900	2853000	3780300	229579	433614	220508	597329	584631	496754	294567	559571	0.526415	0.0451457	no	-0.925726	1.34538
A0A2I3BR37	Pabpc1	Mouse	Polyadenylate-binding protein 1 (Fragment)	tr|A0A2I3BR37|A0A2I3BR37_MOUSEPolyadenylate-bindingprotein1(Fragment)OS=MusmusculusOX=10090GN=Pabpc1PE=1SV=1	2	2	2	2	2	2	2	15.9	14.152	126	0.0019268	13	38.1	38.1	38.1	38.1	38.1	38.1	6686900	2011600	10338000	12530000	16132000	20020000	1.76902e+06	902063	1.94323e+06	2.766e+06	3.30574e+06	2.63075e+06	1.53811e+06	2.90083e+06	0.530229	0.0306987	no	-0.915311	1.51288
D3Z315	Cope	Mouse	Coatomer subunit epsilon (Fragment)	tr|D3Z315|D3Z315_MOUSECoatomersubunitepsilon(Fragment)OS=MusmusculusOX=10090GN=CopePE=1SV=1;tr|F6XIG5|F6XIG5_MOUSECoatomersubunitepsilon(Fragment)OS=MusmusculusOX=10090GN=CopePE=1SV=1;tr|F6YFR7|F6YFR7_MOUSECoatomersubunitepsilon(Fragment)OS=MusmusculusOX=10090GN=CopePE=1SV=1	4	1	3	3	3	3	3	30.8	25.37	227	0.0024752	23.035	9.7	24.7	22	24.7	24.7	24.7	236410	220190	404030	599490	855950	1037300	62542.3	98739.9	75945.5	132338	175400	136307	79075.9	148015	0.534243	0.0186112	no	-0.904433	1.73023
F6ZLC6	Rbbp7	Mouse	Histone-binding protein RBBP7 (Fragment)	tr|F6ZLC6|F6ZLC6_MOUSEHistone-bindingproteinRBBP7(Fragment)OS=MusmusculusOX=10090GN=Rbbp7PE=1SV=8	2	2	2	2	2	2	2	13.2	26.48	235	0	36.187	40.9	25.5	47.2	40.9	40.9	51.5	5858900	7647000	9151500	18401000	19055000	33562000	1.54997e+06	3.42915e+06	1.72021e+06	4.06203e+06	3.90471e+06	4.41025e+06	2.23311e+06	4.12566e+06	0.541273	0.0797478	no	-0.885573	1.09828
P57784	Snrpa1	Mouse	U2 small nuclear ribonucleoprotein A' (U2 snRNP A')	sp|P57784|RU2A_MOUSEU2smallnuclearribonucleoproteinA'OS=MusmusculusOX=10090GN=Snrpa1PE=1SV=2	5	3	4	4	4	4	5	25.9	28.357	255	0	36.569	14.5	19.2	19.2	19.2	19.2	25.9	618080	1242200	1281800	2523100	3487300	3636500	163513	557040	240940	556976	714611	477858	320498	583148	0.549599	0.149441	no	-0.863548	0.82553
G3UYG6	Gigyf2	Mouse	GRB10-interacting GYF protein 2	tr|G3UYG6|G3UYG6_MOUSEGRB10-interactingGYFprotein2OS=MusmusculusOX=10090GN=Gigyf2PE=1SV=1;tr|E9Q2M5|E9Q2M5_MOUSEGRB10-interactingGYFprotein2(Fragment)OS=MusmusculusOX=10090GN=Gigyf2PE=1SV=1;tr|G3UYR9|G3UYR9_MOUSEGRB10-interactingGYFprotein2(Fragment)OS=MusmusculusOX=10090GN=Gigyf2PE=1SV=1;tr|G3UZX7|G3UZX7_MOUSEGRB10-interactingGYFprotein2(Fragment)OS=MusmusculusOX=10090GN=Gigyf2PE=1SV=1	28	17	12	20	23	20	28	36.3	148.58	1285	0	323.31	18.8	13.9	23.8	28.2	24.3	36.3	1867900	2281200	4090400	5430200	6129200	12969000	494153	1.02296e+06	768872	1.19872e+06	1.25598e+06	1.7042e+06	761995	1.3863e+06	0.54966	0.0477211	no	-0.863389	1.32129
H3BLL4	Hnrnpk	Mouse	Heterogeneous nuclear ribonucleoprotein K	tr|H3BLL4|H3BLL4_MOUSEHeterogeneousnuclearribonucleoproteinKOS=MusmusculusOX=10090GN=HnrnpkPE=1SV=1	3	2	2	3	3	2	3	13.5	43.24	394	0	133.65	29.2	13.5	32.5	40.1	35.3	44.2	3824400	1080100	8067200	8265200	6455800	17618000	1.01175e+06	484350	1.51639e+06	1.82455e+06	1.32291e+06	2.31511e+06	1.00416e+06	1.82086e+06	0.551478	0.119451	no	-0.858625	0.92281
B8JK33	Hnrnpm	Mouse	Heterogeneous nuclear ribonucleoprotein M	tr|B8JK33|B8JK33_MOUSEHeterogeneousnuclearribonucleoproteinMOS=MusmusculusOX=10090GN=HnrnpmPE=1SV=1;tr|B8JK32|B8JK32_MOUSEHeterogeneousnuclearribonucleoproteinMOS=MusmusculusOX=10090GN=HnrnpmPE=1SV=1	5	4	2	3	5	5	5	11.6	68.161	640	0	46.886	9.2	4.8	5.6	11.6	11.6	11.6	456080	238210	478210	753440	977500	1524900	120656	106821	89889.1	166322	200307	200381	105789	189004	0.559717	0.00528555	no	-0.837229	2.27691
P62245	Rps15a	Mouse	40S ribosomal protein S15a	tr|F8WJ41|F8WJ41_MOUSE40SribosomalproteinS15a(Fragment)OS=MusmusculusOX=10090GN=Rps15aPE=1SV=1;sp|P62245|RS15A_MOUSE40SribosomalproteinS15aOS=MusmusculusOX=10090GN=Rps15aPE=1SV=2;tr|D3YVB4|D3YVB4_MOUSE40SribosomalproteinS15a(Fragment)OS=MusmusculusOX=10090GN=Rps15aPE=1SV=1;tr|D3Z712|D3Z712_MOUSE40SribosomalproteinS15a(Fragment)OS=MusmusculusOX=10090GN=Rps15aPE=1SV=2	3	2	2	1	3	2	3	29.6	12.31	108	0.0022831	18.902	16.7	21.3	8.3	29.6	21.3	29.6	699240	773040	616250	1175600	2760200	2370700	184984	346655	115836	259514	565615	311524	215825	378884	0.569633	0.241435	no	-0.811895	0.6172
A0A0R3P9C8	Ndufa9	Mouse	NADH dehydrogenase [ubiquinone] 1 alpha subcomplex subunit 9, mitochondrial	tr|A0A0R3P9C8|A0A0R3P9C8_MOUSENADHdehydrogenase[ubiquinone]1alphasubcomplexsubunit9,mitochondrialOS=MusmusculusOX=10090GN=Ndufa9PE=1SV=1	2	1	0	1	1	1	2	7.2	42.121	373	0.0021097	16.399	3.5	0	3.5	3.5	3.5	7.2	87947	0	137480	105100	82817	346490	23266.4	0	25842.1	23200.9	16970.7	45530.9	16369.5	28567.5	0.573012	0.365108	no	-0.803364	0.437578
Q6PE01	Snrnp40	Mouse	U5 small nuclear ribonucleoprotein 40 kDa protein (U5 snRNP 40 kDa protein) (WD repeat-containing protein 57)	sp|Q6PE01|SNR40_MOUSEU5smallnuclearribonucleoprotein40kDaproteinOS=MusmusculusOX=10090GN=Snrnp40PE=1SV=1	7	4	2	6	4	4	5	32.7	39.275	358	0	71.725	19.3	7.8	29.6	24	23.5	26.8	864600	277480	1397400	1595800	1467900	3087500	228730	124430	262669	352274	300799	405716	205277	352930	0.581636	0.0506202	no	-0.781812	1.29568
P16381	D1Pas1	Mouse	Putative ATP-dependent RNA helicase Pl10 (EC 3.6.4.13)	sp|P16381|DDX3L_MOUSEPutativeATP-dependentRNAhelicasePl10OS=MusmusculusOX=10090GN=D1Pas1PE=1SV=1	10	8	2	8	8	8	8	18.9	73.14	660	0	73.131	15.2	3.9	15.2	16.8	15.6	14.2	933650	71130	1351200	970340	1245100	3141200	246997	31896.9	253985	214203	255143	412773	177626	294040	0.60409	0.288646	no	-0.727165	0.539634
A2ANR6	Csnk2a1	Mouse	Casein kinase II subunit alpha (Fragment)	tr|A2ANR6|A2ANR6_MOUSECaseinkinaseIIsubunitalpha(Fragment)OS=MusmusculusOX=10090GN=Csnk2a1PE=1SV=1	3	1	0	3	2	2	3	32.1	15.604	131	0.0023095	19.124	11.5	0	32.1	22.9	22.9	32.1	376880	0	971420	538980	535100	1813800	99703.7	0	182598	118980	109652	238344	94100.5	155659	0.604531	0.413579	no	-0.726112	0.383442
A0A2R8VKL5	Larp4	Mouse	La-related protein 4	tr|A0A2R8VKL5|A0A2R8VKL5_MOUSELa-relatedprotein4OS=MusmusculusOX=10090GN=Larp4PE=1SV=1;tr|E9Q066|E9Q066_MOUSELa-relatedprotein4OS=MusmusculusOX=10090GN=Larp4PE=1SV=1;tr|A0A2R8W6Y5|A0A2R8W6Y5_MOUSELa-relatedprotein4OS=MusmusculusOX=10090GN=Larp4PE=1SV=1	6	4	3	5	6	5	5	13.8	73.508	660	0	64.758	8.8	6.8	11.2	13.8	11.2	11.2	644280	523600	1188000	1637200	1623400	2601200	170444	234798	223308	361413	332664	341813	209517	345297	0.606774	0.01088	no	-0.720769	1.96337
D3YYM6	Rps5	Mouse	40S ribosomal protein S5 (Fragment)	tr|D3YYM6|D3YYM6_MOUSE40SribosomalproteinS5(Fragment)OS=MusmusculusOX=10090GN=Rps5PE=1SV=1;tr|D3Z1S8|D3Z1S8_MOUSE40SribosomalproteinS5(Fragment)OS=MusmusculusOX=10090GN=Rps5PE=1SV=1	6	4	3	5	4	4	6	41.2	20.413	182	0	114.96	29.7	22.5	40.7	29.7	33.5	41.2	3471800	2801900	8504000	9642000	9564100	15757000	918466	1.25646e+06	1.5985e+06	2.12848e+06	1.95986e+06	2.07057e+06	1.25781e+06	2.05297e+06	0.612678	0.048553	no	-0.7068	1.31378
P05202	Got2	Mouse	Aspartate aminotransferase, mitochondrial (mAspAT) (EC 2.6.1.1) (EC 2.6.1.7) (Fatty acid-binding protein) (FABP-1) (Glutamate oxaloacetate transaminase 2) (Kynurenine aminotransferase 4) (Kynurenine aminotransferase IV) (Kynurenine--oxoglutarate transaminase 4) (Kynurenine--oxoglutarate transaminase IV) (Plasma membrane-associated fatty acid-binding protein) (FABPpm) (Transaminase A)	sp|P05202|AATM_MOUSEAspartateaminotransferase,mitochondrialOS=MusmusculusOX=10090GN=Got2PE=1SV=1	9	5	4	5	5	7	8	25.6	47.411	430	0	76.608	16	12.8	16	16	20.9	22.8	674240	456320	975040	1151300	1779500	2187500	178370	204628	183278	254150	364652	287451	188759	302084	0.624855	0.0667114	no	-0.678407	1.1758
G3UYV7	Rps28	Mouse	40S ribosomal protein S28 (Fragment)	tr|G3UYV7|G3UYV7_MOUSE40SribosomalproteinS28(Fragment)OS=MusmusculusOX=10090GN=Rps28PE=1SV=1	3	2	2	2	2	2	3	44.6	6.3442	56	0	102.96	37.5	37.5	37.5	37.5	37.5	44.6	676310	16526000	2089700	14551000	39538000	10555000	178918	7.41076e+06	392801	3.21214e+06	8.10205e+06	1.38699e+06	2.66083e+06	4.23373e+06	0.628483	0.640183	no	-0.670054	0.193696
A0A1L1SRW0	Rpsa	Mouse	40S ribosomal protein SA (Fragment)	tr|A0A1L1SRW0|A0A1L1SRW0_MOUSE40SribosomalproteinSA(Fragment)OS=MusmusculusOX=10090GN=RpsaPE=1SV=1	4	3	2	4	3	2	4	71	10.125	93	0	77.468	54.8	25.8	71	54.8	25.8	71	1493900	899110	3427500	2825200	1950800	9679900	395212	403188	644267	623664	399754	1.272e+06	480889	765139	0.628499	0.393072	no	-0.670017	0.405528
G3UZW8	Psmb8	Mouse	Proteasome subunit beta (EC 3.4.25.1) (Fragment)	tr|G3UZW8|G3UZW8_MOUSEProteasomesubunitbeta(Fragment)OS=MusmusculusOX=10090GN=Psmb8PE=1SV=3	4	1	2	3	2	3	4	19.1	28.091	256	0	35.485	5.1	10.2	14.8	10.2	14.8	19.1	290390	636930	587810	854080	2175700	838750	76822.8	285619	110491	188539	445840	110217	157644	248199	0.635153	0.500272	no	-0.654824	0.300794
A2A5N1	Ywhab	Mouse	14-3-3 protein beta/alpha (Fragment)	tr|A2A5N1|A2A5N1_MOUSE14-3-3proteinbeta/alpha(Fragment)OS=MusmusculusOX=10090GN=YwhabPE=1SV=1	3	2	1	2	3	2	2	26.4	18.348	159	0	33.17	24.5	12.6	24.5	31.4	24.5	24.5	467150	201190	650200	1254700	547770	1036200	123585	90219.7	122218	276976	112248	136163	112007	175129	0.639572	0.34379	no	-0.644822	0.463707
A0A1D5RLS2	Nudt21	Mouse	Cleavage and polyadenylation-specificity factor subunit 5 (Fragment)	tr|A0A1D5RLS2|A0A1D5RLS2_MOUSECleavageandpolyadenylation-specificityfactorsubunit5(Fragment)OS=MusmusculusOX=10090GN=Nudt21PE=1SV=1;tr|A0A1D5RM23|A0A1D5RM23_MOUSECleavageandpolyadenylation-specificityfactorsubunit5OS=MusmusculusOX=10090GN=Nudt21PE=1SV=1	4	4	2	3	4	3	4	23.1	19.633	169	0	38.395	23.1	17.2	16	23.1	22.5	23.1	694420	952910	839490	1397100	2092700	3533800	183709	427314	157799	308411	428832	464363	256274	400535	0.639829	0.234222	no	-0.644242	0.630371
D3YVC1	Rps2	Mouse	40S ribosomal protein S2 (Fragment)	tr|D3YVC1|D3YVC1_MOUSE40SribosomalproteinS2(Fragment)OS=MusmusculusOX=10090GN=Rps2PE=1SV=1;tr|D3YWJ3|D3YWJ3_MOUSE40SribosomalproteinS2OS=MusmusculusOX=10090GN=Rps2PE=1SV=1	7	6	2	6	6	5	6	32.7	28.601	269	0	83.211	28.6	8.2	28.6	27.5	23.4	28.6	3034900	1378900	4137900	5867300	4310500	9475800	802884	618341	777801	1.29521e+06	883299	1.24518e+06	733008	1.14123e+06	0.642298	0.0704281	no	-0.638686	1.15225
A3KFU5	Pabpc4	Mouse	Polyadenylate-binding protein (PABP)	tr|A3KFU5|A3KFU5_MOUSEPolyadenylate-bindingproteinOS=MusmusculusOX=10090GN=Pabpc4PE=1SV=1;tr|A3KFU8|A3KFU8_MOUSEPolyadenylate-bindingproteinOS=MusmusculusOX=10090GN=Pabpc4PE=1SV=1	13	6	4	8	9	7	13	23.3	69.43	631	0	323.31	20.6	13.9	22.3	27.7	20.9	32.3	3831800	1413800	6238300	6084800	5033200	15133000	1.0137e+06	633991	1.17261e+06	1.34322e+06	1.03139e+06	1.98857e+06	940103	1.45439e+06	0.646387	0.205914	no	-0.629529	0.686313
A0A0J9YU78	Haus3	Mouse	HAUS augmin-like complex subunit 3 (Fragment)	tr|A0A0J9YU78|A0A0J9YU78_MOUSEHAUSaugmin-likecomplexsubunit3(Fragment)OS=MusmusculusOX=10090GN=Haus3PE=1SV=1	2	0	1	0	1	2	1	24	11.004	96	0.0018116	11.941	0	10.4	0	10.4	24	10.4	0	309720	0	242110	407260	590610	0	138888	0	53445.9	83454.9	77609.7	46296	71503.5	0.647464	0.643249	no	-0.627128	0.191621
F6YY19	Paxbp1	Mouse	PAX3- and PAX7-binding protein 1 (Fragment)	tr|F6YY19|F6YY19_MOUSEPAX3-andPAX7-bindingprotein1(Fragment)OS=MusmusculusOX=10090GN=Paxbp1PE=1SV=1	5	3	2	4	4	4	5	16.4	50.59	450	0	75.259	10.4	7.3	13.3	13.1	12.4	16.4	740080	529710	1124400	1203500	1581900	2936200	195788	237538	211353	265673	324160	385834	214893	325223	0.660758	0.0730603	no	-0.597807	1.13632
Q6NV83	U2surp	Mouse	U2 snRNP-associated SURP motif-containing protein (140 kDa Ser/Arg-rich domain protein) (U2-associated protein SR140)	sp|Q6NV83|SR140_MOUSEU2snRNP-associatedSURPmotif-containingproteinOS=MusmusculusOX=10090GN=U2surpPE=1SV=3	7	1	1	2	6	3	7	8.5	118.26	1029	0	43.399	0.8	0.8	2.1	7.1	3.3	8.5	298790	683860	250290	622190	1822300	1073300	79045	306664	47047	137349	373422	141038	144252	217270	0.66393	0.553554	no	-0.590897	0.25684
H3BK90	Atad3a	Mouse	ATPase family, AAA domain-containing 3A (Fragment)	tr|H3BK90|H3BK90_MOUSEATPasefamily,AAAdomain-containing3A(Fragment)OS=MusmusculusOX=10090GN=Atad3aPE=1SV=1	2	2	2	2	2	2	2	8.7	24.807	218	0.0018832	12.528	8.7	8.7	8.7	8.7	8.7	8.7	421870	385410	749280	951670	1151300	1384400	111606	172830	140842	210082	235922	181919	141759	209307	0.677277	0.0465275	no	-0.562182	1.33229
E9QL13	Rbm14	Mouse	MCG8382, isoform CRA_c (RNA-binding protein 14)	tr|E9QL13|E9QL13_MOUSEMCG8382,isoformCRA_cOS=MusmusculusOX=10090GN=Rbm14PE=1SV=2	3	3	0	2	3	3	2	6.7	62.674	614	0.0023041	19.037	6.7	0	4.7	6.7	6.7	4.7	360150	0	162490	367110	287080	347380	95277.8	0	30543.2	81039.7	58827.9	45647.8	41940.3	61838.5	0.678224	0.561623	no	-0.560166	0.250555
H9E912	UL6	HSV1	Portal protein	tr|H9E912|H9E912_HHV1PortalproteinOS=Humanherpesvirus1OX=10298GN=UL6PE=3SV=1	3	1	0	1	1	0	2	8	74.06	676	0	27.829	2.4	0	3.7	2.4	0	5.6	20758	0	81086	35031	0	173630	5491.53	0	15241.7	7733.11	0	22816	6911.09	10183	0.678686	0.708015	no	-0.559185	0.149958
A0A0N4SUI6	Eno2	Mouse	Gamma-enolase (Fragment)	tr|A0A0N4SUI6|A0A0N4SUI6_MOUSEGamma-enolase(Fragment)OS=MusmusculusOX=10090GN=Eno2PE=1SV=1;tr|B1ARR6|B1ARR6_MOUSEAlpha-enolase(Fragment)OS=MusmusculusOX=10090GN=Eno1PE=1SV=1;tr|B1ARR7|B1ARR7_MOUSEAlpha-enolase(Fragment)OS=MusmusculusOX=10090GN=Eno1PE=1SV=1;tr|D3YVD3|D3YVD3_MOUSEGamma-enolase(Fragment)OS=MusmusculusOX=10090GN=Eno2PE=1SV=8;tr|D3Z2S4|D3Z2S4_MOUSEGamma-enolase(Fragment)OS=Musmusculus…	2	1	0	1	2	1	2	53.4	6.4723	58	0.0020747	15.49	31	0	31	53.4	22.4	53.4	1846800	0	4125400	4049800	1404100	5065700	488571	0	775451	893996	287725	665664	421341	615795	0.684223	0.537563	no	-0.547462	0.269571
P97371	Psme1	Mouse	Proteasome activator complex subunit 1 (11S regulator complex subunit alpha) (REG-alpha) (Activator of multicatalytic protease subunit 1) (Proteasome activator 28 subunit alpha) (PA28a) (PA28alpha)	tr|G3UXY0|G3UXY0_MOUSEProteasomeactivatorcomplexsubunit1OS=MusmusculusOX=10090GN=Psme1PE=1SV=1;tr|G3X9K9|G3X9K9_MOUSEProteasomeactivatorcomplexsubunit1OS=MusmusculusOX=10090GN=Psme1PE=1SV=1;tr|G3UXZ5|G3UXZ5_MOUSEProteasomeactivatorcomplexsubunit1(Fragment)OS=MusmusculusOX=10090GN=Psme1PE=1SV=1;sp|P97371|PSME1_MOUSEProteasomeactivatorcomplexsubunit1OS=MusmusculusOX=10090GN=Psme1PE=1SV=2;tr|G3UWN9|…	2	1	1	1	2	2	1	10.2	26.092	226	0.0018149	11.95	5.3	5.3	5.3	10.2	10.2	5.3	78180	63231	139860	238700	202010	121150	20682.5	28354.7	26289.5	52693.2	41395.5	15919.8	25108.9	36669.5	0.684736	0.399812	no	-0.546381	0.398144
A0A3B2WDD2	Rpl10a	Mouse	Ribosomal protein	tr|A0A3B2WDD2|A0A3B2WDD2_MOUSERibosomalproteinOS=MusmusculusOX=10090GN=Rpl10aPE=1SV=1;tr|A0A3B2WBL1|A0A3B2WBL1_MOUSERibosomalproteinOS=MusmusculusOX=10090GN=Rpl10aPE=1SV=1;tr|Q5XJF6|Q5XJF6_MOUSERibosomalproteinOS=MusmusculusOX=10090GN=Rpl10aPE=1SV=1;tr|A0A3B2W820|A0A3B2W820_MOUSE60SribosomalproteinL10aOS=MusmusculusOX=10090GN=Rpl10aPE=1SV=1;tr|A0A3B2W824|A0A3B2W824_MOUSE60SribosomalproteinL10a(Fr…	4	3	1	3	4	3	4	22.1	21.636	190	0	38.548	22.1	6.3	22.1	22.1	21.6	22.1	2676500	348330	3817200	3761400	3090700	6400900	708069	156202	717519	830331	633340	841117	527263	768263	0.686306	0.324074	no	-0.543077	0.489355
P07356	Anxa2	Mouse	Annexin A2 (Annexin II) (Annexin-2) (Calpactin I heavy chain) (Calpactin-1 heavy chain) (Chromobindin-8) (Lipocortin II) (Placental anticoagulant protein IV) (PAP-IV) (Protein I) (p36)	sp|P07356|ANXA2_MOUSEAnnexinA2OS=MusmusculusOX=10090GN=Anxa2PE=1SV=2;tr|B0V2N7|B0V2N7_MOUSEAnnexin(Fragment)OS=MusmusculusOX=10090GN=Anxa2PE=1SV=1;tr|B0V2N5|B0V2N5_MOUSEAnnexin(Fragment)OS=MusmusculusOX=10090GN=Anxa2PE=1SV=1;tr|B0V2N8|B0V2N8_MOUSEAnnexin(Fragment)OS=MusmusculusOX=10090GN=Anxa2PE=1SV=1	7	0	3	6	7	5	3	21.5	38.676	339	0	63.178	0	10.9	18.6	21.5	18	10.9	0	227510	1265000	1478300	566230	342550	0	102022	237782	326336	116031	45013.1	113268	162460	0.697207	0.67601	no	-0.520341	0.170047
D3Z510	Aldoa	Mouse	Fructose-bisphosphate aldolase A (Fragment)	tr|D3Z510|D3Z510_MOUSEFructose-bisphosphatealdolaseA(Fragment)OS=MusmusculusOX=10090GN=AldoaPE=1SV=2;tr|A0A0U1RPN8|A0A0U1RPN8_MOUSEFructose-bisphosphatealdolaseA(Fragment)OS=MusmusculusOX=10090GN=AldoaPE=1SV=1;tr|D3YWI1|D3YWI1_MOUSEFructose-bisphosphatealdolase(Fragment)OS=MusmusculusOX=10090GN=AldoaPE=1SV=8;tr|D3YV98|D3YV98_MOUSEFructose-bisphosphatealdolaseA(Fragment)OS=MusmusculusOX=10090GN=Al…	4	3	3	4	4	4	4	26.7	19.573	180	0	33.875	19.4	19.4	26.7	26.7	26.7	26.7	130190	531860	839320	1049300	1029400	1311800	34441.8	238502	157767	231634	210943	172378	143570	204985	0.700395	0.411883	no	-0.51376	0.385226
E9QAY6	Immt	Mouse	MICOS complex subunit MIC60 (Mitofilin)	tr|E9QAY6|E9QAY6_MOUSEMICOScomplexsubunitMIC60OS=MusmusculusOX=10090GN=ImmtPE=1SV=1;tr|A0A0U1RP81|A0A0U1RP81_MOUSEMICOScomplexsubunitMIC60OS=MusmusculusOX=10090GN=ImmtPE=1SV=1	8	3	3	6	5	4	6	20.2	52.009	470	0	55.805	7.2	6	16.4	12.6	9.4	15.1	292570	256080	455990	816490	478040	876730	77399.5	114834	85712.4	180241	97959	115208	92648.7	131136	0.706509	0.26262	no	-0.501219	0.580671
Q7TQH0	Atxn2l	Mouse	Ataxin-2-like protein	tr|A0A0U1RPL0|A0A0U1RPL0_MOUSEAtaxin-2-likeproteinOS=MusmusculusOX=10090GN=Atxn2lPE=1SV=1;sp|Q7TQH0|ATX2L_MOUSEAtaxin-2-likeproteinOS=MusmusculusOX=10090GN=Atxn2lPE=1SV=1;tr|Q3TGG2|Q3TGG2_MOUSEAtaxin-2-likeproteinOS=MusmusculusOX=10090GN=Atxn2lPE=1SV=1;tr|E9Q5Q0|E9Q5Q0_MOUSEAtaxin-2-likeprotein(Fragment)OS=MusmusculusOX=10090GN=Atxn2lPE=1SV=2	8	7	3	4	7	6	7	10.4	115.26	1096	0	79.771	9.5	3.3	5	9.5	7.4	9.5	603510	290040	522840	940430	807630	1337600	159659	130063	98278.2	207600	165498	175769	129333	182956	0.70691	0.0762141	no	-0.500401	1.11796
A0A0A0MQA5	Tuba4a	Mouse	Tubulin alpha chain (Fragment)	tr|A0A0A0MQA5|A0A0A0MQA5_MOUSETubulinalphachain(Fragment)OS=MusmusculusOX=10090GN=Tuba4aPE=1SV=1	2	2	1	2	2	2	2	7.8	52.793	477	0.002451	22.556	33.3	19.1	35.2	33.3	26.2	35.2	1721000	65588	1828900	1521400	1523700	3789000	455291	29411.7	343778	335850	312234	497898	276160	381994	0.722945	0.508754	no	-0.468043	0.293492
A0A1B0GQU8	Rpl18	Mouse	60S ribosomal protein L18	tr|A0A1B0GQU8|A0A1B0GQU8_MOUSE60SribosomalproteinL18OS=MusmusculusOX=10090GN=Rpl18PE=1SV=1;tr|A0A1B0GSF7|A0A1B0GSF7_MOUSE60SribosomalproteinL18OS=MusmusculusOX=10090GN=Rpl18PE=1SV=1;tr|A0A1B0GSS8|A0A1B0GSS8_MOUSE60SribosomalproteinL18OS=MusmusculusOX=10090GN=Rpl18PE=1SV=1;tr|A0A1B0GSA8|A0A1B0GSA8_MOUSE60SribosomalproteinL18(Fragment)OS=MusmusculusOX=10090GN=Rpl18PE=1SV=1	4	4	4	4	4	4	4	28.9	18.101	159	0	48.716	28.9	28.9	28.9	28.9	28.9	28.9	9567700	7634600	10630000	13553000	18967000	31162000	2.53114e+06	3.42359e+06	1.99812e+06	2.99183e+06	3.88668e+06	4.09488e+06	2.65095e+06	3.6578e+06	0.724739	0.136523	no	-0.464466	0.864794
A0A0R4J119	Cyfip1	Mouse	Cytoplasmic FMR1-interacting protein	tr|A0A0R4J119|A0A0R4J119_MOUSECytoplasmicFMR1-interactingproteinOS=MusmusculusOX=10090GN=Cyfip1PE=1SV=1;tr|F6QD74|F6QD74_MOUSECytoplasmicFMR1-interactingprotein2(Fragment)OS=MusmusculusOX=10090GN=Cyfip2PE=1SV=1;tr|A0A0U1RQ05|A0A0U1RQ05_MOUSECytoplasmicFMR1-interactingprotein1(Fragment)OS=MusmusculusOX=10090GN=Cyfip1PE=1SV=1	2	1	0	2	2	1	2	2.4	144.92	1251	0.0036036	11.793	1	0	2.4	2.4	1.4	2.4	12479	0	77009	37065	29453	78215	3301.32	0	14475.4	8182.12	6035.45	10277.9	5925.57	8165.16	0.725713	0.665272	no	-0.462529	0.177001
A0A0N4SV00	Cct7	Mouse	T-complex protein 1 subunit eta (TCP-1-eta) (CCT-eta)	tr|A0A0N4SV00|A0A0N4SV00_MOUSET-complexprotein1subunitetaOS=MusmusculusOX=10090GN=Cct7PE=1SV=1	5	2	0	4	2	3	4	15.1	55.057	502	0	39.448	4.8	0	12.7	4.8	7.2	12.7	242200	0	578590	274580	324590	844230	64074.1	0	108758	60613.7	66514.3	110937	57610.5	79355	0.725985	0.582465	no	-0.461988	0.23473
Q62029	Pabpc2	Mouse	Polyadenylate-binding protein (PABP)	tr|Q62029|Q62029_MOUSEPolyadenylate-bindingproteinOS=MusmusculusOX=10090GN=Pabpc2PE=1SV=1	3	2	2	3	3	3	3	5.3	69.06	628	0	32.544	11.8	9.9	13.2	13.2	12.1	13.2	1859000	1491900	3788700	3538200	2897000	9051200	491799	669013	712162	781060	593648	1.18938e+06	624325	854697	0.730464	0.321337	no	-0.453116	0.493039
P83887	Tubg1	Mouse	Tubulin gamma-1 chain (Gamma-1-tubulin) (Gamma-tubulin complex component 1) (GCP-1)	sp|P83887|TBG1_MOUSETubulingamma-1chainOS=MusmusculusOX=10090GN=Tubg1PE=1SV=1	3	0	1	3	2	2	3	11.8	51.1	451	0.0022573	18.786	0	2	11.8	5.3	5.3	11.8	0	72413	326520	161170	154420	465630	0	32472.2	61375.9	35578.4	31643.4	61186.6	31282.7	42802.8	0.730857	0.604806	no	-0.45234	0.218384
P21278	Gna11	Mouse	Guanine nucleotide-binding protein subunit alpha-11 (G alpha-11) (G-protein subunit alpha-11)	sp|P21278|GNA11_MOUSEGuaninenucleotide-bindingproteinsubunitalpha-11OS=MusmusculusOX=10090GN=Gna11PE=1SV=1	3	1	0	3	2	2	3	11.7	42.024	359	0.0022523	18.699	4.2	0	11.7	7.2	7.2	11.7	92411	0	516860	170420	265820	556040	24447.4	0	97154.1	37620.3	54471.3	73067	40533.8	55052.9	0.736271	0.676723	no	-0.441692	0.169589
Q91VR2	Atp5f1c	Mouse	ATP synthase subunit gamma, mitochondrial (ATP synthase F1 subunit gamma) (F-ATPase gamma subunit)	tr|A2AKV1|A2AKV1_MOUSEATPsynthase,H+-transporting,mitochondrialF1complex,gammapolypeptide1(Fragment)OS=MusmusculusOX=10090GN=Atp5c1PE=1SV=1;tr|A2AKV2|A2AKV2_MOUSEATPsynthase,H+-transporting,mitochondrialF1complex,gammapolypeptide1(Fragment)OS=MusmusculusOX=10090GN=Atp5c1PE=1SV=1;tr|A2AKV3|A2AKV3_MOUSEATPsynthase,H+-transporting,mitochondrialF1complex,gammapolypeptide1(Fragment)OS=MusmusculusOX=10…	5	3	3	2	4	4	5	36.4	16.762	154	0	32.403	20.8	20.8	13.6	28.6	28.6	36.4	913290	721520	726440	1691600	1622900	1878200	241611	323552	136549	373422	332561	246807	233904	317597	0.736481	0.279911	no	-0.44128	0.55298
A0A1L1SUF6	Rpl14	Mouse	60S ribosomal protein L14 (Fragment)	tr|A0A1L1SUF6|A0A1L1SUF6_MOUSE60SribosomalproteinL14(Fragment)OS=MusmusculusOX=10090GN=Rpl14PE=1SV=1	2	1	1	2	1	1	2	38.1	6.8838	63	0.0020661	15.264	19	19	38.1	19	19	38.1	2354700	1193400	6066500	4134600	3990100	10552000	622937	535157	1.14032e+06	912715	817643	1.3866e+06	766138	1.03899e+06	0.73739	0.35031	no	-0.439499	0.455547
E9PW39	Mov10	Mouse	Putative helicase MOV-10	tr|E9PW39|E9PW39_MOUSEPutativehelicaseMOV-10OS=MusmusculusOX=10090GN=Mov10PE=1SV=1;tr|D3YVL0|D3YVL0_MOUSEPutativehelicaseMOV-10OS=MusmusculusOX=10090GN=Mov10PE=1SV=2	4	1	2	1	2	4	3	5.6	120.97	1077	0	27.169	1.1	2.2	1.1	2.5	5.6	4.5	158420	132550	237930	347780	531870	93803	41910.1	59439.5	44723.7	76772.6	108990	12326.3	48691.1	66029.6	0.737413	0.606162	no	-0.439455	0.217411
I7HLV2	Rpl10	Mouse	60S ribosomal protein L10 (Ribosomal protein 10) (Fragment)	tr|I7HLV2|I7HLV2_MOUSE60SribosomalproteinL10(Fragment)OS=MusmusculusOX=10090GN=Rpl10PE=1SV=1	3	2	2	2	3	2	2	14.9	23.072	201	0.0023923	20.834	10.9	10.9	10.9	14.9	10.9	10.9	1341700	1328600	1946300	2944700	1920400	5489500	354947	595785	365846	650044	393525	721353	438859	588307	0.745969	0.307102	no	-0.422812	0.512718
A0A2R8VHN4	Rpl3	Mouse	60S ribosomal protein L3 (Fragment)	tr|A0A2R8VHN4|A0A2R8VHN4_MOUSE60SribosomalproteinL3(Fragment)OS=MusmusculusOX=10090GN=Rpl3PE=1SV=1;tr|E9PWZ3|E9PWZ3_MOUSERibosomalproteinL3-likeOS=MusmusculusOX=10090GN=Rpl3lPE=1SV=1	2	2	0	2	2	1	2	26.1	15.254	134	0	29.588	26.1	0	26.1	26.1	17.9	26.1	2774000	0	7597800	3173900	4588900	9531400	733862	0	1.42816e+06	700640	940348	1.25248e+06	720673	964491	0.747206	0.625363	no	-0.420422	0.203868
Q91XV3	Basp1	Mouse	Brain acid soluble protein 1 (22 kDa neuronal tissue-enriched acidic protein) (Neuronal axonal membrane protein NAP-22)	sp|Q91XV3|BASP1_MOUSEBrainacidsolubleprotein1OS=MusmusculusOX=10090GN=Basp1PE=1SV=3	7	6	5	6	6	7	6	59.7	22.086	226	0	323.31	54	53.5	54	54	59.7	54	10410000	19561000	17038000	27930000	41911000	36958000	2.75397e+06	8.77175e+06	3.20263e+06	6.16556e+06	8.58832e+06	4.8565e+06	4.90945e+06	6.5368e+06	0.751048	0.514676	no	-0.413022	0.288466
E9PZW0	Dsp	Mouse	Desmoplakin	tr|E9PZW0|E9PZW0_MOUSEDesmoplakinOS=MusmusculusOX=10090GN=DspPE=1SV=1	15	1	2	14	14	10	7	9.6	261.42	2284	0	274.09	0.5	0.9	9.2	8.5	5.9	4.6	8750.8	34762	1231000	899140	447380	273600	2315.03	15588.3	231391	198486	91676.2	35952.7	83098.1	108705	0.764438	0.788437	no	-0.387529	0.103233
Q8C7Q2	Chd1	Mouse	Chromodomain-helicase-DNA-binding protein 1	tr|Q8C7Q2|Q8C7Q2_MOUSEChromodomain-helicase-DNA-bindingprotein1OS=MusmusculusOX=10090GN=Chd1PE=1SV=1;tr|G3V014|G3V014_MOUSEChromodomain-helicase-DNA-bindingprotein1(Fragment)OS=MusmusculusOX=10090GN=Chd1PE=1SV=1	10	5	6	7	8	8	10	12.4	123.38	1081	0	90.619	6.8	7.6	8.9	9.6	9.8	12.4	271690	311270	500940	600290	623550	1043500	71875.7	139583	94161.7	132514	127777	137122	101873	132471	0.769024	0.263179	no	-0.3789	0.579748
Q6ZWZ7	Rpl17	Mouse	60S ribosomal protein L17 (MCG123291, isoform CRA_d) (MCG50776) (Ribosomal protein L17)	tr|Q6ZWZ7|Q6ZWZ7_MOUSE60SribosomalproteinL17OS=MusmusculusOX=10090GN=Rpl17PE=1SV=1	3	3	2	3	3	3	3	21.7	21.397	184	0	66.117	21.7	13	21.7	21.7	21.7	21.7	2226300	5381600	8940600	8911000	9600200	16043000	588968	2.41327e+06	1.68056e+06	1.96711e+06	1.96725e+06	2.10815e+06	1.56094e+06	2.01417e+06	0.774977	0.482852	no	-0.367775	0.316186
P63038	Hspd1	Mouse	60 kDa heat shock protein, mitochondrial (EC 5.6.1.7) (60 kDa chaperonin) (Chaperonin 60) (CPN60) (HSP-65) (Heat shock protein 60) (HSP-60) (Hsp60) (Mitochondrial matrix protein P1)	sp|P63038|CH60_MOUSE60kDaheatshockprotein,mitochondrialOS=MusmusculusOX=10090GN=Hspd1PE=1SV=1	10	5	3	9	6	5	8	31.8	60.955	573	0	202.53	14.7	8.7	29.5	17.6	14.7	24.3	580180	421640	1250300	939870	1085500	2362600	153487	189076	235019	207477	222439	310460	192527	246792	0.78012	0.250959	no	-0.358231	0.600397
Q3UUT0	Eif4e2	Mouse	Eukaryotic translation initiation factor 4E type 2	tr|Q3UUT0|Q3UUT0_MOUSEEukaryotictranslationinitiationfactor4Etype2OS=MusmusculusOX=10090GN=Eif4e2PE=1SV=1;tr|D3Z729|D3Z729_MOUSEEukaryotictranslationinitiationfactor4Etype2OS=MusmusculusOX=10090GN=Eif4e2PE=1SV=1;tr|D3YUV9|D3YUV9_MOUSEEukaryotictranslationinitiationfactor4Etype2OS=MusmusculusOX=10090GN=Eif4e2PE=1SV=1;tr|D3Z730|D3Z730_MOUSEEukaryotictranslationinitiationfactor4Etype2OS=MusmusculusO…	8	6	4	7	7	5	7	47.6	26.521	233	0	100.17	29.2	23.2	38.2	38.2	28.8	47.6	6123800	3019000	12087000	10405000	11464000	15465000	1.62005e+06	1.35381e+06	2.27199e+06	2.29691e+06	2.34918e+06	2.03219e+06	1.74862e+06	2.22609e+06	0.78551	0.215464	no	-0.348299	0.666624
A0A140LI77	Rps3	Mouse	40S ribosomal protein S3	tr|A0A140LI77|A0A140LI77_MOUSE40SribosomalproteinS3OS=MusmusculusOX=10090GN=Rps3PE=1SV=1;tr|D3YV43|D3YV43_MOUSE40SribosomalproteinS3OS=MusmusculusOX=10090GN=Rps3PE=1SV=1	5	5	5	5	5	5	5	39.6	15.797	144	0	39.939	39.6	39.6	39.6	39.6	39.6	39.6	5579900	6464400	7778100	10803000	15467000	14101000	1.47616e+06	2.89883e+06	1.46205e+06	2.38477e+06	3.16947e+06	1.85296e+06	1.94568e+06	2.46906e+06	0.788024	0.442082	no	-0.343688	0.354497
A0A1W2P7B7	Cct2	Mouse	T-complex protein 1 subunit beta (Fragment)	tr|A0A1W2P7B7|A0A1W2P7B7_MOUSET-complexprotein1subunitbeta(Fragment)OS=MusmusculusOX=10090GN=Cct2PE=1SV=1;tr|A0A1W2P6Q3|A0A1W2P6Q3_MOUSET-complexprotein1subunitbetaOS=MusmusculusOX=10090GN=Cct2PE=1SV=1	5	5	1	4	5	4	5	33.6	22.94	217	0	41.373	33.6	7.4	30	33.6	26.7	33.6	783230	406100	2015900	1048800	1612700	3101400	207204	182108	378929	231523	330471	407543	256080	323179	0.792378	0.451103	no	-0.335739	0.345724
A0A0J9YUY8	G3bp2	Mouse	Ras GTPase-activating protein-binding protein 2 (Fragment)	tr|A0A0J9YUY8|A0A0J9YUY8_MOUSERasGTPase-activatingprotein-bindingprotein2(Fragment)OS=MusmusculusOX=10090GN=G3bp2PE=1SV=1;tr|A0A0J9YTQ8|A0A0J9YTQ8_MOUSERasGTPase-activatingprotein-bindingprotein2(Fragment)OS=MusmusculusOX=10090GN=G3bp2PE=1SV=1	2	2	0	2	2	2	2	34.2	13.201	117	0.0018797	12.479	34.2	0	34.2	34.2	34.2	34.2	1118600	0	1143000	1065000	883610	1704400	295926	0	214850	235099	181068	223968	170259	213378	0.797918	0.67579	no	-0.325688	0.170188
A0A3Q4EBV4	Fam98a	Mouse	Protein FAM98A	tr|A0A3Q4EBV4|A0A3Q4EBV4_MOUSEProteinFAM98AOS=MusmusculusOX=10090GN=Fam98aPE=1SV=1	3	3	2	3	3	3	3	17.2	33.951	308	0	40.086	17.2	9.4	17.2	17.2	17.2	17.2	687320	339100	922950	1015500	1192600	1227400	181831	152063	173487	224172	244385	161288	169127	209948	0.805563	0.23934	no	-0.31193	0.620985
E9Q7C9	Klc1	Mouse	Kinesin light chain 1	tr|E9Q7C9|E9Q7C9_MOUSEKinesinlightchain1OS=MusmusculusOX=10090GN=Klc1PE=1SV=1	2	0	2	1	1	2	1	4.1	63.733	560	0.0018484	12.268	0	4.1	1.8	1.8	4.1	1.8	0	49275	52043	37008	130760	33330	0	22096.4	9782.52	8169.54	26795.1	4379.76	10626.3	13114.8	0.810254	0.804902	no	-0.303554	0.094257
P20029	Hspa5	Mouse	Endoplasmic reticulum chaperone BiP (EC 3.6.4.10) (78 kDa glucose-regulated protein) (GRP-78) (Binding-immunoglobulin protein) (BiP) (Heat shock protein 70 family protein 5) (HSP70 family protein 5) (Heat shock protein family A member 5) (Immunoglobulin heavy chain-binding protein)	sp|P20029|BIP_MOUSEEndoplasmicreticulumchaperoneBiPOS=MusmusculusOX=10090GN=Hspa5PE=1SV=3	19	18	13	17	17	15	19	33	72.421	655	0	323.31	34.5	28.5	33.3	31.8	31.5	34.7	15522000	10079000	24131000	27055000	25774000	37396000	4.10635e+06	4.51973e+06	4.5359e+06	5.97241e+06	5.28156e+06	4.91406e+06	4.38733e+06	5.38934e+06	0.814075	0.0661263	no	-0.296767	1.17963
E9Q3D6	Hsp90ab1	Mouse	Heat shock protein HSP 90-beta (Fragment)	tr|E9Q3D6|E9Q3D6_MOUSEHeatshockproteinHSP90-beta(Fragment)OS=MusmusculusOX=10090GN=Hsp90ab1PE=1SV=1	7	6	5	7	7	6	7	38.1	22.482	189	0	114.47	33.3	24.3	38.1	38.1	38.1	38.1	5584000	5124000	12146000	12391000	10341000	19662000	1.47725e+06	2.29776e+06	2.28308e+06	2.73532e+06	2.11906e+06	2.58371e+06	2.01936e+06	2.47936e+06	0.814469	0.242709	no	-0.296068	0.614915
H9E949	UL42	HSV1	DNA polymerase processivity subunit (UL42)	tr|H9E949|H9E949_HHV1DNApolymeraseprocessivitysubunitOS=Humanherpesvirus1OX=10298GN=UL42PE=4SV=1	9	5	4	5	6	4	8	31.1	51.177	488	0	134.03	15.4	17.4	15.4	19.1	18.6	27.5	648080	407290	1572500	1145800	988860	2596000	171450	182641	295583	252936	202635	341130	216558	265567	0.815455	0.43584	no	-0.294324	0.360673
Q8C0E2	Vps26b	Mouse	Vacuolar protein sorting-associated protein 26B (Vesicle protein sorting 26B)	sp|Q8C0E2|VP26B_MOUSEVacuolarproteinsorting-associatedprotein26BOS=MusmusculusOX=10090GN=Vps26bPE=1SV=1	6	4	3	3	4	5	3	27.7	39.124	336	0	49.266	21.4	12.5	11.9	15.5	24.4	17.6	1137600	1090700	1303000	1543800	2627600	2945500	300952	489103	244925	340795	538443	387057	344993	422098	0.81733	0.464201	no	-0.291009	0.333294
Q9R1N9	Col13a1	Mouse	Collagen alpha-1(XIII) chain	sp|Q9R1N9|CODA1_MOUSECollagenalpha-1(XIII)chainOS=MusmusculusOX=10090GN=Col13a1PE=2SV=1;tr|D3Z7B9|D3Z7B9_MOUSECollagenalpha-1(XIII)chainOS=MusmusculusOX=10090GN=Col13a1PE=4SV=1	7	4	4	4	5	6	4	17	73.172	751	0	43.971	10.5	10.5	10.5	12.3	15.4	9.2	105610	170830	192100	264940	434150	186980	27939.2	76605.4	36109	58485.7	88965.2	24570.3	46884.5	57340.4	0.817653	0.685549	no	-0.29044	0.163962
Q5F2E7	Nufip2	Mouse	Nuclear fragile X mental retardation-interacting protein 2 (82 kDa FMRP-interacting protein) (82-FIP) (FMRP-interacting protein 2)	sp|Q5F2E7|NUFP2_MOUSENuclearfragileXmentalretardation-interactingprotein2OS=MusmusculusOX=10090GN=Nufip2PE=1SV=1	6	6	3	4	6	3	5	14	75.656	692	0	65.285	14	5.5	9.5	14	6.5	10	913010	263120	545570	1096400	587420	1526600	241537	117991	102551	242031	120373	200604	154026	187669	0.820732	0.585842	no	-0.285017	0.232219
P62918	Rpl8	Mouse	60S ribosomal protein L8	sp|P62918|RL8_MOUSE60SribosomalproteinL8OS=MusmusculusOX=10090GN=Rpl8PE=1SV=2	3	0	1	2	2	2	1	22.2	28.024	257	0	35.818	0	6.2	17.9	10.5	10.5	6.2	0	2934000	5147100	5380000	3810900	6140400	0	1.3157e+06	967500	1.18764e+06	780922	806886	761065	925149	0.822641	0.724483	no	-0.281665	0.139972
Q9QXX4	Slc25a13	Mouse	Calcium-binding mitochondrial carrier protein Aralar2 (Citrin) (Mitochondrial aspartate glutamate carrier 2) (Solute carrier family 25 member 13)	sp|Q9QXX4|CMC2_MOUSECalcium-bindingmitochondrialcarrierproteinAralar2OS=MusmusculusOX=10090GN=Slc25a13PE=1SV=1	2	1	0	2	1	1	1	3.3	74.466	676	0.0051724	10.848	1.3	0	3.3	1.3	1.3	1.3	33762	0	86443	52660	51008	64315	8931.75	0	16248.7	11624.7	10452.5	8451.38	8393.48	10176.2	0.824815	0.74314	no	-0.277857	0.128929
E0CXS2	Tle3	Mouse	Transducin-like enhancer protein 3	tr|E0CXS2|E0CXS2_MOUSETransducin-likeenhancerprotein3OS=MusmusculusOX=10090GN=Tle3PE=1SV=1;tr|E0CY14|E0CY14_MOUSETransducin-likeenhancerprotein3OS=MusmusculusOX=10090GN=Tle3PE=1SV=1;tr|F8WIE2|F8WIE2_MOUSETransducin-likeenhancerprotein3OS=MusmusculusOX=10090GN=Tle3PE=1SV=1;tr|F6TS96|F6TS96_MOUSETransducin-likeenhancerprotein3(Fragment)OS=MusmusculusOX=10090GN=Tle3PE=1SV=1;tr|E0CXU1|E0CXU1_MOUSETra…	17	13	7	16	15	10	16	37.2	82.251	760	0	323.31	34.9	14.9	42	40.4	25.7	42.4	10876000	7253200	17430000	14786000	15727000	36883000	2.87725e+06	3.25256e+06	3.27632e+06	3.26402e+06	3.22275e+06	4.84665e+06	3.13537e+06	3.7778e+06	0.829946	0.352297	no	-0.268911	0.453091
A0A087WNS0	Rpl3	Mouse	60S ribosomal protein L3	tr|A0A087WNS0|A0A087WNS0_MOUSE60SribosomalproteinL3OS=MusmusculusOX=10090GN=Rpl3PE=1SV=1;tr|A0A087WQK0|A0A087WQK0_MOUSE60SribosomalproteinL3(Fragment)OS=MusmusculusOX=10090GN=Rpl3PE=1SV=1	4	3	2	2	2	2	4	21.1	19.773	180	0	30.669	12.2	11.7	7.2	7.2	11.7	21.1	1607500	1641400	1900500	2036700	3201200	5505900	425265	736054	357237	449603	655984	723509	506185	609698	0.830222	0.512748	no	-0.26843	0.290096
A0A2I3BQ03	Ywhaz	Mouse	14-3-3 protein zeta/delta (Fragment)	tr|A0A2I3BQ03|A0A2I3BQ03_MOUSE14-3-3proteinzeta/delta(Fragment)OS=MusmusculusOX=10090GN=YwhazPE=1SV=1	6	4	3	4	5	4	5	41	19.064	166	0	179.83	38	30.7	38	38.6	38	45.2	3464400	3052600	7280300	6568600	6615600	12074000	916508	1.36888e+06	1.36848e+06	1.45002e+06	1.35566e+06	1.5866e+06	1.21795e+06	1.46409e+06	0.831884	0.24001	no	-0.265545	0.619771
E9QKB2	Habp4	Mouse	Intracellular hyaluronan-binding protein 4	tr|E9QKB2|E9QKB2_MOUSEIntracellularhyaluronan-bindingprotein4OS=MusmusculusOX=10090GN=Habp4PE=1SV=1;tr|A0A1Y7VNT1|A0A1Y7VNT1_MOUSEIntracellularhyaluronan-bindingprotein4OS=MusmusculusOX=10090GN=Habp4PE=1SV=1	9	5	5	7	6	7	9	33.5	45.965	412	0	87.461	19.2	19.2	29.6	23.5	29.6	33.5	1582100	2053400	4308900	3821500	4400700	6347100	418545	920807	809944	843598	901783	834047	716432	859809	0.833245	0.44649	no	-0.263187	0.350188
F6XQM2	Plekho1	Mouse	Pleckstrin homology domain-containing family O member 1 (Fragment)	tr|F6XQM2|F6XQM2_MOUSEPleckstrinhomologydomain-containingfamilyOmember1(Fragment)OS=MusmusculusOX=10090GN=Plekho1PE=1SV=1	3	1	0	1	2	0	3	13.7	41.129	365	0	25.178	7.1	3.6	7.1	11.2	3.6	17.3	200100	173080	439100	472650	114990	968310	52936.5	77614.3	82537.6	104338	23563.5	127242	71029.5	85047.7	0.835172	0.704917	no	-0.259854	0.151862
A0A0G2JER9	Dnajb6	Mouse	DnaJ homolog subfamily B member 6	tr|A0A0G2JER9|A0A0G2JER9_MOUSEDnaJhomologsubfamilyBmember6OS=MusmusculusOX=10090GN=Dnajb6PE=1SV=1;tr|A0A087WP03|A0A087WP03_MOUSEDnaJhomologsubfamilyBmember2(Fragment)OS=MusmusculusOX=10090GN=Dnajb2PE=1SV=1;tr|F6YRQ2|F6YRQ2_MOUSEDnaJhomologsubfamilyBmember6(Fragment)OS=MusmusculusOX=10090GN=Dnajb6PE=1SV=1	2	2	2	2	2	2	2	9.5	26.998	243	0.001845	12.238	9.5	9.5	9.5	9.5	9.5	9.5	227070	256010	368630	530920	494360	560880	60071.4	114803	69291.4	117201	101303	73703	81388.5	97402.4	0.83559	0.494326	no	-0.259132	0.305987
A0A338P731	Rps10	Mouse	40S ribosomal protein S10 (Fragment)	tr|A0A338P731|A0A338P731_MOUSE40SribosomalproteinS10(Fragment)OS=MusmusculusOX=10090GN=Rps10PE=1SV=1;tr|Q3UW83|Q3UW83_MOUSE40SribosomalproteinS10OS=MusmusculusOX=10090GN=Rps10PE=1SV=1;tr|A0A338P7K4|A0A338P7K4_MOUSE40SribosomalproteinS10OS=MusmusculusOX=10090GN=Rps10PE=1SV=1	2	2	0	2	2	1	1	22.4	12.771	107	0.0019802	13.44	22.4	0	22.4	22.4	8.4	8.4	2324600	0	7688700	6086900	2947100	3938900	614974	0	1.44524e+06	1.34369e+06	603914	517595	686739	821732	0.835722	0.800622	no	-0.258905	0.0965723
Q9D880	Timm50	Mouse	Mitochondrial import inner membrane translocase subunit TIM50	sp|Q9D880|TIM50_MOUSEMitochondrialimportinnermembranetranslocasesubunitTIM50OS=MusmusculusOX=10090GN=Timm50PE=1SV=1	4	3	3	2	4	2	3	15.6	39.776	353	0	25.052	10.8	10.8	7.9	15.6	7.6	11	285370	318930	306950	606390	429780	825040	75494.7	143018	57697.4	133861	88069.7	108415	92070	110115	0.836124	0.580295	no	-0.258212	0.236351
P63276	Rps17	Mouse	40S ribosomal protein S17	sp|P63276|RS17_MOUSE40SribosomalproteinS17OS=MusmusculusOX=10090GN=Rps17PE=1SV=2	4	3	2	4	4	3	4	41.5	15.524	135	0	64.922	40.7	24.4	41.5	41.5	25.2	41.5	2961400	2626700	8432300	5919900	8005200	9784800	783439	1.17789e+06	1.58502e+06	1.30682e+06	1.64041e+06	1.28578e+06	1.18212e+06	1.411e+06	0.837784	0.442317	no	-0.25535	0.354266
Q68FL6	Mars	Mouse	Methionine--tRNA ligase, cytoplasmic (EC 6.1.1.10) (Methionyl-tRNA synthetase) (MetRS)	sp|Q68FL6|SYMC_MOUSEMethionine--tRNAligase,cytoplasmicOS=MusmusculusOX=10090GN=MarsPE=1SV=1;tr|E9QB02|E9QB02_MOUSEMethionine--tRNAligase,cytoplasmicOS=MusmusculusOX=10090GN=MarsPE=1SV=1	7	4	4	4	6	6	6	10.8	101.43	902	0	88.038	4.9	4.8	7.4	9.6	8.6	9.6	208860	243540	457290	359650	605160	726380	55254	109211	85956.8	79392.9	124008	95450.7	83473.8	99617.3	0.837945	0.473454	no	-0.255072	0.324722
A0A286YDB3	Tbc1d5	Mouse	TBC1 domain family member 5	tr|A0A286YDB3|A0A286YDB3_MOUSETBC1domainfamilymember5OS=MusmusculusOX=10090GN=Tbc1d5PE=1SV=1	15	9	7	13	11	12	15	25.1	94.017	837	0	270.69	16.1	13.3	21.7	18.9	20.7	25.1	1126500	572400	2678400	1386000	1676600	4636600	298016	256682	503459	305960	343566	609277	352719	419601	0.840605	0.614621	no	-0.2505	0.211393
F7AEH4	Rps12	Mouse	40S ribosomal protein S12	tr|F7AEH4|F7AEH4_MOUSE40SribosomalproteinS12OS=MusmusculusOX=10090GN=Rps12PE=1SV=1;tr|A0A1W2P7A1|A0A1W2P7A1_MOUSE40SribosomalproteinS12OS=MusmusculusOX=10090GN=Rps12PE=1SV=1	3	3	1	3	2	3	3	34.3	15.181	137	0	26.37	34.3	7.3	34.3	18.2	34.3	34.3	1499100	1005100	2793800	2186300	3100600	3855300	396587	450717	525150	482627	635369	506610	457485	541535	0.844793	0.23965	no	-0.24333	0.620422
Q6Y685	Tacc1	Mouse	Transforming acidic coiled-coil-containing protein 1	sp|Q6Y685|TACC1_MOUSETransformingacidiccoiled-coil-containingprotein1OS=MusmusculusOX=10090GN=Tacc1PE=1SV=1;tr|F8VQ95|F8VQ95_MOUSETransformingacidiccoiled-coil-containingprotein1OS=MusmusculusOX=10090GN=Tacc1PE=1SV=1	5	4	3	4	4	4	5	10.2	83.951	774	0	31.492	10.7	8.1	10.7	10.7	10.7	12.7	143950	186770	214000	239840	333980	534950	38082	83753.4	40225.6	52944.8	68438.5	70295.7	54020.3	63893	0.845481	0.585103	no	-0.242156	0.232767
D3Z5E2	Hspa8	Mouse	Heat shock cognate 71 kDa protein (Fragment)	tr|D3Z5E2|D3Z5E2_MOUSEHeatshockcognate71kDaprotein(Fragment)OS=MusmusculusOX=10090GN=Hspa8PE=1SV=1	5	5	3	5	5	5	5	53.4	12.814	116	0	309.33	62.9	43.1	62.9	62.9	62.9	62.9	21448000	19489000	47045000	42837000	33024000	84762000	5.67407e+06	8.73946e+06	8.84305e+06	9.45629e+06	6.76721e+06	1.11382e+07	7.75219e+06	9.12058e+06	0.849967	0.453618	no	-0.234521	0.343309
H3BKM0	Ap2b1	Mouse	AP complex subunit beta	tr|H3BKM0|H3BKM0_MOUSEAPcomplexsubunitbetaOS=MusmusculusOX=10090GN=Ap2b1PE=1SV=1	2	2	0	2	2	0	2	2.6	101.36	913	0.0020704	15.478	2.6	0	2.6	2.6	0	4.2	96111	0	158640	109630	0	306540	25426.2	0	29819.5	24200.9	0	40281.2	18415.2	21494	0.856761	0.847363	no	-0.223035	0.0719304
Q9WTQ5	Akap12	Mouse	A-kinase anchor protein 12 (AKAP-12) (Germ cell lineage protein gercelin) (Src-suppressed C kinase substrate) (SSeCKS)	sp|Q9WTQ5|AKA12_MOUSEA-kinaseanchorprotein12OS=MusmusculusOX=10090GN=Akap12PE=1SV=1	11	2	6	6	5	6	11	12	180.69	1684	0	81.291	1.8	5.7	6.4	5.3	6	12	50339	174470	247970	153710	179820	685930	13317.2	78237.7	46610.9	33931.6	36848.4	90135.3	46055.3	53638.4	0.858624	0.786426	no	-0.219901	0.104342
F8VQ42	Kif2a	Mouse	Kinesin-like protein (Fragment)	tr|F8VQ42|F8VQ42_MOUSEKinesin-likeprotein(Fragment)OS=MusmusculusOX=10090GN=Kif2aPE=1SV=1;tr|E0CZ72|E0CZ72_MOUSEKinesin-likeproteinOS=MusmusculusOX=10090GN=Kif2aPE=1SV=1	4	2	2	3	4	1	4	6	75.968	671	0.0025	23.476	3.4	3.4	4.2	6	1.8	6	68393	75637	125300	187300	88644	215240	18093.4	33917.9	23552.6	41346.6	18164.8	28283.8	25188	29265.1	0.860685	0.64657	no	-0.216443	0.189384
P08122	Col4a2	Mouse	Collagen alpha-2(IV) chain [Cleaved into: Canstatin]	sp|P08122|CO4A2_MOUSECollagenalpha-2(IV)chainOS=MusmusculusOX=10090GN=Col4a2PE=1SV=4	2	2	2	2	1	2	2	1.5	167.32	1707	0.0020492	14.818	1.5	1.5	1.5	0.8	1.5	1.5	155850	183390	186920	163620	372710	541040	41230.2	82237.7	35135.3	36119.2	76375	71095.9	52867.7	61196.7	0.863898	0.691043	no	-0.211067	0.160495
Q8CGC7	Eprs	Mouse	Bifunctional glutamate/proline--tRNA ligase (Bifunctional aminoacyl-tRNA synthetase) [Includes: Glutamate--tRNA ligase (EC 6.1.1.17) (Glutamyl-tRNA synthetase) (GluRS); Proline--tRNA ligase (EC 6.1.1.15) (Prolyl-tRNA synthetase) (ProRS)]	sp|Q8CGC7|SYEP_MOUSEBifunctionalglutamate/proline--tRNAligaseOS=MusmusculusOX=10090GN=EprsPE=1SV=4	23	17	5	17	16	15	20	23.1	170.08	1512	0	262.91	17.6	4.5	17.8	15.6	14.6	20.4	698720	168360	1063900	664140	967050	1430900	184847	75497.8	199981	146609	198166	188029	153442	177601	0.863968	0.61275	no	-0.210951	0.212717
Q60865	Caprin1	Mouse	Caprin-1 (Cytoplasmic activation- and proliferation-associated protein 1) (GPI-anchored membrane protein 1) (GPI-anchored protein p137) (GPI-p137) (p137GPI) (Membrane component chromosome 11 surface marker 1) (RNA granule protein 105)	sp|Q60865|CAPR1_MOUSECaprin-1OS=MusmusculusOX=10090GN=Caprin1PE=1SV=2	7	6	3	6	5	5	7	18.1	78.168	707	0	47.722	16.3	4.8	16.3	13.2	13.2	18.1	2276000	1160500	2092900	2454900	2939400	4560000	602116	520404	393402	541921	602336	599212	505307	581156	0.869487	0.338355	no	-0.201764	0.470627
V9GXX9	Slc25a12	Mouse	Calcium-binding mitochondrial carrier protein Aralar1	tr|V9GXX9|V9GXX9_MOUSECalcium-bindingmitochondrialcarrierproteinAralar1OS=MusmusculusOX=10090GN=Slc25a12PE=1SV=1	2	1	1	2	2	2	2	29.9	9.974	87	0.0020367	14.634	14.9	14.9	29.9	29.9	29.9	29.9	605140	544180	1086000	1530700	777300	1540000	160090	244027	204135	337903	159283	202365	202751	233184	0.869489	0.644314	no	-0.20176	0.190903
Q9ERD7	Tubb3	Mouse	Tubulin beta-3 chain	sp|Q9ERD7|TBB3_MOUSETubulinbeta-3chainOS=MusmusculusOX=10090GN=Tubb3PE=1SV=1	6	5	2	4	5	2	6	19.3	50.418	450	0	95.869	34.2	16.2	31.6	34.2	24.7	40.2	938310	224570	1978900	1226600	514370	3410200	248230	100704	371974	270773	105404	448121	240303	274766	0.874573	0.79906	no	-0.19335	0.0974205
E9PXE6	Fmnl2	Mouse	Formin-like protein 2	tr|E9PXE6|E9PXE6_MOUSEFormin-likeprotein2OS=MusmusculusOX=10090GN=Fmnl2PE=1SV=2;tr|F8VPR2|F8VPR2_MOUSEFormin-likeprotein2OS=MusmusculusOX=10090GN=Fmnl2PE=1SV=1;tr|A2AQW2|A2AQW2_MOUSEFormin-likeprotein2OS=MusmusculusOX=10090GN=Fmnl2PE=1SV=2	4	3	2	3	3	3	4	5.1	117.95	1034	0	27.827	3.8	2.5	3.8	3.8	3.8	5.1	113700	38481	274440	182400	111940	378040	30079.4	17256.1	51586.5	40264.9	22938.5	49676.7	32974	37626.7	0.876344	0.733937	no	-0.19043	0.134341
A0A1B0GSB2	Rpl13a	Mouse	60S ribosomal protein L13a	tr|A0A1B0GSB2|A0A1B0GSB2_MOUSE60SribosomalproteinL13aOS=MusmusculusOX=10090GN=Rpl13aPE=1SV=1;tr|A0A1B0GSQ6|A0A1B0GSQ6_MOUSE60SribosomalproteinL13a(Fragment)OS=MusmusculusOX=10090GN=Rpl13aPE=3SV=1;tr|A0A1B0GS68|A0A1B0GS68_MOUSEPredictedgene45713OS=MusmusculusOX=10090GN=Gm45713PE=2SV=1;tr|A0A1B0GSC2|A0A1B0GSC2_MOUSE60SribosomalproteinL13a(Fragment)OS=MusmusculusOX=10090GN=Rpl13aPE=1SV=1;tr|A0A1B0GT…	4	2	2	3	3	3	3	28.4	16.45	148	0	25.488	14.9	14.9	20.3	20.3	23	20.3	1780900	2591200	3202300	3836800	4574000	5602000	471138	1.16197e+06	601936	846976	937295	736137	745016	840136	0.88678	0.702338	no	-0.173352	0.153454
A0A0N4SV32	Serbp1	Mouse	Plasminogen activator inhibitor 1 RNA-binding protein	tr|A0A0N4SV32|A0A0N4SV32_MOUSEPlasminogenactivatorinhibitor1RNA-bindingproteinOS=MusmusculusOX=10090GN=Serbp1PE=1SV=1;tr|Q3UMP4|Q3UMP4_MOUSEPlasminogenactivatorinhibitor1RNA-bindingproteinOS=MusmusculusOX=10090GN=Serbp1PE=1SV=1;tr|A0A0N4SWH2|A0A0N4SWH2_MOUSEPlasminogenactivatorinhibitor1RNA-bindingproteinOS=MusmusculusOX=10090GN=Serbp1PE=1SV=1;tr|A0A0N4SUN8|A0A0N4SUN8_MOUSEPlasminogenactivatorinh…	6	5	5	4	5	6	6	25.1	39.644	362	0	61.436	19.9	19.9	15.7	19.9	25.1	25.1	1196800	1041400	1602000	1730100	2025900	3134500	316614	466996	301128	381921	415143	411892	361579	402985	0.897251	0.517777	no	-0.156417	0.285857
P01027	C3	Mouse	Complement C3 (HSE-MSF) [Cleaved into: Complement C3 beta chain; C3-beta-c (C3bc); Complement C3 alpha chain; C3a anaphylatoxin; Acylation stimulating protein (ASP) (C3adesArg); Complement C3b alpha' chain; Complement C3c alpha' chain fragment 1; Complement C3dg fragment; Complement C3g fragment; Complement C3d fragment; Complement C3f fragment; Complement C3c alpha' chain fragment 2]	sp|P01027|CO3_MOUSEComplementC3OS=MusmusculusOX=10090GN=C3PE=1SV=3	6	5	5	6	5	5	6	4.6	186.48	1663	0	48.051	3.9	3.7	4.6	3.8	3.7	4.6	197710	123360	371820	341470	338040	391590	52304.2	55318.4	69891	75379.7	69270.5	51457.3	59171.2	65369.2	0.905185	0.531471	no	-0.143715	0.274521
B0R029	Snap23	Mouse	Synaptosomal-associated protein 23 (Fragment)	tr|B0R029|B0R029_MOUSESynaptosomal-associatedprotein23(Fragment)OS=MusmusculusOX=10090GN=Snap23PE=1SV=8;tr|E9Q8A1|E9Q8A1_MOUSESynaptosomal-associatedprotein23OS=MusmusculusOX=10090GN=Snap23PE=1SV=1;tr|B0R030|B0R030_MOUSESynaptosomal-associatedprotein(Fragment)OS=MusmusculusOX=10090GN=Snap23PE=1SV=8	2	2	1	2	2	2	2	28.2	9.5948	85	0.0036101	11.826	28.2	11.8	28.2	28.2	28.2	28.2	330980	205040	828480	540480	527110	1079700	87560.8	91946.2	155729	119311	108014	141879	111745	123068	0.907996	0.673707	no	-0.139242	0.171529
A0A2R8VI25	Pcbp2	Mouse	Poly(RC) binding protein 2, isoform CRA_d (Poly(rC)-binding protein 2)	tr|A0A2R8VI25|A0A2R8VI25_MOUSEPoly(RC)bindingprotein2,isoformCRA_dOS=MusmusculusOX=10090GN=Pcbp2PE=1SV=1;tr|A0A2R8VHN3|A0A2R8VHN3_MOUSEPoly(rC)-bindingprotein2(Fragment)OS=MusmusculusOX=10090GN=Pcbp2PE=1SV=1;tr|A0A2R8VHG2|A0A2R8VHG2_MOUSEPoly(rC)-bindingprotein2(Fragment)OS=MusmusculusOX=10090GN=Pcbp2PE=1SV=1;tr|A0A2R8VKF0|A0A2R8VKF0_MOUSEPoly(rC)-bindingprotein2(Fragment)OS=MusmusculusOX=10090GN…	5	3	2	4	4	5	5	20.6	33.299	316	0	31.071	12	7.9	17.1	15.5	20.6	20.6	824480	519980	1502700	1312700	1344800	1817200	218116	233175	282462	289779	275574	238791	244585	268048	0.912465	0.398244	no	-0.132158	0.399851
F6YCH1	Wapl	Mouse	Wings apart-like protein homolog (Fragment)	tr|F6YCH1|F6YCH1_MOUSEWingsapart-likeproteinhomolog(Fragment)OS=MusmusculusOX=10090GN=WaplPE=1SV=1	5	3	1	4	3	3	5	15.6	48.663	430	0	30.165	10.7	2.8	13.3	10	10	15.6	361240	162320	520370	411200	441360	809130	95566.1	72789.2	97813.9	90772.6	90442.6	106325	88723.1	95846.6	0.925678	0.50361	no	-0.111418	0.297905
O35887	Calu	Mouse	Calumenin (Crocalbin)	sp|O35887|CALU_MOUSECalumeninOS=MusmusculusOX=10090GN=CaluPE=1SV=1;tr|G3V004|G3V004_MOUSECalumeninOS=MusmusculusOX=10090GN=CaluPE=1SV=1;tr|G3UWV3|G3UWV3_MOUSECalumeninOS=MusmusculusOX=10090GN=CaluPE=1SV=1;tr|G3UWR0|G3UWR0_MOUSECalumeninOS=MusmusculusOX=10090GN=CaluPE=1SV=1	14	11	8	12	11	11	14	58.4	37.063	315	0	323.31	44.4	37.5	53.7	55.6	51.7	58.4	34071000	28673000	60428000	42147000	60307000	108330000	9.01349e+06	1.28578e+07	1.13586e+07	9.30397e+06	1.2358e+07	1.42352e+07	1.10767e+07	1.19657e+07	0.925699	0.652409	no	-0.111385	0.18548
S4R238	Chchd3	Mouse	MICOS complex subunit	tr|S4R238|S4R238_MOUSEMICOScomplexsubunitOS=MusmusculusOX=10090GN=Chchd3PE=1SV=1;tr|D3Z0L4|D3Z0L4_MOUSEMICOScomplexsubunit(Fragment)OS=MusmusculusOX=10090GN=Chchd3PE=1SV=1	2	1	1	1	1	1	2	31	9.4173	84	0.0019724	13.411	17.9	17.9	17.9	17.9	17.9	31	305650	194570	372750	594480	349300	398480	80859.8	87251.1	70065.8	131232	71577.9	52362.7	79392.2	85057.4	0.933395	0.835545	no	-0.0994397	0.0780301
A0A087WNM1	Srgap2	Mouse	SLIT-ROBO Rho GTPase-activating protein 2	tr|A0A087WNM1|A0A087WNM1_MOUSESLIT-ROBORhoGTPase-activatingprotein2OS=MusmusculusOX=10090GN=Srgap2PE=1SV=1;tr|A0A087WRV4|A0A087WRV4_MOUSESLIT-ROBORhoGTPase-activatingprotein2(Fragment)OS=MusmusculusOX=10090GN=Srgap2PE=1SV=1;tr|A0A087WSQ1|A0A087WSQ1_MOUSESLIT-ROBORhoGTPase-activatingprotein2(Fragment)OS=MusmusculusOX=10090GN=Srgap2PE=1SV=1	6	4	1	5	6	3	5	9.4	98.278	858	0	46.657	5.9	1	8.3	9.4	4.3	8.3	207960	72091	305280	331870	107240	450290	55015.9	32327.8	57383.5	73260.5	21975.4	59170.8	48242.4	51468.9	0.937311	0.863558	no	-0.0934001	0.0637086
A0A1L1SU37	Pkm	Mouse	Pyruvate kinase PKM (Fragment)	tr|A0A1L1SU37|A0A1L1SU37_MOUSEPyruvatekinasePKM(Fragment)OS=MusmusculusOX=10090GN=PkmPE=1SV=1;tr|A0A1L1SUV0|A0A1L1SUV0_MOUSEPyruvatekinasePKM(Fragment)OS=MusmusculusOX=10090GN=PkmPE=1SV=1;tr|A0A1L1SSN6|A0A1L1SSN6_MOUSEPyruvatekinasePKM(Fragment)OS=MusmusculusOX=10090GN=PkmPE=1SV=1;tr|A0A1L1STV8|A0A1L1STV8_MOUSEPyruvatekinasePKM(Fragment)OS=MusmusculusOX=10090GN=PkmPE=1SV=1;tr|A0A1L1SQV8|A0A1L1SQV…	8	3	5	6	6	4	6	42.2	25.148	232	0	60.501	17.7	28	35.3	30.6	22.8	34.5	327740	712490	1265600	1050300	849500	2137800	86703.7	319502	237895	231854	174078	280920	214700	228951	0.937758	0.862039	no	-0.0927131	0.0644729
P68254	Ywhaq	Mouse	14-3-3 protein theta (14-3-3 protein tau)	sp|P68254|1433T_MOUSE14-3-3proteinthetaOS=MusmusculusOX=10090GN=YwhaqPE=1SV=1;tr|F6YY69|F6YY69_MOUSE14-3-3proteintheta(Fragment)OS=MusmusculusOX=10090GN=YwhaqPE=1SV=1;tr|F6VW30|F6VW30_MOUSE14-3-3proteintheta(Fragment)OS=MusmusculusOX=10090GN=YwhaqPE=1SV=1	7	7	4	7	6	5	7	35.5	27.778	245	0	289.49	42.9	29.8	42.9	42.4	33.5	42.9	4398200	3388900	10008000	8118800	6735200	12844000	1.16354e+06	1.51969e+06	1.8812e+06	1.79223e+06	1.38016e+06	1.68778e+06	1.52148e+06	1.62006e+06	0.939151	0.708195	no	-0.0905716	0.149847
A0A087WRI9	Ppp1r18	Mouse	Phostensin	tr|A0A087WRI9|A0A087WRI9_MOUSEPhostensinOS=MusmusculusOX=10090GN=Ppp1r18PE=1SV=1	2	1	1	1	2	2	1	14.5	17.964	166	0.0051903	10.906	9	5.4	9	14.5	14.5	9	565610	832110	1078100	1806400	1182800	990180	149632	373143	202650	398764	242377	130116	241809	257085	0.940577	0.889439	no	-0.088382	0.050884
Q9J0X9	UL54	HSV1	ICP27 (Multifunctional expression regulator) (UL54)	tr|Q9J0X9|Q9J0X9_HHV1ICP27OS=Humanherpesvirus1OX=10298GN=UL54PE=1SV=1	21	16	11	19	17	12	20	56.8	55.277	512	0	323.31	45.5	27.3	56.1	49.4	36.5	52.7	20649000	13518000	36631000	29310000	25352000	58259000	5.4627e+06	6.06188e+06	6.88553e+06	6.4702e+06	5.19508e+06	7.65558e+06	6.1367e+06	6.44029e+06	0.952861	0.734755	no	-0.0696616	0.133858
P18760	Cfl1	Mouse	Cofilin-1 (Cofilin, non-muscle isoform)	sp|P18760|COF1_MOUSECofilin-1OS=MusmusculusOX=10090GN=Cfl1PE=1SV=3;tr|F8WGL3|F8WGL3_MOUSECofilin-1OS=MusmusculusOX=10090GN=Cfl1PE=1SV=1;tr|A0A494B9A7|A0A494B9A7_MOUSECofilin-1OS=MusmusculusOX=10090GN=Cfl1PE=1SV=1	7	5	2	7	7	5	7	50	18.559	166	0	135.51	42.2	18.7	50	50	43.4	50	2901300	1359900	6415600	4982800	3248200	7146800	767540	609821	1.20594e+06	1.09996e+06	665615	939133	861100	901568	0.955114	0.863186	no	-0.0662551	0.0638958
Q62261	Sptbn1	Mouse	Spectrin beta chain, non-erythrocytic 1 (Beta-II spectrin) (Embryonic liver fodrin) (Fodrin beta chain)	sp|Q62261|SPTB2_MOUSESpectrinbetachain,non-erythrocytic1OS=MusmusculusOX=10090GN=Sptbn1PE=1SV=2;tr|A0A0A0MQG2|A0A0A0MQG2_MOUSESpectrinbetachain,non-erythrocytic1(Fragment)OS=MusmusculusOX=10090GN=Sptbn1PE=1SV=1	50	38	27	47	44	38	46	29.9	274.22	2363	0	323.31	22.3	13.8	27.9	26.4	21.5	26.4	1401500	865330	2898000	3311700	1210000	2915500	370767	388040	544737	731060	247951	383114	434515	454042	0.956993	0.908426	no	-0.0634191	0.0417104
B7ZC50	Hsp90aa1	Mouse	Heat shock protein HSP 90-alpha (Fragment)	tr|B7ZC50|B7ZC50_MOUSEHeatshockproteinHSP90-alpha(Fragment)OS=MusmusculusOX=10090GN=Hsp90aa1PE=1SV=1;tr|B7ZC49|B7ZC49_MOUSEHeatshockproteinHSP90-alpha(Fragment)OS=MusmusculusOX=10090GN=Hsp90aa1PE=1SV=1	6	4	4	5	5	4	6	31.3	22.386	201	0	48.164	23.4	23.4	26.4	28.4	23.4	31.3	3154000	8063500	10485000	11217000	9408700	17379000	834392	3.61592e+06	1.97086e+06	2.47616e+06	1.92801e+06	2.28371e+06	2.14039e+06	2.22929e+06	0.960122	0.923216	no	-0.0587109	0.0346967
G3UX48	Prrc2a	Mouse	Protein PRRC2A	tr|G3UX48|G3UX48_MOUSEProteinPRRC2AOS=MusmusculusOX=10090GN=Prrc2aPE=1SV=1	4	3	1	4	2	4	4	3.8	219.46	2069	0	24.54	3.2	0.8	3.8	1.7	3.8	3.8	51320	12665	85845	22225	86169	107730	13576.7	5679.37	16136.3	4906.18	17657.6	14156.4	11797.5	12240	0.963841	0.933017	no	-0.053133	0.0301104
A0A0G2JDU7	Fscn1	Mouse	Fascin	tr|A0A0G2JDU7|A0A0G2JDU7_MOUSEFascinOS=MusmusculusOX=10090GN=Fscn1PE=1SV=1;tr|F7BDR1|F7BDR1_MOUSEFascin(Fragment)OS=MusmusculusOX=10090GN=Fscn1PE=1SV=1	8	8	0	5	8	2	7	33.7	36.201	332	0	134.48	33.7	0	22.6	33.7	9.3	27.7	4790100	0	2525600	5034000	427560	4573400	1.26722e+06	0	474737	1.11126e+06	87614.8	600972	580653	599948	0.967838	0.96952	no	-0.0471623	0.0134432
A2BE93	Set	Mouse	Protein SET (Fragment)	tr|A2BE93|A2BE93_MOUSEProteinSET(Fragment)OS=MusmusculusOX=10090GN=SetPE=1SV=1;tr|A2BE92|A2BE92_MOUSEProteinSET(Fragment)OS=MusmusculusOX=10090GN=SetPE=1SV=1	3	1	3	2	3	3	3	19.1	24.923	215	0.0024096	21.347	6	19.1	10.7	19.1	19.1	19.1	102670	1321000	565860	1196800	1096500	1964000	27161.4	592377	106365	264194	224693	258081	241968	248989	0.971798	0.971947	no	-0.0412709	0.0123575
Q7TMM9	Tubb2a	Mouse	Tubulin beta-2A chain	sp|Q7TMM9|TBB2A_MOUSETubulinbeta-2AchainOS=MusmusculusOX=10090GN=Tubb2aPE=1SV=1;sp|Q9CWF2|TBB2B_MOUSETubulinbeta-2BchainOS=MusmusculusOX=10090GN=Tubb2bPE=1SV=1	11	8	5	10	7	8	10	37.3	49.906	445	0	323.31	51.2	24.3	55.1	45.6	45.8	58.4	24653000	4940300	34573000	16428000	22065000	56503000	6.52196e+06	2.21538e+06	6.49868e+06	3.62649e+06	4.52152e+06	7.42484e+06	5.07867e+06	5.19095e+06	0.978371	0.954259	no	-0.0315459	0.0203339
A0A0G2JF85	Snx27	Mouse	Sorting nexin-27	tr|A0A0G2JF85|A0A0G2JF85_MOUSESortingnexin-27OS=MusmusculusOX=10090GN=Snx27PE=1SV=1;tr|A0A0G2JGD5|A0A0G2JGD5_MOUSESortingnexin-27(Fragment)OS=MusmusculusOX=10090GN=Snx27PE=1SV=1	2	1	1	1	2	2	2	4.4	50.777	435	0.0051458	10.764	1.8	1.8	1.8	4.4	4.4	4.4	64210	121450	79646	145630	131250	219890	16986.8	54461.9	14971.1	32147.9	26895.5	28894.9	28806.6	29312.8	0.982732	0.972245	no	-0.0251308	0.0122243
Q9DAJ4	Wdr83	Mouse	WD repeat domain-containing protein 83 (Mitogen-activated protein kinase organizer 1) (MAPK organizer 1)	tr|D6RGR4|D6RGR4_MOUSEWDrepeatdomain-containingprotein83(Fragment)OS=MusmusculusOX=10090GN=Wdr83PE=1SV=1;sp|Q9DAJ4|WDR83_MOUSEWDrepeatdomain-containingprotein83OS=MusmusculusOX=10090GN=Wdr83PE=1SV=1	2	1	2	1	2	1	2	9.9	28.984	262	0.0018349	12.149	4.6	9.9	4.6	9.9	5.3	9.9	45420	204080	66179	221470	134500	315900	12015.9	91515.7	12439.7	48889.6	27561.5	41511.2	38657.1	39320.8	0.983121	0.982523	no	-0.0245585	0.00765711
A0A1B0GX25	Hdac6	Mouse	Histone deacetylase 6 (Fragment)	tr|A0A1B0GX25|A0A1B0GX25_MOUSEHistonedeacetylase6(Fragment)OS=MusmusculusOX=10090GN=Hdac6PE=1SV=1;tr|B1AUA8|B1AUA8_MOUSEHistonedeacetylase6(Fragment)OS=MusmusculusOX=10090GN=Hdac6PE=1SV=1	8	4	4	6	4	3	7	16.9	110.18	1008	0	188.48	6.8	6	14.2	9.7	4.9	15.8	601640	297600	1716800	798300	985760	1854100	159164	133453	322707	176225	202000	243640	205108	207288	0.989481	0.9748	no	-0.0152561	0.0110845
P17751	Tpi1	Mouse	Triosephosphate isomerase (TIM) (EC 5.3.1.1) (Methylglyoxal synthase) (EC 4.2.3.3) (Triose-phosphate isomerase)	tr|H7BXC3|H7BXC3_MOUSETriosephosphateisomeraseOS=MusmusculusOX=10090GN=Tpi1PE=1SV=1;sp|P17751|TPIS_MOUSETriosephosphateisomeraseOS=MusmusculusOX=10090GN=Tpi1PE=1SV=4	2	2	1	2	2	2	2	16.8	17.997	167	0.0020921	15.822	16.8	7.8	16.8	16.8	16.8	16.8	244250	64207	382340	238090	314310	380540	64616.4	28792.4	71868.4	52558.5	64407.8	50005.3	55092.4	55657.2	0.989853	0.970961	no	-0.0147145	0.0127981
Q3TWV4	Ap2m1	Mouse	AP-2 complex subunit mu (Adaptor protein complex AP-2, mu1, isoform CRA_a)	tr|Q3TWV4|Q3TWV4_MOUSEAP-2complexsubunitmuOS=MusmusculusOX=10090GN=Ap2m1PE=1SV=1	2	2	1	2	2	1	2	5.5	49.389	433	0.0019455	13.213	5.5	2.1	5.5	5.5	3.5	5.5	127610	41792	241920	164160	88898	330950	33759.3	18740.8	45473.7	36238.4	18216.8	43488.8	32657.9	32648	1.0003	0.999311	no	0.000437501	0.000299161
Q3UZG4	Aimp1	Mouse	Aminoacyl tRNA synthase complex-interacting multifunctional protein 1	tr|Q3UZG4|Q3UZG4_MOUSEAminoacyltRNAsynthasecomplex-interactingmultifunctionalprotein1OS=MusmusculusOX=10090GN=Aimp1PE=1SV=1	6	2	3	3	4	5	4	25.4	35.166	319	0	42.407	7.5	12.2	9.1	19.1	23.8	13.8	347880	913600	896960	792360	1567700	1282600	92031.7	409686	168602	174914	321250	168541	223440	221568	1.00845	0.987251	no	0.0121337	0.0055725
Q7TT50	Cdc42bpb	Mouse	Serine/threonine-protein kinase MRCK beta (EC 2.7.11.1) (CDC42-binding protein kinase beta) (DMPK-like beta) (Myotonic dystrophy kinase-related CDC42-binding kinase beta) (MRCK beta) (Myotonic dystrophy protein kinase-like beta)	sp|Q7TT50|MRCKB_MOUSESerine/threonine-proteinkinaseMRCKbetaOS=MusmusculusOX=10090GN=Cdc42bpbPE=1SV=2	2	1	0	2	0	1	2	1.5	194.75	1713	0.001912	12.843	0.9	0	1.5	0	0.9	1.5	10512	0	34650	0	15102	46394	2780.95	0	6513.16	0	3094.67	6096.45	3098.04	3063.71	1.0112	0.990025	no	0.0160754	0.00435384
F6Z2C0	Flna	Mouse	Filamin-A (Fragment)	tr|F6Z2C0|F6Z2C0_MOUSEFilamin-A(Fragment)OS=MusmusculusOX=10090GN=FlnaPE=1SV=8	2	2	1	2	2	2	2	17.9	30.198	280	0.0022075	18.228	17.9	10	17.9	17.9	17.9	17.9	486950	72793	651760	463870	352250	802070	128823	32642.6	122511	102400	72182.4	105397	94658.9	93326.3	1.01428	0.970677	no	0.0204547	0.0129254
E9Q0C3	Hsp90ab1	Mouse	Heat shock protein HSP 90-beta (Fragment)	tr|E9Q0C3|E9Q0C3_MOUSEHeatshockproteinHSP90-beta(Fragment)OS=MusmusculusOX=10090GN=Hsp90ab1PE=1SV=1	3	2	2	3	2	2	3	24.8	18.912	161	0	46.165	18	18	24.8	18	18	24.8	1962500	2570000	6307500	3275100	3108600	11021000	519180	1.15247e+06	1.18562e+06	722980	637008	1.44823e+06	952422	936071	1.01747	0.963635	no	0.0249826	0.0160876
A0A1D5RLW5	Rpl18a	Mouse	60S ribosomal protein L18a	tr|A0A1D5RLW5|A0A1D5RLW5_MOUSE60SribosomalproteinL18aOS=MusmusculusOX=10090GN=Rpl18aPE=1SV=1;tr|A0A1D5RM85|A0A1D5RM85_MOUSE60SribosomalproteinL18a(Fragment)OS=MusmusculusOX=10090GN=Rpl18aPE=1SV=1;tr|A0A1D5RM79|A0A1D5RM79_MOUSE60SribosomalproteinL18aOS=MusmusculusOX=10090GN=Rpl18aPE=1SV=1;tr|A0A1D5RME4|A0A1D5RME4_MOUSE60SribosomalproteinL18a(Fragment)OS=MusmusculusOX=10090GN=Rpl18aPE=1SV=1	3	3	3	3	3	3	3	25.2	17.447	147	0	35.679	25.2	25.2	25.2	25.2	25.2	25.2	2780600	2518100	3931100	4130400	3574800	6916400	735608	1.12919e+06	738929	911788	732541	908857	867910	851062	1.0198	0.914449	no	0.0282812	0.0388404
A0A0G2JES3	Rpl9	Mouse	60S ribosomal protein L9 (Fragment)	tr|A0A0G2JES3|A0A0G2JES3_MOUSE60SribosomalproteinL9(Fragment)OS=MusmusculusOX=10090GN=Rpl9PE=1SV=1;tr|A0A140T8T4|A0A140T8T4_MOUSERibosomalproteinL9,pseudogene6OS=MusmusculusOX=10090GN=Rpl9-ps6PE=4SV=1;tr|A0A0G2JFQ3|A0A0G2JFQ3_MOUSE60SribosomalproteinL9(Fragment)OS=MusmusculusOX=10090GN=Rpl9PE=1SV=1;tr|D3YZT0|D3YZT0_MOUSE60SribosomalproteinL9OS=MusmusculusOX=10090GN=Rpl9PE=1SV=2	2	1	1	2	2	2	2	12.6	21.622	191	0.0018215	12.031	5.2	5.2	12.6	12.6	12.6	12.6	782180	1185200	1587000	1745300	1666800	2189500	206926	531480	298308	385276	341557	287714	345571	338182	1.02185	0.947291	no	0.0311825	0.0235168
S4R1N1	Rplp0	Mouse	60S acidic ribosomal protein P0 (Fragment)	tr|S4R1N1|S4R1N1_MOUSE60SacidicribosomalproteinP0(Fragment)OS=MusmusculusOX=10090GN=Rplp0PE=1SV=1	2	2	1	2	2	1	2	11.3	24.078	221	0	49.718	28.5	23.1	25.3	25.3	23.1	25.3	2960300	1339300	3880700	2527600	3408100	6111600	783148	600583	729455	557969	698381	803101	704395	686484	1.02609	0.851489	no	0.0371597	0.0698211
D3YZ68	Eef1a1	Mouse	Elongation factor 1-alpha 1 (Fragment)	tr|D3YZ68|D3YZ68_MOUSEElongationfactor1-alpha1(Fragment)OS=MusmusculusOX=10090GN=Eef1a1PE=1SV=1;tr|D3Z3I8|D3Z3I8_MOUSEElongationfactor1-alpha1(Fragment)OS=MusmusculusOX=10090GN=Eef1a1PE=1SV=1	8	5	3	6	7	6	8	42.2	27.585	249	0	235.21	25.3	18.1	40.6	30.5	25.7	42.2	7645100	3270200	13309000	9195100	10467000	12602000	2.02251e+06	1.46646e+06	2.50169e+06	2.02982e+06	2.14488e+06	1.65598e+06	1.99689e+06	1.94356e+06	1.02744	0.883394	no	0.0390515	0.0538457
F6SLP4	Ergic1	Mouse	Endoplasmic reticulum-Golgi intermediate compartment protein 1	tr|F6SLP4|F6SLP4_MOUSEEndoplasmicreticulum-Golgiintermediatecompartmentprotein1OS=MusmusculusOX=10090GN=Ergic1PE=1SV=2;tr|A0A494BAW5|A0A494BAW5_MOUSEEndoplasmicreticulum-Golgiintermediatecompartmentprotein1OS=MusmusculusOX=10090GN=Ergic1PE=1SV=1;tr|A0A494BAK4|A0A494BAK4_MOUSEEndoplasmicreticulum-Golgiintermediatecompartmentprotein1OS=MusmusculusOX=10090GN=Ergic1PE=1SV=1	8	7	6	8	7	7	8	48.7	21.445	191	0	240.74	43.5	30.9	48.7	43.5	43.5	48.7	67608000	37526000	94503000	95264000	76261000	108350000	1.78857e+07	1.68278e+07	1.77637e+07	2.10296e+07	1.56273e+07	1.42378e+07	1.74924e+07	1.69649e+07	1.03109	0.823943	no	0.044177	0.0841029
P67871	Csnk2b	Mouse	Casein kinase II subunit beta (CK II beta) (Phosvitin)	tr|G3UZA4|G3UZA4_MOUSECaseinkinaseIIsubunitbeta(Fragment)OS=MusmusculusOX=10090GN=Csnk2bPE=1SV=8;tr|G3UZJ5|G3UZJ5_MOUSECaseinkinaseIIsubunitbeta(Fragment)OS=MusmusculusOX=10090GN=Csnk2bPE=1SV=2;sp|P67871|CSK2B_MOUSECaseinkinaseIIsubunitbetaOS=MusmusculusOX=10090GN=Csnk2bPE=1SV=1;tr|G3UZX4|G3UZX4_MOUSECaseinkinaseIIsubunitbetaOS=MusmusculusOX=10090GN=Csnk2bPE=1SV=1;tr|G3UWU5|G3UWU5_MOUSECaseinkina…	3	3	2	3	3	2	3	33.6	14.279	122	0.002457	22.855	33.6	22.1	33.6	33.6	22.1	33.6	1079500	783540	2035100	1578900	1033400	3227500	285582	351363	382538	348543	211762	424113	339828	328139	1.03562	0.875873	no	0.050494	0.0575586
F8WHL2	Copa	Mouse	Coatomer subunit alpha	tr|F8WHL2|F8WHL2_MOUSECoatomersubunitalphaOS=MusmusculusOX=10090GN=CopaPE=1SV=1	13	10	7	10	12	8	11	13.5	139.41	1233	0	90.897	10.5	7.2	10.3	12.4	8.2	11.5	398360	234030	458630	521320	318270	794370	105386	104946	86208.6	115082	65219.3	104385	98847	94895.3	1.04164	0.827068	no	0.0588606	0.0824588
P68373	Tuba1c	Mouse	Tubulin alpha-1C chain (Alpha-tubulin 6) (Alpha-tubulin isotype M-alpha-6) (Tubulin alpha-6 chain) [Cleaved into: Detyrosinated tubulin alpha-1C chain]	sp|P68373|TBA1C_MOUSETubulinalpha-1CchainOS=MusmusculusOX=10090GN=Tuba1cPE=1SV=1;tr|A0A2R8VHF3|A0A2R8VHF3_MOUSETubulinalphachain(Fragment)OS=MusmusculusOX=10090GN=Gm49450PE=3SV=1	5	5	5	5	5	4	5	14.9	49.909	449	0	323.31	42.1	29.8	44.1	42.1	31.6	44.1	25369000	10125000	39924000	24670000	26960000	53391000	6.71138e+06	4.54036e+06	7.50451e+06	5.44592e+06	5.52459e+06	7.0159e+06	6.25208e+06	5.99547e+06	1.0428	0.817136	no	0.0604641	0.0877058
E9Q616	Ahnak	Mouse	AHNAK nucleoprotein (desmoyokin)	tr|E9Q616|E9Q616_MOUSEAHNAKnucleoprotein(desmoyokin)OS=MusmusculusOX=10090GN=AhnakPE=1SV=1	9	6	5	7	6	5	8	10.4	604.25	5656	0	64.053	6.5	4.3	6.8	6.5	9	9.9	53981	54812	116780	74641	78368	194830	14280.7	24579.4	21951.1	16477	16059	25601.8	20270.4	19379.3	1.04598	0.84893	no	0.0648579	0.0711283
A0A0G2JDW7	Rps27	Mouse	40S ribosomal protein S27 (Fragment)	tr|A0A0G2JDW7|A0A0G2JDW7_MOUSE40SribosomalproteinS27(Fragment)OS=MusmusculusOX=10090GN=Rps27PE=1SV=1;tr|A0A0G2JG29|A0A0G2JG29_MOUSE40SribosomalproteinS27OS=MusmusculusOX=10090GN=Rps27PE=1SV=1	2	2	2	2	2	2	2	14.6	9.2327	82	0	63.251	14.6	14.6	14.6	14.6	14.6	14.6	10647000	13205000	13119000	17763000	15107000	27824000	2.81667e+06	5.92152e+06	2.46598e+06	3.92119e+06	3.0957e+06	3.65624e+06	3.73472e+06	3.55771e+06	1.04975	0.888239	no	0.0700522	0.0514699
A0A1B0GSE8	Rps11	Mouse	40S ribosomal protein S11 (Fragment)	tr|A0A1B0GSE8|A0A1B0GSE8_MOUSE40SribosomalproteinS11(Fragment)OS=MusmusculusOX=10090GN=Rps11PE=1SV=1	2	2	1	2	2	2	2	13.3	15.713	135	0	77.548	26.7	17.8	34.8	35.6	20.7	26.7	6704700	12068000	11097000	17279000	15030000	14674000	1.77373e+06	5.41166e+06	2.0859e+06	3.81435e+06	3.07992e+06	1.92825e+06	3.09043e+06	2.94084e+06	1.05087	0.915179	no	0.0715797	0.0384942
Q9JKB3	Ybx3	Mouse	Y-box-binding protein 3 (Cold shock domain-containing protein A) (DNA-binding protein A) (Y-box protein 3)	sp|Q9JKB3|YBOX3_MOUSEY-box-bindingprotein3OS=MusmusculusOX=10090GN=Ybx3PE=1SV=2	4	3	2	3	3	2	4	24.7	38.813	361	0	109.79	27.1	18.6	29.4	26	22.2	33.8	741190	1858100	1360300	2348800	1409800	3093500	196082	833229	255695	518499	288893	406505	428335	404632	1.05858	0.92022	no	0.0821294	0.0361085
G3UZ33	Psmd11	Mouse	26S proteasome non-ATPase regulatory subunit 11 (Fragment)	tr|G3UZ33|G3UZ33_MOUSE26Sproteasomenon-ATPaseregulatorysubunit11(Fragment)OS=MusmusculusOX=10090GN=Psmd11PE=1SV=1	2	1	1	2	2	2	2	20.2	12.942	114	0.0021142	16.84	8.8	8.8	29.8	20.2	20.2	20.2	217010	283390	1238900	562110	744700	876870	57410.1	127081	232876	124086	152602	115226	139122	130638	1.06494	0.884725	no	0.0907763	0.0531915
Q8C1B7	Septin11	Mouse	Septin-11	tr|A0A0J9YUV6|A0A0J9YUV6_MOUSESeptin-11(Fragment)OS=MusmusculusOX=10090GN=Sept11PE=1SV=1;tr|A0A0J9YVA6|A0A0J9YVA6_MOUSESeptin-11(Fragment)OS=MusmusculusOX=10090GN=Sept11PE=1SV=1;tr|A0A0J9YTY0|A0A0J9YTY0_MOUSESeptin-11OS=MusmusculusOX=10090GN=Sept11PE=1SV=1;sp|Q8C1B7|SEP11_MOUSESeptin-11OS=MusmusculusOX=10090GN=Septin11PE=1SV=4	2	1	1	2	1	1	2	24.7	10.881	97	0.0052724	11.242	14.4	14.4	24.7	14.4	14.4	24.7	118050	147820	444260	216880	178240	650260	31230.2	66287	83507.5	47876.4	36524.6	85448.1	60341.6	56616.4	1.0658	0.869877	no	0.0919331	0.0605419
Q9QZ88	Vps29	Mouse	Vacuolar protein sorting-associated protein 29 (Vesicle protein sorting 29)	tr|D3YYD5|D3YYD5_MOUSEVacuolarproteinsorting-associatedprotein29(Fragment)OS=MusmusculusOX=10090GN=Vps29PE=1SV=1;tr|D3Z645|D3Z645_MOUSEVacuolarproteinsorting-associatedprotein29OS=MusmusculusOX=10090GN=Vps29PE=1SV=1;sp|Q9QZ88|VPS29_MOUSEVacuolarproteinsorting-associatedprotein29OS=MusmusculusOX=10090GN=Vps29PE=1SV=1;tr|D3YW98|D3YW98_MOUSEVacuolarproteinsorting-associatedprotein29OS=MusmusculusOX=…	2	2	2	2	2	2	2	18.5	13.723	124	0.0023256	19.564	18.5	18.5	18.5	18.5	18.5	18.5	1614300	1984100	2299700	2519700	2686200	4053600	427063	889731	432274	556225	550451	532668	583023	546448	1.06693	0.833799	no	0.0934689	0.0789386
E9PX27	Hsp90ab1	Mouse	Heat shock protein HSP 90-beta	tr|E9PX27|E9PX27_MOUSEHeatshockproteinHSP90-betaOS=MusmusculusOX=10090GN=Hsp90ab1PE=1SV=1;tr|D3Z1R1|D3Z1R1_MOUSEHeatshockproteinHSP90-beta(Fragment)OS=MusmusculusOX=10090GN=Hsp90ab1PE=1SV=1	2	1	2	2	2	2	2	19.6	12.958	112	0.0023585	20.283	8.9	19.6	19.6	19.6	19.6	19.6	3791400	11542000	12634000	13335000	13652000	17305000	1.00302e+06	5.17578e+06	2.37481e+06	2.94371e+06	2.79754e+06	2.27398e+06	2.8512e+06	2.67174e+06	1.06717	0.897956	no	0.0937897	0.0467448
A0A494BBA8	Fau	Mouse	40S ribosomal protein S30	tr|A0A494BBA8|A0A494BBA8_MOUSE40SribosomalproteinS30OS=MusmusculusOX=10090GN=FauPE=1SV=1	3	2	1	2	3	3	3	12.2	10.871	98	0.0024213	21.91	11.2	10.2	11.2	12.2	12.2	12.2	44433000	16157000	89175000	57461000	50947000	78183000	1.17548e+07	7.24529e+06	1.67622e+07	1.26845e+07	1.044e+07	1.02737e+07	1.19208e+07	1.11327e+07	1.07078	0.805332	no	0.0986669	0.094025
P62259	Ywhae	Mouse	14-3-3 protein epsilon (14-3-3E)	sp|P62259|1433E_MOUSE14-3-3proteinepsilonOS=MusmusculusOX=10090GN=YwhaePE=1SV=1	3	3	2	3	2	2	3	16.1	29.174	255	0	27.459	23.1	15.7	23.1	15.7	11.8	23.1	683520	523390	796960	669230	746140	1713800	180825	234704	149805	147733	152898	225204	188445	175278	1.07512	0.727506	no	0.104496	0.138163
A0A494BB86	Actr1a	Mouse	Alpha-centractin	tr|A0A494BB86|A0A494BB86_MOUSEAlpha-centractinOS=MusmusculusOX=10090GN=Actr1aPE=1SV=1	3	1	1	3	2	2	2	16.6	37.669	332	0.0024876	23.09	6.6	6.6	16.6	11.7	11.7	11.7	151390	92614	1046000	387280	290130	850660	40050.3	41530.9	196617	85492.3	59452.9	111782	92732.6	85575.7	1.08363	0.905284	no	0.115876	0.0432151
P62264	Rps14	Mouse	40S ribosomal protein S14	sp|P62264|RS14_MOUSE40SribosomalproteinS14OS=MusmusculusOX=10090GN=Rps14PE=1SV=3;tr|D3Z7I1|D3Z7I1_MOUSE40SribosomalproteinS14(Fragment)OS=MusmusculusOX=10090GN=Rps14PE=1SV=1	4	2	1	3	3	2	4	29.8	16.273	151	0	38.935	15.2	8.6	29.1	29.1	15.2	29.8	7025600	10157000	12004000	14279000	12768000	16919000	1.85862e+06	4.55471e+06	2.25639e+06	3.1521e+06	2.61639e+06	2.22326e+06	2.88991e+06	2.66392e+06	1.08483	0.818133	no	0.117475	0.087176
A1BN54	Actn1	Mouse	Alpha actinin 1a (Alpha-actinin-1)	tr|A1BN54|A1BN54_MOUSEAlphaactinin1aOS=MusmusculusOX=10090GN=Actn1PE=1SV=1	9	6	5	3	6	4	8	12	102.72	887	0	240.13	21.3	15.3	16.9	20.7	16.8	24	1880300	1059500	1771700	2980700	999950	2545000	497434	475112	333026	657991	204908	334428	435191	399109	1.09041	0.821082	no	0.124865	0.0856132
Q01853	Vcp	Mouse	Transitional endoplasmic reticulum ATPase (TER ATPase) (EC 3.6.4.6) (15S Mg(2+)-ATPase p97 subunit) (Valosin-containing protein) (VCP)	sp|Q01853|TERA_MOUSETransitionalendoplasmicreticulumATPaseOS=MusmusculusOX=10090GN=VcpPE=1SV=4	4	1	2	2	2	1	4	6.2	89.321	806	0.0024631	22.896	1.1	3	3	3	1.9	6.2	14924	81858	130560	54532	66527	258340	3948.15	36707.6	24541.4	12038	13632.6	33947.4	21732.4	19872.7	1.09358	0.883818	no	0.129061	0.0536372
Q9CWK3	Cd2bp2	Mouse	CD2 antigen cytoplasmic tail-binding protein 2 (CD2 cytoplasmic domain-binding protein 2) (CD2 tail-binding protein 2)	tr|A0A0U1RP07|A0A0U1RP07_MOUSECD2antigencytoplasmictail-bindingprotein2(Fragment)OS=MusmusculusOX=10090GN=Cd2bp2PE=1SV=2;tr|A0A0U1RNG1|A0A0U1RNG1_MOUSECD2antigencytoplasmictail-bindingprotein2(Fragment)OS=MusmusculusOX=10090GN=Cd2bp2PE=1SV=1;sp|Q9CWK3|CD2B2_MOUSECD2antigencytoplasmictail-bindingprotein2OS=MusmusculusOX=10090GN=Cd2bp2PE=1SV=1;tr|A0A0U1RPR4|A0A0U1RPR4_MOUSECD2antigencytoplasmictail…	3	2	2	3	2	3	3	33.8	14.443	130	0	25.308	25.4	25.4	33.8	25.4	33.8	33.8	996320	1304600	2261600	1245800	2081000	3488200	263577	585022	425113	275011	426434	458371	424571	386605	1.0982	0.747903	no	0.135143	0.126155
Q5SUH6	Clint1	Mouse	Clathrin interactor 1 (MCG22297, isoform CRA_b)	tr|Q5SUH6|Q5SUH6_MOUSEClathrininteractor1OS=MusmusculusOX=10090GN=Clint1PE=1SV=1	2	0	1	1	1	0	2	3.9	69.758	641	0.0052174	10.961	0	1.7	1.7	1.7	0	3.9	0	55096	50928	48542	0	153530	0	24706.7	9572.93	10715.7	0	20174.8	11426.6	10296.8	1.10972	0.908991	no	0.150192	0.0414406
P68134	Acta1	Mouse	Actin, alpha skeletal muscle (Alpha-actin-1) [Cleaved into: Actin, alpha skeletal muscle, intermediate form]	sp|P68134|ACTS_MOUSEActin,alphaskeletalmuscleOS=MusmusculusOX=10090GN=Acta1PE=1SV=1;tr|A0A1D5RM20|A0A1D5RM20_MOUSEActin,alphaskeletalmuscle(Fragment)OS=MusmusculusOX=10090GN=Acta1PE=3SV=1;tr|D3Z2K3|D3Z2K3_MOUSEActin,gamma-entericsmoothmuscle(Fragment)OS=MusmusculusOX=10090GN=Actg2PE=1SV=1;tr|A0A494B9T3|A0A494B9T3_MOUSEActin,aorticsmoothmuscle(Fragment)OS=MusmusculusOX=10090GN=Acta2PE=1SV=1;tr|D3Y…	4	3	1	4	3	2	4	15.4	42.051	377	0	129.92	28.4	27.9	31.8	30.2	32.6	37.7	125510000	17347000	115500000	89547000	60631000	184690000	3.32037e+07	7.77892e+06	2.17105e+07	1.97675e+07	1.24244e+07	2.42694e+07	2.08977e+07	1.88204e+07	1.11037	0.815502	no	0.151045	0.0885751
G3X9I4	Alyref2	Mouse	Aly/REF export factor 2 (RNA and export factor binding protein 2)	tr|G3X9I4|G3X9I4_MOUSEAly/REFexportfactor2OS=MusmusculusOX=10090GN=Alyref2PE=1SV=1	2	1	1	1	2	2	2	9.6	23.785	218	0.0021186	17.024	5	5	5	9.6	9.6	9.6	3871300	5822700	6233600	7494300	7594500	8271000	1.02415e+06	2.61108e+06	1.17173e+06	1.65437e+06	1556250	1.08686e+06	1.60232e+06	1.43249e+06	1.11855	0.776026	no	0.161633	0.110124
P80318	Cct3	Mouse	T-complex protein 1 subunit gamma (TCP-1-gamma) (CCT-gamma) (Matricin) (mTRiC-P5)	tr|E9Q133|E9Q133_MOUSET-complexprotein1subunitgammaOS=MusmusculusOX=10090GN=Cct3PE=1SV=1;sp|P80318|TCPG_MOUSET-complexprotein1subunitgammaOS=MusmusculusOX=10090GN=Cct3PE=1SV=1	10	8	6	8	5	5	10	22.3	56.526	507	0	65.457	17.6	14	17.6	11.6	11.4	22.3	593860	433150	1367900	638790	747540	1851700	157106	194238	257124	141013	153184	243325	202823	179174	1.13199	0.615929	no	0.178856	0.210469
Q62441	Tle4	Mouse	Transducin-like enhancer protein 4 (Grg-4) (Groucho-related protein 4)	tr|F6ZBY9|F6ZBY9_MOUSETransducin-likeenhancerprotein4OS=MusmusculusOX=10090GN=Tle4PE=1SV=1;sp|Q62441|TLE4_MOUSETransducin-likeenhancerprotein4OS=MusmusculusOX=10090GN=Tle4PE=1SV=4;tr|Q5SQA2|Q5SQA2_MOUSETransducin-likeenhancerprotein1OS=MusmusculusOX=10090GN=Tle1PE=1SV=1;tr|E9Q2Q6|E9Q2Q6_MOUSETransducin-likeenhancerprotein1OS=MusmusculusOX=10090GN=Tle1PE=1SV=2;tr|Q5SQA4|Q5SQA4_MOUSETransducin-like…	8	8	5	7	6	6	8	17.9	83.752	773	0	103.42	24.7	12.2	22.9	20.4	18.9	24.7	624380	815430	1017300	703060	906990	2241500	165180	365664	191222	155201	185859	294547	240688	211869	1.13603	0.725783	no	0.183996	0.139193
A0A338P6M5	Psmd2	Mouse	26S proteasome non-ATPase regulatory subunit 2 (Fragment)	tr|A0A338P6M5|A0A338P6M5_MOUSE26Sproteasomenon-ATPaseregulatorysubunit2(Fragment)OS=MusmusculusOX=10090GN=Psmd2PE=1SV=1	3	1	2	1	3	3	3	21.8	16.178	142	0.0023202	19.252	14.8	14.8	14.8	21.8	21.8	21.8	860840	1751300	1235900	1657700	1693000	2834400	227735	785336	232312	365938	346926	372457	415128	361774	1.14748	0.800378	no	0.198468	0.096705
Q80T06	Eef1d	Mouse	Elongation factor 1-delta	tr|Q80T06|Q80T06_MOUSEElongationfactor1-deltaOS=MusmusculusOX=10090GN=Eef1dPE=1SV=1;tr|A0A0R4J1E2|A0A0R4J1E2_MOUSEElongationfactor1-deltaOS=MusmusculusOX=10090GN=Eef1dPE=1SV=1;tr|E9QN08|E9QN08_MOUSEElongationfactor1-delta(Fragment)OS=MusmusculusOX=10090GN=Eef1dPE=1SV=1;tr|A0A0R4J1L2|A0A0R4J1L2_MOUSEElongationfactor1-deltaOS=MusmusculusOX=10090GN=Eef1dPE=1SV=1;tr|D3YUQ9|D3YUQ9_MOUSEElongationfacto…	3	1	2	3	2	2	3	17.4	31.292	281	0	77.392	4.3	16.7	17.4	16.7	12.8	21.4	260890	884490	1235000	660540	1308800	1450100	69018.5	396632	232143	145815	268197	190552	232598	201521	1.15421	0.781828	no	0.206907	0.106889
Q8BJW5	Nol11	Mouse	Nucleolar protein 11	sp|Q8BJW5|NOL11_MOUSENucleolarprotein11OS=MusmusculusOX=10090GN=Nol11PE=2SV=1	4	1	2	2	2	2	3	6.4	80.817	723	0.002445	22.423	1.5	3.3	3.3	3	3.3	4.6	72992	146480	117300	92364	207660	223160	19310.1	65686.1	22048.9	20389.4	42553.3	29324.6	35681.7	30755.8	1.16016	0.78474	no	0.214327	0.105274
P39447	Tjp1	Mouse	Tight junction protein ZO-1 (Tight junction protein 1) (Zona occludens protein 1) (Zonula occludens protein 1)	sp|P39447|ZO1_MOUSETightjunctionproteinZO-1OS=MusmusculusOX=10090GN=Tjp1PE=1SV=2	13	12	8	10	13	9	12	11.9	194.74	1745	0	323.31	28.6	22.3	26.3	25.6	25.8	27.7	2686100	1687600	3425900	3186600	2408400	4622700	710608	756771	643966	703444	493525	607451	703782	601473	1.1701	0.232358	no	0.226629	0.633843
B1AXY1	Dnaja1	Mouse	DnaJ homolog subfamily A member 1 (Fragment)	tr|B1AXY1|B1AXY1_MOUSEDnaJhomologsubfamilyAmember1(Fragment)OS=MusmusculusOX=10090GN=Dnaja1PE=1SV=1;tr|B1AXX9|B1AXX9_MOUSEDnaJhomologsubfamilyAmember1(Fragment)OS=MusmusculusOX=10090GN=Dnaja1PE=1SV=1;tr|B1AXY0|B1AXY0_MOUSEDnaJhomologsubfamilyAmember1(Fragment)OS=MusmusculusOX=10090GN=Dnaja1PE=1SV=1	2	2	1	1	2	2	1	13.7	30.996	278	0.0021053	16.214	13.7	4.7	4.7	13.7	13.7	4.7	598930	343380	430920	549860	749530	465590	158447	153982	81000	121382	153592	61181.3	131143	112052	1.17038	0.632582	no	0.226975	0.198883
Q6ZWV7	Rpl35	Mouse	60S ribosomal protein L35	sp|Q6ZWV7|RL35_MOUSE60SribosomalproteinL35OS=MusmusculusOX=10090GN=Rpl35PE=1SV=1	3	3	3	3	3	3	3	21.1	14.552	123	0	31.383	21.1	21.1	21.1	21.1	21.1	21.1	35876000	42305000	80832000	58536000	70541000	74613000	9.49101e+06	1.89709e+07	1.5194e+07	1.29219e+07	1.44551e+07	9.8046e+06	1.45519e+07	1.23939e+07	1.17413	0.534617	no	0.231587	0.271957
D3Z7T4	Hdac10	Mouse	Polyamine deacetylase HDAC10	tr|D3Z7T4|D3Z7T4_MOUSEPolyaminedeacetylaseHDAC10OS=MusmusculusOX=10090GN=Hdac10PE=1SV=1	9	7	4	8	7	6	8	26.8	51.234	470	0	108.48	23.2	11.1	26.8	18.7	16.8	26.8	2285500	1426000	3852800	2116200	2529700	5161200	604630	639462	724211	467152	518381	678213	656101	554582	1.18305	0.253772	no	0.242516	0.595556
A0A1L1SQA8	Rps25	Mouse	40S ribosomal protein S25	tr|A0A1L1SQA8|A0A1L1SQA8_MOUSE40SribosomalproteinS25OS=MusmusculusOX=10090GN=Rps25PE=1SV=1	3	2	2	3	2	3	3	30.1	10.309	93	0.0024814	23.068	20.4	20.4	30.1	20.4	30.1	30.1	15054000	15281000	24790000	15440000	30304000	26036000	3.98254e+06	6.85247e+06	4.65977e+06	3.40839e+06	6.20984e+06	3.42129e+06	5.16493e+06	4.3465e+06	1.18829	0.555186	no	0.248892	0.255562
A0A286YEB7	Rps24	Mouse	40S ribosomal protein S24	tr|A0A286YEB7|A0A286YEB7_MOUSE40SribosomalproteinS24OS=MusmusculusOX=10090GN=Rps24PE=1SV=1	2	2	0	2	2	2	2	22.9	13.605	118	0.0024691	22.911	22.9	0	22.9	22.9	22.9	22.9	3564100	0	9352600	2957100	2593500	8208700	942884	0	1.75801e+06	652781	531455	1.07867e+06	900297	754303	1.19355	0.80627	no	0.255257	0.0935193
Q91CQ7	DNApol	HSV1	DNA polymerase (EC 2.7.7.7)	tr|Q91CQ7|Q91CQ7_HHV1DNApolymeraseOS=Humanherpesvirus1OX=10298GN=DNApolPE=3SV=2	4	1	1	2	2	1	4	4.3	136.52	1235	0	35.905	1.4	1.4	2.2	2.5	1.4	4.3	52455	66389	88424	67601	42389	200710	13877	29770.9	16621.1	14923	8686.27	26374.5	20089.6	16661.2	1.20577	0.655974	no	0.269955	0.183113
E3UTT9	UL13	HSV1	Tegument serine/threonine protein kinase (UL13)	tr|E3UTT9|E3UTT9_HHV1Tegumentserine/threonineproteinkinaseOS=Humanherpesvirus1OX=10298GN=UL13PE=4SV=1	10	7	3	9	8	3	8	31.5	57.181	518	0	113.46	20.1	7.1	27.8	24.5	8.5	24.9	1297800	464060	2461000	1536900	478860	3044700	343333	208099	462594	339272	98127	400092	338009	279164	1.21079	0.645197	no	0.27595	0.190307
Q9Z2U1	Psma5	Mouse	Proteasome subunit alpha type-5 (EC 3.4.25.1) (Macropain zeta chain) (Multicatalytic endopeptidase complex zeta chain) (Proteasome zeta chain)	sp|Q9Z2U1|PSA5_MOUSEProteasomesubunitalphatype-5OS=MusmusculusOX=10090GN=Psma5PE=1SV=1	8	6	2	6	7	6	7	40.2	26.411	241	0	171.28	28.2	8.7	28.2	39.4	35.3	36.1	6723000	5866600	9191100	7812800	7057500	14331000	1.77857e+06	2.63076e+06	1.72765e+06	1.72468e+06	1.44621e+06	1.88318e+06	2.04566e+06	1.68469e+06	1.21427	0.347929	no	0.280085	0.458509
D3YVM5	Rplp0	Mouse	60S acidic ribosomal protein P0 (Fragment)	tr|D3YVM5|D3YVM5_MOUSE60SacidicribosomalproteinP0(Fragment)OS=MusmusculusOX=10090GN=Rplp0PE=1SV=1	2	2	2	2	1	2	2	15.2	16.057	145	0.0018904	12.617	41.4	41.4	36.6	28.3	41.4	36.6	1722000	1571800	2775700	1622200	2256600	4257800	455556	704843	521748	358102	462418	559501	560716	460007	1.21893	0.35013	no	0.285614	0.455771
Q80UE4	Epb41l2	Mouse	Band 4.1-like protein 2 (Epb4.1l2 protein) (Protein 4.1G)	tr|Q80UE4|Q80UE4_MOUSEBand4.1-likeprotein2OS=MusmusculusOX=10090GN=Epb41l2PE=1SV=1	3	0	1	3	2	1	3	6.3	88.461	794	0.0024272	21.916	0	2	6.3	3.8	2	6.3	0	56691	160690	61186	37890	184520	0	25422	30204.9	13506.8	7764.34	24247	18542.3	15172.7	1.22208	0.770324	no	0.289337	0.113327
O55029	Copb2	Mouse	Coatomer subunit beta' (Beta'-coat protein) (Beta'-COP) (p102)	sp|O55029|COPB2_MOUSECoatomersubunitbeta'OS=MusmusculusOX=10090GN=Copb2PE=1SV=2	13	10	6	11	10	5	13	23.2	102.45	905	0	95.403	15.8	7.2	20.9	15.2	6.1	23.2	558040	231570	1143500	657330	256380	1398000	147630	103843	214944	145106	52536.9	183706	155472	127116	1.22307	0.605951	no	0.290508	0.217562
A0A0J9YUU8	Ppp1cb	Mouse	Serine/threonine-protein phosphatase PP1-beta catalytic subunit (Fragment)	tr|A0A0J9YUU8|A0A0J9YUU8_MOUSESerine/threonine-proteinphosphatasePP1-betacatalyticsubunit(Fragment)OS=MusmusculusOX=10090GN=Ppp1cbPE=1SV=1	3	2	2	2	3	3	2	32	11.242	100	0	29.589	22	22	22	32	32	22	10308000	6401200	10831000	12809000	7554000	14160000	2.72698e+06	2.87049e+06	2.0359e+06	2.82759e+06	1.54795e+06	1.86071e+06	2.54446e+06	2.07875e+06	1.22403	0.379365	no	0.291642	0.420943
A3KGU7	Sptan1	Mouse	Spectrin alpha chain, non-erythrocytic 1	tr|A3KGU7|A3KGU7_MOUSESpectrinalphachain,non-erythrocytic1OS=MusmusculusOX=10090GN=Sptan1PE=1SV=1;tr|E9Q447|E9Q447_MOUSESpectrinalphachain,non-erythrocytic1OS=MusmusculusOX=10090GN=Sptan1PE=1SV=1;tr|A3KGU9|A3KGU9_MOUSESpectrinalphachain,non-erythrocytic1OS=MusmusculusOX=10090GN=Sptan1PE=1SV=2	68	49	47	53	53	46	60	33.7	285.15	2477	0	323.31	24.3	23.4	27.2	26.6	21.9	30.2	1743300	1355400	2432900	2132100	1296500	3883300	461190	607803	457312	470662	265676	510289	508768	415543	1.22435	0.370004	no	0.292013	0.431794
A0A1W2P879	Palm	Mouse	Paralemmin-1 (Fragment)	tr|A0A1W2P879|A0A1W2P879_MOUSEParalemmin-1(Fragment)OS=MusmusculusOX=10090GN=PalmPE=1SV=1;tr|A0A1W2P831|A0A1W2P831_MOUSEParalemmin-1(Fragment)OS=MusmusculusOX=10090GN=PalmPE=1SV=1	4	2	2	2	3	3	3	45.7	15.808	151	0	46.877	14.6	14.6	14.6	27.2	33.1	33.1	1413000	1880100	2461800	1930900	2072200	3899400	373810	843094	462744	426247	424631	512405	559883	454428	1.23206	0.542219	no	0.301074	0.265825
P62960	Ybx1	Mouse	Nuclease-sensitive element-binding protein 1 (CCAAT-binding transcription factor I subunit A) (CBF-A) (DNA-binding protein B) (DBPB) (Enhancer factor I subunit A) (EFI-A) (Y-box transcription factor) (Y-box-binding protein 1) (YB-1)	sp|P62960|YBOX1_MOUSENuclease-sensitiveelement-bindingprotein1OS=MusmusculusOX=10090GN=Ybx1PE=1SV=3	11	8	9	10	11	7	11	53.1	35.73	322	0	323.31	54.7	61.8	57.1	64.3	56.5	63.4	25711000	43682000	40755000	53538000	48632000	44022000	6.80185e+06	1.95883e+07	7.66071e+06	1.18185e+07	9.96557e+06	5.78476e+06	1.13503e+07	9.18962e+06	1.23512	0.666743	no	0.304653	0.176042
H9E907	UL1	HSV1	Envelope glycoprotein L (gL)	tr|H9E907|H9E907_HHV1EnvelopeglycoproteinLOS=Humanherpesvirus1OX=10298GN=UL1PE=3SV=1	3	2	0	3	1	2	3	22.3	24.897	224	0.0022624	18.81	15.6	0	22.3	7.6	15.6	22.3	234040	0	806960	126550	224570	752760	61915.3	0	151684	27936	46018.4	98917.2	71199.9	57623.9	1.2356	0.800034	no	0.305207	0.0968917
H3BLL1	Cct8	Mouse	T-complex protein 1 subunit theta (Fragment)	tr|H3BLL1|H3BLL1_MOUSET-complexprotein1subunittheta(Fragment)OS=MusmusculusOX=10090GN=Cct8PE=1SV=1;tr|H3BKG2|H3BKG2_MOUSET-complexprotein1subunittheta(Fragment)OS=MusmusculusOX=10090GN=Cct8PE=1SV=1	2	0	1	2	1	0	2	18.2	14.506	132	0.0018553	12.296	9.1	16.7	27.3	16.7	9.1	27.3	0	559680	1030200	651460	0	1640800	0	250978	193647	143810	0	215611	148208	119807	1.23706	0.788699	no	0.306911	0.103089
S4R257	Gapdh	Mouse	Glyceraldehyde-3-phosphate dehydrogenase (EC 1.2.1.12) (Fragment)	tr|S4R257|S4R257_MOUSEGlyceraldehyde-3-phosphatedehydrogenase(Fragment)OS=MusmusculusOX=10090GN=GapdhPE=1SV=1;tr|S4R1W1|S4R1W1_MOUSEGlyceraldehyde-3-phosphatedehydrogenaseOS=MusmusculusOX=10090GN=Gm3839PE=1SV=1;tr|A0A1D5RLD8|A0A1D5RLD8_MOUSEGlyceraldehyde-3-phosphatedehydrogenaseOS=MusmusculusOX=10090GN=Gm10358PE=1SV=1;tr|A0A0A0MQF6|A0A0A0MQF6_MOUSEGlyceraldehyde-3-phosphatedehydrogenaseOS=Musmus…	3	3	2	3	3	3	3	13.2	29.939	280	0	31.637	13.2	8.2	13.2	13.2	13.2	13.2	1211500	1319500	1905500	1698200	1684400	2319400	320503	591704	358177	374879	345164	304783	423461	341609	1.23961	0.438217	no	0.309885	0.35831
H3BL49	Cct8	Mouse	T-complex protein 1 subunit theta	tr|H3BL49|H3BL49_MOUSET-complexprotein1subunitthetaOS=MusmusculusOX=10090GN=Cct8PE=1SV=1;tr|H3BJB6|H3BJB6_MOUSET-complexprotein1subunittheta(Fragment)OS=MusmusculusOX=10090GN=Cct8PE=1SV=1	5	4	3	5	3	4	5	11.5	53.082	489	0	36.049	11.9	9.6	13.9	9.6	11.9	13.9	366710	609610	970930	531280	763920	1303900	97013.2	273368	182506	117280	156541	171340	184296	148387	1.24199	0.560401	no	0.312654	0.251501
B1AT05	Cct6b	Mouse	T-complex protein 1 subunit zeta-2	tr|B1AT05|B1AT05_MOUSET-complexprotein1subunitzeta-2OS=MusmusculusOX=10090GN=Cct6bPE=1SV=1	3	2	2	3	2	2	3	8.5	54.316	492	0.0021552	17.633	6.9	4.3	8.5	4.3	4.3	8.5	150980	169170	569880	218900	245630	610500	39941.8	75861	107120	48322.3	50334	80223.4	74307.7	59626.6	1.24622	0.551284	no	0.317556	0.258625
A0A0U1RNJ1	Fasn	Mouse	Fatty acid synthase	tr|A0A0U1RNJ1|A0A0U1RNJ1_MOUSEFattyacidsynthaseOS=MusmusculusOX=10090GN=FasnPE=1SV=1	5	2	1	4	1	2	5	2.7	272.22	2502	0	30.219	1	0.5	2.2	0.5	1	2.7	24972	10039	96677	17169	22859	113460	6606.35	4501.79	18172.4	3790.07	4684.22	14909.3	9760.17	7794.54	1.25218	0.741523	no	0.324443	0.129875
P26041	Msn	Mouse	Moesin (Membrane-organizing extension spike protein)	sp|P26041|MOES_MOUSEMoesinOS=MusmusculusOX=10090GN=MsnPE=1SV=3	2	1	1	2	2	1	2	3.1	67.766	577	0.0052448	11.011	1.4	1.4	3.1	3.1	1.4	3.1	1309900	1181900	1538400	1650400	1401100	2101100	346534	530000	289173	364327	287111	276097	388569	309178	1.25678	0.393486	no	0.329733	0.405071
E9QAK5	Kif5b	Mouse	Kinesin-like protein (Fragment)	tr|E9QAK5|E9QAK5_MOUSEKinesin-likeprotein(Fragment)OS=MusmusculusOX=10090GN=Kif5bPE=1SV=1	4	4	4	3	3	4	3	7.3	70.102	619	0	26.126	7.3	7.3	5.5	5.3	7.3	5.3	110350	165860	127910	136910	224960	189710	29193.1	74376.7	24043.2	30223	46098.4	24929	42537.7	33750.1	1.26037	0.649475	no	0.333849	0.187438
Q3TLP8	Rac1	Mouse	RAS-related C3 botulinum substrate 1, isoform CRA_a (Ras-related C3 botulinum toxin substrate 1)	tr|Q3TLP8|Q3TLP8_MOUSERAS-relatedC3botulinumsubstrate1,isoformCRA_aOS=MusmusculusOX=10090GN=Rac1PE=1SV=1	5	3	2	5	3	2	5	30.3	23.432	211	0	31.545	17.1	9	30.3	17.1	12.3	30.3	755300	776920	1470600	810760	596490	2644600	199815	348395	276429	178976	122232	347516	274879	216241	1.27117	0.511588	no	0.346157	0.29108
P49722	Psma2	Mouse	Proteasome subunit alpha type-2 (EC 3.4.25.1) (Macropain subunit C3) (Multicatalytic endopeptidase complex subunit C3) (Proteasome component C3)	sp|P49722|PSA2_MOUSEProteasomesubunitalphatype-2OS=MusmusculusOX=10090GN=Psma2PE=1SV=3	8	5	2	6	4	4	8	55.1	25.926	234	0	323.31	38.9	15.8	44.9	29.9	29.9	55.1	5611100	242080	14068000	1772200	3524500	16654000	1.48442e+06	108556	2.64436e+06	391214	722234	2.18844e+06	1.41244e+06	1.10063e+06	1.28331	0.752334	no	0.359868	0.123589
P63330	Ppp2ca	Mouse	Serine/threonine-protein phosphatase 2A catalytic subunit alpha isoform (PP2A-alpha) (EC 3.1.3.16)	sp|P63330|PP2AA_MOUSESerine/threonine-proteinphosphatase2AcatalyticsubunitalphaisoformOS=MusmusculusOX=10090GN=Ppp2caPE=1SV=1	2	0	1	2	1	0	2	7.8	35.608	309	0.0018315	12.113	0	4.2	7.8	3.6	0	7.8	0	31822	463720	134470	0	371060	0	14270	87165.4	29684.3	0	48759.5	33811.8	26148	1.2931	0.817663	no	0.370828	0.0874257
H3BKR2	Gnb1	Mouse	Guanine nucleotide-binding protein G(I)/G(S)/G(T) subunit beta-1 (Fragment)	tr|H3BKR2|H3BKR2_MOUSEGuaninenucleotide-bindingproteinG(I)/G(S)/G(T)subunitbeta-1(Fragment)OS=MusmusculusOX=10090GN=Gnb1PE=1SV=8;tr|H3BLF7|H3BLF7_MOUSEGuaninenucleotide-bindingproteinG(I)/G(S)/G(T)subunitbeta-1(Fragment)OS=MusmusculusOX=10090GN=Gnb1PE=1SV=1	6	4	3	5	4	4	6	34.4	30.199	273	0	99.39	22.7	17.9	34.4	18.7	22.7	42.5	3222900	3793600	6715200	2720900	4018300	11611000	852619	1.70117e+06	1.26226e+06	600640	823422	1.52576e+06	1.27201e+06	983273	1.29365	0.480684	no	0.371451	0.318141
P0DP28	Calm3	Mouse	Calmodulin-3	sp|P0DP28|CALM3_MOUSECalmodulin-3OS=MusmusculusOX=10090GN=Calm3PE=1SV=1;sp|P0DP27|CALM2_MOUSECalmodulin-2OS=MusmusculusOX=10090GN=Calm2PE=1SV=1;tr|A0A3Q4EHJ0|A0A3Q4EHJ0_MOUSECalmodulin-2OS=MusmusculusOX=10090GN=Calm2PE=3SV=1	6	6	4	5	6	5	6	45.6	16.837	149	0	161.55	45.6	28.2	45.6	45.6	30.9	45.6	8118200	11263000	22457000	15991000	11004000	23085000	2.14767e+06	5.05067e+06	4.22124e+06	3.53002e+06	2.25492e+06	3.03351e+06	3.80653e+06	2.93948e+06	1.29497	0.430634	no	0.372913	0.365892
B7FAV1	Flna	Mouse	Filamin, alpha (Filamin-A) (Fragment)	tr|B7FAV1|B7FAV1_MOUSEFilamin,alpha(Fragment)OS=MusmusculusOX=10090GN=FlnaPE=1SV=1	44	37	21	39	37	27	42	28.5	274.63	2583	0	323.31	23.9	12.2	25.9	24	17.5	28.1	1627200	747500	2069300	1521100	1036200	2613300	430476	335202	388966	335784	212336	343403	384881	297174	1.29514	0.170083	no	0.373104	0.769338
Q3UW64	Gne	Mouse	Bifunctional UDP-N-acetylglucosamine 2-epimerase/N-acetylmannosamine kinase (UDP-N-acetylglucosamine 2-epimerase/N-acetylmannosamine kinase) (EC 5.1.3.14)	tr|Q3UW64|Q3UW64_MOUSEBifunctionalUDP-N-acetylglucosamine2-epimerase/N-acetylmannosaminekinaseOS=MusmusculusOX=10090GN=GnePE=1SV=1;tr|G3UX23|G3UX23_MOUSEBifunctionalUDP-N-acetylglucosamine2-epimerase/N-acetylmannosaminekinaseOS=MusmusculusOX=10090GN=GnePE=1SV=1;tr|G3UYD5|G3UYD5_MOUSEBifunctionalUDP-N-acetylglucosamine2-epimerase/N-acetylmannosaminekinaseOS=MusmusculusOX=10090GN=GnePE=1SV=1	21	20	16	21	20	17	19	36.4	82.889	753	0	323.31	34.3	27.2	36.4	35.1	29.9	33.6	6474800	3816800	12264000	6493900	6032200	13279000	1.71291e+06	1.71157e+06	2.30526e+06	1.43353e+06	1.23611e+06	1.74494e+06	1.90991e+06	1.47153e+06	1.29791	0.156225	no	0.376194	0.80625
Q9JIF7	Copb1	Mouse	Coatomer subunit beta (Beta-coat protein) (Beta-COP)	sp|Q9JIF7|COPB_MOUSECoatomersubunitbetaOS=MusmusculusOX=10090GN=Copb1PE=1SV=1	6	6	3	5	6	5	5	8.5	107.06	953	0	41.062	8.5	4.5	7.1	8.5	7.5	7.5	7799600	1423600	4478700	5554400	3308200	6275300	2.06339e+06	638386	841861	1.22614e+06	677910	824612	1.18121e+06	909553	1.29867	0.613565	no	0.377037	0.21214
E9Q0U7	Hsph1	Mouse	Heat shock protein 105 kDa	tr|E9Q0U7|E9Q0U7_MOUSEHeatshockprotein105kDaOS=MusmusculusOX=10090GN=Hsph1PE=1SV=1	6	4	5	3	3	5	5	9.5	91.677	817	0	49.11	6	7.8	4.7	4.7	8.2	7.8	178830	277020	125990	143010	311450	417530	47309.5	124224	23682.3	31569.5	63821.7	54866	65072	50085.7	1.29921	0.677278	no	0.377637	0.169233
A0A087WS46	Eef1b2	Mouse	Eukaryotic translation elongation factor 1 beta 2	tr|A0A087WS46|A0A087WS46_MOUSEEukaryotictranslationelongationfactor1beta2OS=MusmusculusOX=10090GN=Eef1b2PE=1SV=1	2	2	1	2	2	2	2	14.7	20.136	184	0	96.692	22.8	23.9	22.8	28.8	22.8	28.8	1528600	2520300	3365500	2152500	3076400	4181300	404392	1.13018e+06	632613	475166	630410	549448	722395	551674	1.30946	0.511361	no	0.38897	0.291273
Q9Z1Q9	Vars	Mouse	Valine--tRNA ligase (EC 6.1.1.9) (Protein G7a) (Valyl-tRNA synthetase) (ValRS)	sp|Q9Z1Q9|SYVC_MOUSEValine--tRNAligaseOS=MusmusculusOX=10090GN=VarsPE=1SV=1	8	5	5	7	6	5	8	8.9	140.21	1263	0	67.936	5.6	5.8	7.8	6.4	5.9	8.9	201890	309850	524090	296460	288440	741990	53410.1	138946	98513.2	65443.7	59106.6	97502	96956.5	74017.4	1.30991	0.466491	no	0.389472	0.331157
Q9JLV1	Bag3	Mouse	BAG family molecular chaperone regulator 3 (BAG-3) (Bcl-2-associated athanogene 3) (Bcl-2-binding protein Bis)	sp|Q9JLV1|BAG3_MOUSEBAGfamilymolecularchaperoneregulator3OS=MusmusculusOX=10090GN=Bag3PE=1SV=2	5	3	4	4	3	3	4	13	61.859	577	0	32.811	8.3	10.4	10.7	8.3	8.1	10.6	122640	218750	295520	189640	195060	454500	32444.4	98094.2	55548.9	41863.1	39971.3	59724	62029.2	47186.2	1.31456	0.527583	no	0.394583	0.277709
Q9WUM4	Coro1c	Mouse	Coronin-1C (Coronin-3)	sp|Q9WUM4|COR1C_MOUSECoronin-1COS=MusmusculusOX=10090GN=Coro1cPE=1SV=2	8	7	5	7	6	6	8	24.9	53.12	474	0	268.59	22.6	12.2	22.6	16.5	19.2	24.9	4891800	1521000	10008000	3488200	2698500	12194000	1.29413e+06	682063	1.8812e+06	770022	552971	1.60237e+06	1.2858e+06	975120	1.31861	0.546007	no	0.399013	0.262802
A0A1L1SVJ6	Actn4	Mouse	Alpha-actinin-4 (Fragment)	tr|A0A1L1SVJ6|A0A1L1SVJ6_MOUSEAlpha-actinin-4(Fragment)OS=MusmusculusOX=10090GN=Actn4PE=1SV=1	6	4	3	6	4	5	6	30.7	36.712	323	0	146.94	34.1	21.4	42.1	30.7	36.8	42.1	1277200	610380	2462100	1167200	1049800	2551100	337884	273713	462801	257660	215123	335230	358132	269338	1.32968	0.259911	no	0.411077	0.585175
Q61171	Prdx2	Mouse	Peroxiredoxin-2 (EC 1.11.1.15) (Thiol-specific antioxidant protein) (TSA) (Thioredoxin peroxidase 1) (Thioredoxin-dependent peroxide reductase 1)	sp|Q61171|PRDX2_MOUSEPeroxiredoxin-2OS=MusmusculusOX=10090GN=Prdx2PE=1SV=3;tr|D3Z4A4|D3Z4A4_MOUSEPeroxiredoxin-2(Fragment)OS=MusmusculusOX=10090GN=Prdx2PE=1SV=8	5	3	3	3	5	4	4	27.8	21.778	198	0	42.059	17.2	18.7	22.7	27.8	27.3	22.7	1229800	1938300	3846500	2480400	3056500	2007300	325344	869193	723026	547550	626332	263771	639188	479218	1.33381	0.466643	no	0.415559	0.331015
A0A1D5RLQ0	Nup93	Mouse	Nuclear pore complex protein Nup93	tr|A0A1D5RLQ0|A0A1D5RLQ0_MOUSENuclearporecomplexproteinNup93OS=MusmusculusOX=10090GN=Nup93PE=1SV=1	5	4	3	5	4	3	4	9	80.081	699	0	43.773	7.9	5.6	9	7.6	6.4	7.6	204900	171600	485720	279360	247010	410770	54206.3	76950.7	91300.8	61668.9	50616.8	53977.7	74152.6	55421.1	1.33798	0.219318	no	0.420061	0.658926
Q9DCC5	Cbx3	Mouse	Cbx3 protein (Chromobox protein homolog 3) (MCG119115, isoform CRA_a)	tr|Q9DCC5|Q9DCC5_MOUSECbx3proteinOS=MusmusculusOX=10090GN=Cbx3PE=1SV=1;tr|D3Z1A9|D3Z1A9_MOUSEChromoboxproteinhomolog3OS=MusmusculusOX=10090GN=Cbx3PE=1SV=1;tr|D3Z313|D3Z313_MOUSEChromoboxproteinhomolog3(Fragment)OS=MusmusculusOX=10090GN=Cbx3PE=1SV=1	2	2	2	2	2	2	2	13.7	20.811	183	0.0018519	12.289	13.7	13.7	13.7	13.7	13.7	13.7	347020	510290	471620	568060	491330	599240	91804.2	228830	88650.4	125400	100682	78743.8	136428	101609	1.34268	0.53497	no	0.425118	0.27167
Q6GYI9	UL49	HSV1	Tegument protein VP22 (UL49)	tr|Q6GYI9|Q6GYI9_HHV1TegumentproteinVP22OS=Humanherpesvirus1OX=10298GN=UL49PE=4SV=1	7	5	4	7	5	6	7	35.2	32.267	301	0	173.78	28.2	19.3	35.2	28.2	34.9	35.2	5628400	3723100	11349000	6609500	4590200	11717000	1.48899e+06	1.66955e+06	2.13327e+06	1.45905e+06	940615	1.53968e+06	1.76394e+06	1.31312e+06	1.34332	0.168381	no	0.425806	0.773708
P63260	Actg1	Mouse	Actin, cytoplasmic 2 (Gamma-actin) [Cleaved into: Actin, cytoplasmic 2, N-terminally processed]	sp|P63260|ACTG_MOUSEActin,cytoplasmic2OS=MusmusculusOX=10090GN=Actg1PE=1SV=1;tr|G3UZ07|G3UZ07_MOUSEActin,cytoplasmic2(Fragment)OS=MusmusculusOX=10090GN=Actg1PE=1SV=1	2	1	1	2	2	2	2	4.8	41.792	375	0	323.31	67.2	54.9	67.7	66.1	72	73.6	1222000000	524160000	1165500000	993240000	643510000	1710500000	3.2328e+08	2.35049e+08	2.19079e+08	2.19258e+08	1.31867e+08	2.2477e+08	2.59136e+08	1.91965e+08	1.34991	0.203753	no	0.432867	0.690895
E9QKR0	Gnb2	Mouse	Guanine nucleotide-binding protein G(I)/G(S)/G(T) subunit beta-2	tr|E9QKR0|E9QKR0_MOUSEGuaninenucleotide-bindingproteinG(I)/G(S)/G(T)subunitbeta-2OS=MusmusculusOX=10090GN=Gnb2PE=1SV=1;tr|D3YZX3|D3YZX3_MOUSEGuaninenucleotide-bindingproteinG(I)/G(S)/G(T)subunitbeta-2OS=MusmusculusOX=10090GN=Gnb2PE=1SV=1	2	2	0	2	1	2	2	10.7	41.408	382	0	158.4	25.1	11	25.1	17.5	21.7	28.3	4122500	1791800	8656600	1932500	2552300	12340000	1.09061e+06	803498	1.62718e+06	426600	523012	1.62155e+06	1.17376e+06	857054	1.36953	0.529613	no	0.453681	0.276041
A0A140LIZ5	Psmc4	Mouse	26S proteasome regulatory subunit 6B	tr|A0A140LIZ5|A0A140LIZ5_MOUSE26Sproteasomeregulatorysubunit6BOS=MusmusculusOX=10090GN=Psmc4PE=1SV=1	5	4	3	5	4	4	5	19.1	43.549	387	0	90.043	13.7	10.1	19.1	16.8	16.8	19.1	756820	556510	1871400	824980	908940	1638400	200217	249556	351767	182115	186258	215296	267180	194556	1.37328	0.241781	no	0.457625	0.616578
A0A1W2P750	Ppp1r12a	Mouse	Protein phosphatase 1 regulatory subunit 12A (Fragment)	tr|A0A1W2P750|A0A1W2P750_MOUSEProteinphosphatase1regulatorysubunit12A(Fragment)OS=MusmusculusOX=10090GN=Ppp1r12aPE=1SV=1	7	6	6	6	7	5	7	19	57.918	506	0	109.63	18.4	18.4	18.6	22.1	15.4	22.1	4589400	2430700	4165900	3748700	2306200	6998500	1.21413e+06	1090000	783064	827528	472582	919645	1.02906e+06	739918	1.39078	0.19731	no	0.475894	0.704852
A0A0A6YWA9	Gnai2	Mouse	Guanine nucleotide-binding protein G(i) subunit alpha-2 (Fragment)	tr|A0A0A6YWA9|A0A0A6YWA9_MOUSEGuaninenucleotide-bindingproteinG(i)subunitalpha-2(Fragment)OS=MusmusculusOX=10090GN=Gnai2PE=1SV=1	4	4	4	4	3	4	4	36.9	18.475	160	0	63.542	44.4	44.4	44.4	35.6	44.4	44.4	4442900	4737000	9441100	3622400	5291000	13428000	1.17537e+06	2.12422e+06	1.77464e+06	799647	1.08422e+06	1.76452e+06	1.69141e+06	1.21613e+06	1.39081	0.298826	no	0.475929	0.524582
Q792Z1	Try10	Mouse	MCG140784 (Trypsin 10) (Trypsinogen 10)	tr|Q792Z1|Q792Z1_MOUSEMCG140784OS=MusmusculusOX=10090GN=Try10PE=1SV=1	2	2	2	2	2	2	2	8.1	26.221	246	0	71.061	8.1	8.1	8.1	8.1	8.1	8.1	69989000	33543000	73810000	39286000	60895000	98370000	1.85156e+07	1.50417e+07	1.38741e+07	8.67241e+06	1.24785e+07	1.29264e+07	1.58105e+07	1.13591e+07	1.39188	0.0835324	no	0.47703	1.07815
E9Q2W9	Actn4	Mouse	Alpha-actinin-4 (Fragment)	tr|E9Q2W9|E9Q2W9_MOUSEAlpha-actinin-4(Fragment)OS=MusmusculusOX=10090GN=Actn4PE=1SV=1	5	5	3	4	3	4	4	15.6	59.897	518	0	140.44	39.8	25.1	32.4	32.4	32.8	37.1	2719700	1380900	1883300	2452200	1663600	2421800	719497	619238	354004	541325	340902	318239	564246	400155	1.41007	0.285924	no	0.495766	0.54375
H9E978	US10	HSV1	US10 (Virion protein US10)	tr|H9E978|H9E978_HHV1US10OS=Humanherpesvirus1OX=10298GN=US10PE=4SV=1	6	3	1	4	3	2	5	26.7	33.016	300	0	39.405	13.3	4	16	10.7	10.7	23.7	434360	187800	884070	626170	104330	754650	114910	84215.2	166179	138227	21379.1	99165.6	121768	86257.3	1.41168	0.449236	no	0.497415	0.347525
A0A0A6YWU2	Ncam1	Mouse	Neural cell adhesion molecule 1	tr|A0A0A6YWU2|A0A0A6YWU2_MOUSENeuralcelladhesionmolecule1OS=MusmusculusOX=10090GN=Ncam1PE=1SV=1;tr|E9Q589|E9Q589_MOUSENeuralcelladhesionmolecule1OS=MusmusculusOX=10090GN=Ncam1PE=1SV=1;tr|A0A0A6YY47|A0A0A6YY47_MOUSENeuralcelladhesionmolecule1OS=MusmusculusOX=10090GN=Ncam1PE=1SV=1;tr|E9QB01|E9QB01_MOUSENeuralcelladhesionmolecule1OS=MusmusculusOX=10090GN=Ncam1PE=1SV=2;tr|A0A0A6YY91|A0A0A6YY91_MOUSEN…	3	0	1	2	0	1	2	7.8	67.305	605	0.0021505	17.541	0	2	6.1	0	2	3.6	0	104780	380160	0	133040	429230	0	46986.5	71458.6	0	27262.3	56403.4	39481.7	27888.6	1.4157	0.686185	no	0.501511	0.163559
E9QAI5	Cad	Mouse	CAD protein	tr|E9QAI5|E9QAI5_MOUSECADproteinOS=MusmusculusOX=10090GN=CadPE=1SV=1;tr|G3UWN2|G3UWN2_MOUSECADproteinOS=MusmusculusOX=10090GN=CadPE=1SV=1;tr|E9QAT6|E9QAT6_MOUSECADproteinOS=MusmusculusOX=10090GN=CadPE=1SV=1	2	0	2	1	2	1	1	1.1	236.25	2162	0.0022422	18.642	0	1.1	0.4	1.1	0.6	0.4	0	23861	10965	17576	17358	11335	0	10700	2061.09	3879.91	3556.97	1489.49	4253.7	2975.46	1.4296	0.737293	no	0.515607	0.13236
H9E953	UL46	HSV1	Tegument protein VP11/12 (UL46)	tr|H9E953|H9E953_HHV1TegumentproteinVP11/12OS=Humanherpesvirus1OX=10298GN=UL46PE=4SV=1	21	18	12	18	17	13	18	46.9	78.27	719	0	323.31	41.7	24.5	42.7	35.7	24.5	41.7	7815100	2526400	11185000	5148100	3677400	13710000	2.06749e+06	1.13291e+06	2.10244e+06	1.13645e+06	753566	1.80158e+06	1.76762e+06	1.23053e+06	1.43647	0.290354	no	0.522525	0.537072
G3UW48	Coro2b	Mouse	Coronin (Fragment)	tr|G3UW48|G3UW48_MOUSECoronin(Fragment)OS=MusmusculusOX=10090GN=Coro2bPE=1SV=1;tr|G3V005|G3V005_MOUSECoronin-2B(Fragment)OS=MusmusculusOX=10090GN=Coro2bPE=1SV=1	4	4	2	3	4	4	4	16.7	36.1	317	0	32.272	16.7	6.6	12.6	16.7	16.7	16.7	1948100	683680	2012600	1426500	1042400	2294500	515370	306583	378308	314901	213607	301511	400087	276673	1.44607	0.171504	no	0.532134	0.765727
P80315	Cct4	Mouse	T-complex protein 1 subunit delta (TCP-1-delta) (A45) (CCT-delta)	sp|P80315|TCPD_MOUSET-complexprotein1subunitdeltaOS=MusmusculusOX=10090GN=Cct4PE=1SV=3;tr|G5E839|G5E839_MOUSET-complexprotein1subunitdeltaOS=MusmusculusOX=10090GN=Cct4PE=1SV=1	8	7	4	7	5	5	7	21.7	58.066	539	0	81.315	19.9	9.1	20.2	12.2	12.1	20.2	633740	536380	1363800	787320	547140	1303000	167656	240529	256353	173801	112119	171222	221513	152381	1.45368	0.117424	no	0.53971	0.930242
E9Q5I9	Psmd13	Mouse	26S proteasome non-ATPase regulatory subunit 13	tr|E9Q5I9|E9Q5I9_MOUSE26Sproteasomenon-ATPaseregulatorysubunit13OS=MusmusculusOX=10090GN=Psmd13PE=1SV=1;tr|E9Q0U1|E9Q0U1_MOUSE26Sproteasomenon-ATPaseregulatorysubunit13OS=MusmusculusOX=10090GN=Psmd13PE=1SV=1	3	3	1	3	2	2	3	12.6	39.694	349	0.0023753	20.709	12.6	2.9	12.6	9.7	9.2	12.6	456120	292120	808860	269790	493010	890680	120667	130996	152041	59556.3	101027	117041	134568	92541.2	1.45414	0.117487	no	0.540166	0.930011
B1AZS9	Prdx4	Mouse	Peroxiredoxin-4 (Fragment)	tr|B1AZS9|B1AZS9_MOUSEPeroxiredoxin-4(Fragment)OS=MusmusculusOX=10090GN=Prdx4PE=1SV=1	4	4	2	4	4	3	4	21	26.391	229	0	30.71	21	10.9	21	21	16.6	21	1958700	780450	3090300	1762100	1566600	2095400	518175	349978	580883	388985	321025	275348	483012	328452	1.47057	0.140452	no	0.556374	0.852473
D3Z2M7	Gnao1	Mouse	Guanine nucleotide-binding protein G(o) subunit alpha (Fragment)	tr|D3Z2M7|D3Z2M7_MOUSEGuaninenucleotide-bindingproteinG(o)subunitalpha(Fragment)OS=MusmusculusOX=10090GN=Gnao1PE=1SV=1	6	4	4	6	5	5	6	44.7	20.562	179	0	69.266	34.1	33.5	51.4	40.8	40.8	51.4	4293700	4847700	7540300	3105600	5623900	10292000	1.1359e+06	2.17386e+06	1.41735e+06	685563	1.15244e+06	1.35243e+06	1.5757e+06	1.06348e+06	1.48165	0.247685	no	0.567205	0.606101
Q91V92	Acly	Mouse	ATP-citrate synthase (EC 2.3.3.8) (ATP-citrate (pro-S-)-lyase) (Citrate cleavage enzyme)	sp|Q91V92|ACLY_MOUSEATP-citratesynthaseOS=MusmusculusOX=10090GN=AclyPE=1SV=1	3	1	1	2	1	1	3	3.7	119.73	1091	0.002381	20.722	1.4	1.4	2.8	1.4	1.4	3.7	22519	46077	90299	31444	29815	124320	5957.41	20662.3	16973.5	6941.28	6109.63	16336.4	14531.1	9795.77	1.4834	0.441677	no	0.568911	0.354895
Q9WV32	Arpc1b	Mouse	Actin-related protein 2/3 complex subunit 1B (Arp2/3 complex 41 kDa subunit) (p41-ARC)	tr|F6THG2|F6THG2_MOUSEActin-relatedprotein2/3complexsubunit1B(Fragment)OS=MusmusculusOX=10090GN=Arpc1bPE=1SV=1;sp|Q9WV32|ARC1B_MOUSEActin-relatedprotein2/3complexsubunit1BOS=MusmusculusOX=10090GN=Arpc1bPE=1SV=4	2	2	2	2	2	2	1	29.5	11.031	105	0.0019084	12.813	29.5	29.5	29.5	29.5	29.5	17.1	1395400	965770	1310000	1461700	909320	1479300	369153	433081	246241	322671	186336	194389	349492	234465	1.49059	0.180835	no	0.575883	0.742716
D3YPC0	UL55	HSV1	Nuclear protein UL55 (UL55)	tr|D3YPC0|D3YPC0_HHV1NuclearproteinUL55OS=Humanherpesvirus1OX=10298GN=UL55PE=4SV=1	3	2	1	3	3	1	3	19.9	20.492	186	0.0023866	20.834	14	7	19.9	19.9	5.9	19.9	755710	439750	1460100	840720	166320	1755300	199923	197197	274455	185589	34082	230657	223858	150109	1.4913	0.344733	no	0.576572	0.462517
E9Q9C3	Afdn	Mouse	Afadin	tr|E9Q9C3|E9Q9C3_MOUSEAfadinOS=MusmusculusOX=10090GN=AfdnPE=1SV=1;tr|E9Q852|E9Q852_MOUSEAfadinOS=MusmusculusOX=10090GN=AfdnPE=1SV=2	3	1	0	2	1	0	2	2.4	207.31	1827	0.0021368	17.211	0.9	0	1.5	0.9	0	1.8	16282	0	39701	0	0	60008	4307.41	0	7462.59	0	0	7885.41	3923.33	2628.47	1.49263	0.723662	no	0.577856	0.140464
H9E964	UL56	HSV1	Membrane protein UL56 (UL56)	tr|H9E964|H9E964_HHV1MembraneproteinUL56OS=Humanherpesvirus1OX=10298GN=UL56PE=4SV=1	2	1	1	2	2	2	2	10.3	25.294	234	0.0019493	13.23	6.4	3.8	10.3	10.3	10.3	10.3	250640	162980	691620	326830	187020	526790	66306.9	73085.2	130004	72147.9	38323.8	69223.4	89798.6	59898.4	1.49918	0.281361	no	0.584177	0.550737
P21107	Tpm3	Mouse	Tropomyosin alpha-3 chain (Gamma-tropomyosin) (Tropomyosin-3)	tr|D3Z6I8|D3Z6I8_MOUSETropomyosinalpha-3chainOS=MusmusculusOX=10090GN=Tpm3PE=1SV=1;tr|E9Q7Q3|E9Q7Q3_MOUSETropomyosinalpha-3chainOS=MusmusculusOX=10090GN=Tpm3PE=1SV=1;tr|D3Z2H9|D3Z2H9_MOUSETropomyosin3,relatedsequence7OS=MusmusculusOX=10090GN=Tpm3-rs7PE=3SV=1;tr|A0A0R4J1P2|A0A0R4J1P2_MOUSETropomyosinalpha-3chainOS=MusmusculusOX=10090GN=Tpm3PE=1SV=1;tr|E9Q5J9|E9Q5J9_MOUSETropomyosinalpha-3chainOS=M…	2	2	2	2	2	1	2	8.9	28.723	247	0.002193	18.094	13	13	13	13	8.1	13	690150	971580	1011600	1022000	843340	1009800	182579	435686	190150	225607	172816	132694	269472	177039	1.52211	0.384351	no	0.606069	0.415271
Q8BHE0	Prr11	Mouse	Proline-rich protein 11	sp|Q8BHE0|PRR11_MOUSEProline-richprotein11OS=MusmusculusOX=10090GN=Prr11PE=2SV=1	2	2	1	2	2	1	2	6.8	40.948	368	0.002	14.137	6.8	3.3	6.8	6.8	3.3	6.8	320310	148250	332440	302090	99900	401870	84738.1	66479.8	62488.7	66686.5	20471.3	52808.1	71235.5	46655.3	1.52685	0.208478	no	0.610555	0.680939
O35682	Myadm	Mouse	Myeloid-associated differentiation marker (Myeloid up-regulated protein)	tr|A0A0N4SW94|A0A0N4SW94_MOUSEMyeloid-associateddifferentiationmarker(Fragment)OS=MusmusculusOX=10090GN=MyadmPE=1SV=1;sp|O35682|MYADM_MOUSEMyeloid-associateddifferentiationmarkerOS=MusmusculusOX=10090GN=MyadmPE=1SV=2	2	2	1	2	2	1	2	33.3	8.6402	81	0	30.338	33.3	21	33.3	33.3	21	33.3	2284900	1065400	4200900	1635100	1184700	4646800	604471	477758	789643	360949	242766	610618	623957	404778	1.54148	0.197955	no	0.624317	0.703434
A0A0U1RNK7	Dock7	Mouse	Dedicator of cytokinesis protein 7	tr|A0A0U1RNK7|A0A0U1RNK7_MOUSEDedicatorofcytokinesisprotein7OS=MusmusculusOX=10090GN=Dock7PE=1SV=1;tr|E9PX48|E9PX48_MOUSEDedicatorofcytokinesisprotein7OS=MusmusculusOX=10090GN=Dock7PE=1SV=2;tr|A2A9M5|A2A9M5_MOUSEDedicatorofcytokinesisprotein7OS=MusmusculusOX=10090GN=Dock7PE=1SV=1;tr|A2A9M4|A2A9M4_MOUSEDedicatorofcytokinesisprotein7OS=MusmusculusOX=10090GN=Dock7PE=1SV=2	6	5	3	5	4	4	6	3.3	238.09	2098	0	43.641	2.8	1.6	2.8	2.3	2.2	3.3	98510	39980	129810	67213	49295	147390	26060.8	17928.3	24400.4	14837.3	10101.4	19367.9	22796.5	14768.9	1.54355	0.0930116	no	0.62625	1.03146
O08688	Capn5	Mouse	Calpain-5 (EC 3.4.22.-) (New calpain 3) (nCL-3)	sp|O08688|CAN5_MOUSECalpain-5OS=MusmusculusOX=10090GN=Capn5PE=1SV=1	6	3	3	4	4	1	3	13.9	72.954	640	0	37.222	6.2	5.5	9.5	10.2	2.8	7.3	107480	112410	402600	165700	62623	373280	28433.9	50408.1	75676.7	36578.4	12832.6	49051.2	51506.2	32820.7	1.56932	0.344155	no	0.650139	0.463246
A2AMW0	Capzb	Mouse	F-actin-capping protein subunit beta	tr|A2AMW0|A2AMW0_MOUSEF-actin-cappingproteinsubunitbetaOS=MusmusculusOX=10090GN=CapzbPE=1SV=1;tr|F7CAZ6|F7CAZ6_MOUSEF-actin-cappingproteinsubunitbeta(Fragment)OS=MusmusculusOX=10090GN=CapzbPE=1SV=1;tr|A0A0A0MQI9|A0A0A0MQI9_MOUSEF-actin-cappingproteinsubunitbeta(Fragment)OS=MusmusculusOX=10090GN=CapzbPE=1SV=6;tr|F6YHZ8|F6YHZ8_MOUSEF-actin-cappingproteinsubunitbeta(Fragment)OS=MusmusculusOX=10090GN…	5	5	4	5	5	4	5	18.1	29.295	260	0	35.632	18.1	17.7	18.1	18.1	17.7	18.1	1659300	1274800	1954700	1355900	1452600	2135300	438968	571659	367425	299316	297664	280591	459351	292524	1.5703	0.106725	no	0.651043	0.971734
G3UYI4	Psmd11	Mouse	26S proteasome non-ATPase regulatory subunit 11	tr|G3UYI4|G3UYI4_MOUSE26Sproteasomenon-ATPaseregulatorysubunit11OS=MusmusculusOX=10090GN=Psmd11PE=1SV=1;tr|G3UYL3|G3UYL3_MOUSE26Sproteasomenon-ATPaseregulatorysubunit11OS=MusmusculusOX=10090GN=Psmd11PE=1SV=1;tr|G3UX67|G3UX67_MOUSE26Sproteasomenon-ATPaseregulatorysubunit11(Fragment)OS=MusmusculusOX=10090GN=Psmd11PE=1SV=1;tr|G3UWV7|G3UWV7_MOUSE26Sproteasomenon-ATPaseregulatorysubunit11(Fragment)OS=…	4	4	3	4	4	3	4	42.5	12.248	113	0	32.116	42.5	31.9	42.5	42.5	31.9	42.5	2257300	2252000	4328700	1834800	2523000	4641900	597169	1.00987e+06	813665	405033	517008	609974	806900	510672	1.58008	0.114528	no	0.659994	0.941089
Q5SQB5	Npm1	Mouse	Nucleophosmin	tr|Q5SQB5|Q5SQB5_MOUSENucleophosminOS=MusmusculusOX=10090GN=Npm1PE=1SV=1	4	3	2	4	3	3	4	21.4	31.723	285	0	106.61	18.6	11.2	21.4	18.6	18.6	21.4	3512000	3968800	7359000	3982700	2604900	8872100	929101	1.77973e+06	1.38327e+06	879183	533791	1.16585e+06	1.36403e+06	859607	1.58681	0.180733	no	0.66613	0.742963
F6W2Q5	Eps15	Mouse	Epidermal growth factor receptor substrate 15	tr|F6W2Q5|F6W2Q5_MOUSEEpidermalgrowthfactorreceptorsubstrate15OS=MusmusculusOX=10090GN=Eps15PE=1SV=1;tr|H3BK65|H3BK65_MOUSEEpidermalgrowthfactorreceptorsubstrate15OS=MusmusculusOX=10090GN=Eps15PE=1SV=1;tr|A0A0R4J0A0|A0A0R4J0A0_MOUSEEpidermalgrowthfactorreceptorsubstrate15OS=MusmusculusOX=10090GN=Eps15PE=1SV=1	3	0	1	3	1	2	1	5.1	83.593	764	0.0022026	18.194	0	1.7	5.1	2	3.4	2	0	43145	123020	17009	81684	46878	0	19347.5	23124.1	3754.75	16738.5	6160.05	14157.2	8884.44	1.59348	0.564095	no	0.672183	0.248647
K3W4L0	Myo18a	Mouse	Unconventional myosin-XVIIIa	tr|K3W4L0|K3W4L0_MOUSEUnconventionalmyosin-XVIIIaOS=MusmusculusOX=10090GN=Myo18aPE=1SV=1;tr|E9QAX2|E9QAX2_MOUSEUnconventionalmyosin-XVIIIaOS=MusmusculusOX=10090GN=Myo18aPE=1SV=1;tr|E9Q405|E9Q405_MOUSEUnconventionalmyosin-XVIIIaOS=MusmusculusOX=10090GN=Myo18aPE=1SV=1;tr|A0A1C7ZN10|A0A1C7ZN10_MOUSEUnconventionalmyosin-XVIIIaOS=MusmusculusOX=10090GN=Myo18aPE=1SV=1;tr|E9QA74|E9QA74_MOUSEUnconventiona…	35	29	26	31	31	27	31	24	230.99	2036	0	323.31	18.9	17	22.2	20	16.8	22.2	1737600	1701200	2638800	1633600	1544400	3022000	459683	762870	496015	360618	316475	397109	572856	358068	1.59985	0.147096	no	0.67794	0.832399
S4R1T7	Cald1	Mouse	Caldesmon 1	tr|S4R1T7|S4R1T7_MOUSECaldesmon1OS=MusmusculusOX=10090GN=Cald1PE=1SV=1;tr|E9Q0M9|E9Q0M9_MOUSECaldesmon1OS=MusmusculusOX=10090GN=Cald1PE=1SV=1;tr|E9QA16|E9QA16_MOUSECaldesmon1OS=MusmusculusOX=10090GN=Cald1PE=1SV=1;tr|D3Z6I7|D3Z6I7_MOUSECaldesmon1OS=MusmusculusOX=10090GN=Cald1PE=1SV=1;tr|E9QA15|E9QA15_MOUSECaldesmon1OS=MusmusculusOX=10090GN=Cald1PE=1SV=1	7	7	7	7	7	6	7	15.2	60.748	534	0	75.782	15.2	15.2	15.2	15.2	15	15.2	3315300	2716800	3670200	3635400	1915000	4116400	877063	1.2183e+06	689887	802517	392418	540920	928416	578618	1.60454	0.152841	no	0.682159	0.81576
D3YZ62	Myo5a	Mouse	Unconventional myosin-Va	tr|D3YZ62|D3YZ62_MOUSEUnconventionalmyosin-VaOS=MusmusculusOX=10090GN=Myo5aPE=1SV=1;tr|D3Z4J3|D3Z4J3_MOUSEUnconventionalmyosin-VaOS=MusmusculusOX=10090GN=Myo5aPE=1SV=1	62	47	35	54	44	35	57	38	212.33	1828	0	323.31	29.2	23.6	34.4	28.7	24.5	34.8	6585000	5869000	11682000	5343200	5040800	14209000	1.74206e+06	2.63184e+06	2.19586e+06	1.17951e+06	1.03295e+06	1.86715e+06	2.18992e+06	1.35987e+06	1.61039	0.0844395	no	0.68741	1.07345
A0A0R4J0N9	Mtus1	Mouse	Microtubule-associated tumor suppressor 1 homolog	tr|A0A0R4J0N9|A0A0R4J0N9_MOUSEMicrotubule-associatedtumorsuppressor1homologOS=MusmusculusOX=10090GN=Mtus1PE=1SV=1;tr|A0A0R4J147|A0A0R4J147_MOUSEMicrotubule-associatedtumorsuppressor1homologOS=MusmusculusOX=10090GN=Mtus1PE=1SV=1	3	2	2	2	2	1	3	8.6	50.767	440	0.0021322	17.156	6.1	6.6	6.1	6.1	4.1	8.6	139380	197140	306170	122680	100540	488650	36873	88403.6	57550.8	27081.7	20602.5	64211.6	60942.5	37298.6	1.63391	0.307702	no	0.708327	0.51187
D3Z158	Qars	Mouse	Glutamine--tRNA ligase	tr|D3Z158|D3Z158_MOUSEGlutamine--tRNAligaseOS=MusmusculusOX=10090GN=QarsPE=1SV=2;tr|A0A140LHC3|A0A140LHC3_MOUSEGlutamine--tRNAligaseOS=MusmusculusOX=10090GN=QarsPE=1SV=1;tr|A0A140LII8|A0A140LII8_MOUSEGlutamine--tRNAligase(Fragment)OS=MusmusculusOX=10090GN=QarsPE=1SV=1;tr|A0A140LJH1|A0A140LJH1_MOUSEGlutamine--tRNAligaseOS=MusmusculusOX=10090GN=QarsPE=1SV=1;tr|A0A140LIR0|A0A140LIR0_MOUSEGlutamine--…	2	1	1	2	0	1	2	3.7	85.054	751	0.002004	14.185	1.3	1.3	3.7	0	1.3	3.7	25318	24630	61633	0	29489	90526	6697.88	11044.8	11585.2	0	6042.83	11895.7	9775.96	5979.5	1.63491	0.393003	no	0.709214	0.405604
Q9Z0U1	Tjp2	Mouse	Tight junction protein ZO-2 (Tight junction protein 2) (Zona occludens protein 2) (Zonula occludens protein 2)	tr|A0A3B2WBH9|A0A3B2WBH9_MOUSETightjunctionproteinZO-2OS=MusmusculusOX=10090GN=Tjp2PE=1SV=1;sp|Q9Z0U1|ZO2_MOUSETightjunctionproteinZO-2OS=MusmusculusOX=10090GN=Tjp2PE=1SV=2;tr|A0A3B2WCN9|A0A3B2WCN9_MOUSETightjunctionprotein2,isoformCRA_cOS=MusmusculusOX=10090GN=Tjp2PE=1SV=1;tr|A0A3B2W7V8|A0A3B2W7V8_MOUSETightjunctionproteinZO-2OS=MusmusculusOX=10090GN=Tjp2PE=1SV=1	7	5	4	6	6	3	3	7.7	131.1	1165	0	59.912	5.7	4.3	6.8	6.8	3.3	3.4	297440	167850	422820	348860	145520	262280	78687.8	75269.1	79477.4	77011	29819.7	34465.2	77811.4	47098.6	1.6521	0.176595	no	0.724297	0.753021
P35979	Rpl12	Mouse	60S ribosomal protein L12	sp|P35979|RL12_MOUSE60SribosomalproteinL12OS=MusmusculusOX=10090GN=Rpl12PE=1SV=2	6	6	5	6	6	6	6	54.5	17.804	165	0	123.14	54.5	44.8	54.5	54.5	54.5	54.5	6738700	9848100	10800000	7361100	9759800	10250000	1.78272e+06	4.41619e+06	2.03008e+06	1.62497e+06	1.99996e+06	1.34691e+06	2.743e+06	1.65728e+06	1.65512	0.324264	no	0.726936	0.489101
H9E969	US2	HSV1	US2 (Virion protein US2)	tr|H9E969|H9E969_HHV1US2OS=Humanherpesvirus1OX=10298GN=US2PE=4SV=1	8	6	2	7	6	2	7	34.7	32.561	291	0	71.49	27.5	9.3	31.3	24.4	9.3	33	2013300	1199100	4254700	1859700	1006400	3888100	532619	537713	799756	410530	206230	510920	623363	375893	1.65835	0.120505	no	0.729749	0.918994
A0A0R4J218	Plec	Mouse	Plectin (Fragment)	tr|A0A0R4J218|A0A0R4J218_MOUSEPlectin(Fragment)OS=MusmusculusOX=10090GN=PlecPE=1SV=1;tr|A0A0R4J223|A0A0R4J223_MOUSEPlectin(Fragment)OS=MusmusculusOX=10090GN=PlecPE=1SV=1;tr|A0A0R4J221|A0A0R4J221_MOUSEPlectin(Fragment)OS=MusmusculusOX=10090GN=PlecPE=1SV=1	19	16	11	17	14	15	17	25.1	111.66	964	0	272.37	24.6	14.6	28.1	22.8	21.7	27.9	2578500	855250	4391700	1966200	1419700	3105400	682143	383520	825508	434040	290922	408068	630390	377677	1.66913	0.183434	no	0.739093	0.736521
A0A0N4SVM0	Capza2	Mouse	F-actin-capping protein subunit alpha (Fragment)	tr|A0A0N4SVM0|A0A0N4SVM0_MOUSEF-actin-cappingproteinsubunitalpha(Fragment)OS=MusmusculusOX=10090GN=Capza2PE=1SV=1;tr|D6RCW7|D6RCW7_MOUSEF-actin-cappingproteinsubunitalphaOS=MusmusculusOX=10090GN=Capza2PE=1SV=1	5	3	3	3	3	4	4	40.2	19.558	169	0	39.052	34.3	32	39.1	32	42.6	39.1	912770	1035300	1513200	390230	1244900	1856800	241474	464260	284436	86143.5	255102	243995	330057	195080	1.6919	0.200646	no	0.758646	0.697569
A0A1B0GSR9	Ldha	Mouse	L-lactate dehydrogenase (EC 1.1.1.27)	tr|A0A1B0GSR9|A0A1B0GSR9_MOUSEL-lactatedehydrogenaseOS=MusmusculusOX=10090GN=LdhaPE=1SV=1	4	4	4	4	3	4	3	13.7	34.599	315	0	43.608	23.2	20.3	23.2	16.8	16.5	19.4	1614500	1973300	2390000	1643900	1519700	2774300	427116	884888	449248	362892	311414	364560	587084	346289	1.69536	0.246498	no	0.761593	0.608187
E0CXJ3	Eif2s2	Mouse	Eukaryotic translation initiation factor 2 subunit 2 (Fragment)	tr|E0CXJ3|E0CXJ3_MOUSEEukaryotictranslationinitiationfactor2subunit2(Fragment)OS=MusmusculusOX=10090GN=Eif2s2PE=1SV=1	2	0	2	1	1	1	2	22.9	13.625	118	0.0035336	11.436	0	22.9	10.2	10.2	10.2	22.9	0	571990	128840	178890	296810	456320	0	256498	24218	39490.1	60821.7	59963.2	93571.9	53425	1.75146	0.672451	no	0.808561	0.172339
Q5SV64	Myh10	Mouse	Myosin-10	tr|Q5SV64|Q5SV64_MOUSEMyosin-10OS=MusmusculusOX=10090GN=Myh10PE=1SV=1	22	12	13	16	15	12	17	15	232.47	2007	0	290.34	11.1	12.2	14.1	13.5	11	14.5	803400	738190	1431400	568760	571440	1678000	212540	331027	269060	125554	117098	220499	270876	154384	1.75456	0.0708687	no	0.811108	1.14955
A0A1W2P6F6	Myl6	Mouse	Myosin light polypeptide 6	tr|A0A1W2P6F6|A0A1W2P6F6_MOUSEMyosinlightpolypeptide6OS=MusmusculusOX=10090GN=Myl6PE=1SV=1;tr|A0A1W2P6G5|A0A1W2P6G5_MOUSEMyosinlightpolypeptide6OS=MusmusculusOX=10090GN=Myl6PE=1SV=1	5	4	2	3	4	2	4	36.2	17.005	152	0	39.288	30.3	13.8	21.7	27.6	13.8	27.6	2736700	1726800	2388700	1977200	1397500	2942200	723995	774350	449004	436468	286373	386623	649116	369821	1.75522	0.0933967	no	0.811648	1.02967
A0A2R8VHF9	Myh11	Mouse	Myosin-11	tr|A0A2R8VHF9|A0A2R8VHF9_MOUSEMyosin-11OS=MusmusculusOX=10090GN=Myh11PE=1SV=1;tr|E9QPE7|E9QPE7_MOUSEMyosin-11OS=MusmusculusOX=10090GN=Myh11PE=1SV=2;tr|A0A338P6K2|A0A338P6K2_MOUSEMyosin-11OS=MusmusculusOX=10090GN=Myh11PE=1SV=1	2	2	2	2	2	2	2	1.1	223.35	1938	0.0020202	14.363	4.2	4.2	4.2	4.2	4.2	4.2	68917	104990	97823	62160	87269	121220	18232	47080.7	18387.8	13721.9	17883	15929	27900.2	15844.6	1.76086	0.335261	no	0.81628	0.474616
E9Q3T0	Gm10073	Mouse	Predicted pseudogene 10073	tr|E9Q3T0|E9Q3T0_MOUSEPredictedpseudogene10073OS=MusmusculusOX=10090GN=Gm10073PE=1SV=1	2	2	2	2	2	1	2	28.9	11.433	114	0	31.874	28.9	28.9	28.9	28.9	14	28.9	13399000	3660100	42782000	12566000	7631400	24103000	3.54471e+06	1.6413e+06	8.04173e+06	2.77395e+06	1.56381e+06	3.16728e+06	4.40925e+06	2.50168e+06	1.76251	0.422461	no	0.817634	0.374213
E9Q9F5	Sept7	Mouse	Septin-7	tr|E9Q9F5|E9Q9F5_MOUSESeptin-7OS=MusmusculusOX=10090GN=Sept7PE=1SV=2;tr|E9Q1G8|E9Q1G8_MOUSESeptin-7OS=MusmusculusOX=10090GN=Sept7PE=1SV=2	2	0	2	2	1	2	2	5.3	50.68	437	0.0052083	10.953	0	5.3	5.3	3	5.3	5.3	0	147220	173470	64902	126100	117670	0	66017.9	32607.1	14327.2	25840.2	15462.5	32875	18543.3	1.77288	0.532488	no	0.826095	0.27369
A0A286YDW8	Psmd6	Mouse	26S proteasome non-ATPase regulatory subunit 6 (Fragment)	tr|A0A286YDW8|A0A286YDW8_MOUSE26Sproteasomenon-ATPaseregulatorysubunit6(Fragment)OS=MusmusculusOX=10090GN=Psmd6PE=1SV=1	6	4	2	5	3	2	5	30.2	22.824	192	0	37.668	22.4	10.9	25	19.3	10.9	22.4	841630	595750	1697400	440440	578260	1731900	222653	267152	319060	97227.4	118496	227582	269622	147768	1.82462	0.075825	no	0.8676	1.12019
D3YYN7	Atp1a2	Mouse	Sodium/potassium-transporting ATPase subunit alpha	tr|D3YYN7|D3YYN7_MOUSESodium/potassium-transportingATPasesubunitalphaOS=MusmusculusOX=10090GN=Atp1a2PE=1SV=1;tr|Q91WH7|Q91WH7_MOUSESodium/potassium-transportingATPasesubunitalphaOS=MusmusculusOX=10090GN=Atp4aPE=1SV=1;tr|E9QNX7|E9QNX7_MOUSESodium/potassium-transportingATPasesubunitalphaOS=MusmusculusOX=10090GN=Atp4aPE=1SV=1	2	2	1	1	1	1	1	3.5	103.58	947	0.0018622	12.35	3.5	1.6	1.9	1.9	1.6	1.9	97110	60054	51693	59146	40207	97707	25690.5	26930	9716.73	13056.5	8239.14	12839.3	20779.1	11378.3	1.8262	0.227042	no	0.868845	0.643894
E9QNH6	Myo1b	Mouse	Unconventional myosin-Ib	tr|E9QNH6|E9QNH6_MOUSEUnconventionalmyosin-IbOS=MusmusculusOX=10090GN=Myo1bPE=1SV=1;tr|E9Q580|E9Q580_MOUSEUnconventionalmyosin-IbOS=MusmusculusOX=10090GN=Myo1bPE=1SV=1	25	22	12	23	19	13	22	29.3	125.03	1078	0	323.31	26.6	12.2	26.7	23.6	14.4	26.3	2560200	1233400	4516600	1524800	1272000	4038800	677302	553094	848985	336600	260656	530723	693127	375993	1.84346	0.0544909	no	0.882414	1.26368
A0A140T8P9	Igkv14-111	Mouse	Immunoglobulin kappa variable 14-111 (Fragment)	tr|A0A140T8P9|A0A140T8P9_MOUSEImmunoglobulinkappavariable14-111(Fragment)OS=MusmusculusOX=10090GN=Igkv14-111PE=4SV=2	2	0	1	2	1	1	2	28.2	13.232	117	0	27.037	0	12.8	28.2	12.8	12.8	28.2	0	381520	5879500	1287300	739880	1949600	0	171085	1.10517e+06	284172	151615	256189	425418	230659	1.84436	0.628674	no	0.883122	0.201575
F7B7L8	Psmd3	Mouse	26S proteasome non-ATPase regulatory subunit 3 (Fragment)	tr|F7B7L8|F7B7L8_MOUSE26Sproteasomenon-ATPaseregulatorysubunit3(Fragment)OS=MusmusculusOX=10090GN=Psmd3PE=1SV=1	5	3	3	5	4	3	4	28.4	25.357	222	0	47.781	15.3	15.8	28.4	21.6	16.2	21.6	780630	1116900	1594800	713080	892000	1525000	206516	500852	299774	157413	182787	200394	335714	180198	1.86303	0.213314	no	0.89765	0.670982
C0L315	UL23	HSV1	Thymidine kinase (EC 2.7.1.21)	tr|C0L315|C0L315_HHV1ThymidinekinaseOS=Humanherpesvirus1OX=10298GN=UL23PE=3SV=1	5	5	3	5	4	5	4	16.8	40.896	376	0	67.818	16.8	10.9	16.8	12.2	16.8	14.4	3195300	606580	4815900	1188300	1322600	4201600	845317	272009	905244	262318	271025	552116	674190	361819	1.86333	0.260596	no	0.897886	0.584033
A2BFF5	Dync1i2	Mouse	Cytoplasmic dynein 1 intermediate chain 2	tr|A2BFF5|A2BFF5_MOUSECytoplasmicdynein1intermediatechain2OS=MusmusculusOX=10090GN=Dync1i2PE=1SV=1;tr|A2BFF9|A2BFF9_MOUSECytoplasmicdynein1intermediatechain2OS=MusmusculusOX=10090GN=Dync1i2PE=1SV=1	4	4	3	4	4	4	4	11.8	71.295	637	0	67.059	11.8	8.9	11.8	11.8	11.8	11.8	964210	1346000	1468400	925730	978170	1527500	255082	603587	276015	204355	200445	200723	378228	201841	1.87389	0.258442	no	0.906038	0.587638
F6VQ19	Lrch2	Mouse	Leucine-rich repeat and calponin homology domain-containing protein 2 (Fragment)	tr|F6VQ19|F6VQ19_MOUSELeucine-richrepeatandcalponinhomologydomain-containingprotein2(Fragment)OS=MusmusculusOX=10090GN=Lrch2PE=1SV=1	2	1	1	2	2	1	2	4.2	85.997	784	0.0022883	18.91	2	2	4.2	4.2	2.2	4.2	67549	69137	170680	76555	30951	146250	17870.1	31003.1	32082.7	16899.6	6342.42	19218.1	26985.3	14153.4	1.90664	0.102499	no	0.931029	0.989279
E9Q805	Farp1	Mouse	FERM, ARHGEF and pleckstrin domain-containing protein 1 (Fragment)	tr|E9Q805|E9Q805_MOUSEFERM,ARHGEFandpleckstrindomain-containingprotein1(Fragment)OS=MusmusculusOX=10090GN=Farp1PE=1SV=1	2	2	2	2	1	1	2	10.9	23.863	211	0.0020284	14.406	10.9	10.9	10.9	5.7	5.7	10.9	442880	739710	898660	288820	375450	1372000	117164	331709	168921	63757.2	76936.5	180289	205931	106994	1.92469	0.271052	no	0.944629	0.566948
A0A3B2WD96	Epb41l3	Mouse	Band 4.1-like protein 3	tr|A0A3B2WD96|A0A3B2WD96_MOUSEBand4.1-likeprotein3OS=MusmusculusOX=10090GN=Epb41l3PE=1SV=1;tr|A0A286YDY4|A0A286YDY4_MOUSEBand4.1-likeprotein3(Fragment)OS=MusmusculusOX=10090GN=Epb41l3PE=1SV=1;tr|A0A286YCT6|A0A286YCT6_MOUSEBand4.1-likeprotein3(Fragment)OS=MusmusculusOX=10090GN=Epb41l3PE=1SV=1;tr|A0A286YCY1|A0A286YCY1_MOUSEBand4.1-likeprotein3(Fragment)OS=MusmusculusOX=10090GN=Epb41l3PE=1SV=1	5	4	3	5	4	3	5	10.8	90.202	812	0	43.024	7.4	6.9	10.8	7.4	6.9	10.8	108570	191520	413400	98945	139420	367100	28722.2	85883.4	77706.8	21842.2	28569.7	48239.2	64104.1	32883.7	1.94942	0.215958	no	0.963046	0.665631
A0A087WSP0	Dst	Mouse	Dystonin	tr|A0A087WSP0|A0A087WSP0_MOUSEDystoninOS=MusmusculusOX=10090GN=DstPE=1SV=1;tr|E9Q9X1|E9Q9X1_MOUSEDystoninOS=MusmusculusOX=10090GN=DstPE=1SV=2	4	3	3	3	3	2	3	1.1	590.43	5175	0	36.343	0.9	0.8	0.9	0.8	0.6	0.9	16348	15818	20303	14256	9021.7	20628	4324.87	7093.27	3816.35	3147.02	1848.71	2710.64	5078.16	2568.79	1.97687	0.119636	no	0.983218	0.922139
P47753	Capza1	Mouse	F-actin-capping protein subunit alpha-1 (CapZ alpha-1)	sp|P47753|CAZA1_MOUSEF-actin-cappingproteinsubunitalpha-1OS=MusmusculusOX=10090GN=Capza1PE=1SV=4	5	4	4	4	4	2	4	30.1	32.939	286	0	54.461	26.6	27.6	26.6	27.6	15.4	27.3	2244300	1859500	2654700	1894400	900550	2822100	593730	833857	499004	418190	184539	370841	642197	324523	1.97889	0.0668349	no	0.984694	1.175
B1AT36	Psmd12	Mouse	26S proteasome non-ATPase regulatory subunit 12	tr|B1AT36|B1AT36_MOUSE26Sproteasomenon-ATPaseregulatorysubunit12OS=MusmusculusOX=10090GN=Psmd12PE=1SV=1	8	5	5	7	5	5	5	19.3	50.569	436	0	53.945	14.9	13.1	19	14.9	15.1	14.9	606840	979700	1219300	659720	698680	955330	160540	439327	229192	145634	143172	125536	276353	138114	2.00091	0.240565	no	1.00065	0.618768
A0A2R8VHK9	Rangap1	Mouse	Ran GTPase-activating protein 1 (Fragment)	tr|A0A2R8VHK9|A0A2R8VHK9_MOUSERanGTPase-activatingprotein1(Fragment)OS=MusmusculusOX=10090GN=Rangap1PE=1SV=1;tr|A0A2R8W753|A0A2R8W753_MOUSERanGTPase-activatingprotein1(Fragment)OS=MusmusculusOX=10090GN=Rangap1PE=1SV=1	3	3	3	3	1	2	3	14	27.117	257	0.0021786	17.786	14	14	14	4.7	9.3	14	380770	398820	555830	118180	262820	850910	100733	178843	104479	26088.3	53856.6	111815	128018	63919.9	2.0028	0.148242	no	1.00201	0.82903
H9E970	US3	HSV1	Serine/threonine protein kinase US3 (US3)	tr|H9E970|H9E970_HHV1Serine/threonineproteinkinaseUS3OS=Humanherpesvirus1OX=10298GN=US3PE=4SV=1	4	4	2	3	4	3	3	12.9	52.842	481	0	30.633	12.9	5.6	7.9	12.9	7.9	9.6	1968100	468790	1660700	977460	598460	1244600	520661	210220	312162	215775	122635	163548	347681	167319	2.07795	0.17973	no	1.05516	0.745379
Q8R3V2	Aimp2	Mouse	Aminoacyl tRNA synthase complex-interacting multifunctional protein 2 (JTV1 protein)	tr|Q8R3V2|Q8R3V2_MOUSEAminoacyltRNAsynthasecomplex-interactingmultifunctionalprotein2OS=MusmusculusOX=10090GN=Aimp2PE=1SV=1	2	0	0	2	0	0	1	10.4	31.097	280	0.0019048	12.735	0	0	10.4	0	0	7.1	0	0	531800	0	0	364800	0	0	99962.4	0	0	47936.9	33320.8	15979	2.08529	0.672167	no	1.06025	0.172523
A0A140LJ61	Synm	Mouse	Synemin	tr|A0A140LJ61|A0A140LJ61_MOUSESyneminOS=MusmusculusOX=10090GN=SynmPE=1SV=1;tr|A0A140LJ79|A0A140LJ79_MOUSESyneminOS=MusmusculusOX=10090GN=SynmPE=1SV=1	3	1	2	2	2	1	1	7.8	43.086	371	0.0021459	17.472	2.7	5.4	5.4	5.1	2.7	2.7	90859	73067	174430	120000	34841	64222	24036.8	32765.5	32787.6	26490.1	7139.55	8439.16	29863.3	14022.9	2.1296	0.110352	no	1.09059	0.95722
A0A338P7F1	Psmb1	Mouse	Proteasome subunit beta (EC 3.4.25.1)	tr|A0A338P7F1|A0A338P7F1_MOUSEProteasomesubunitbetaOS=MusmusculusOX=10090GN=Psmb1PE=1SV=1	2	2	1	2	1	1	2	13.3	21.901	203	0.0020964	15.889	20.2	11.8	20.2	15.3	11.8	29.1	1276500	96036	3434200	295380	75708	3009500	337698	43065.5	645526	65205.3	15513.9	395466	342097	158729	2.15523	0.439515	no	1.10784	0.357027
A0A075B5P4	Ighg1	Mouse	Ig gamma-1 chain C region secreted form (Fragment)	tr|A0A075B5P4|A0A075B5P4_MOUSEIggamma-1chainCregionsecretedform(Fragment)OS=MusmusculusOX=10090GN=Ighg1PE=1SV=1;tr|A0A0A6YWR2|A0A0A6YWR2_MOUSEIggamma-1chainCregionsecretedform(Fragment)OS=MusmusculusOX=10090GN=Ighg1PE=1SV=1	6	5	2	6	4	3	5	22.5	35.633	324	0	108.72	21.9	6.8	22.5	15.1	13.6	21.9	79485000	7740300	97447000	48980000	26914000	24817000	2.10278e+07	3.47099e+06	1.83171e+07	1.08124e+07	5.51516e+06	3.2611e+06	1.4272e+07	6.52954e+06	2.18575	0.291242	no	1.12813	0.535746
H9E954	UL47	HSV1	Tegument protein VP13/14 (UL47)	tr|H9E954|H9E954_HHV1TegumentproteinVP13/14OS=Humanherpesvirus1OX=10298GN=UL47PE=4SV=1	14	12	8	13	9	9	12	33	73.876	693	0	199.37	26.7	17	28.6	18.9	22.1	29.4	2948800	1123300	4739000	1413500	917700	3739600	780106	503722	890789	312031	188053	491406	724872	330497	2.19328	0.0568558	no	1.13309	1.24523
E9Q8N1	Ttn	Mouse	Titin	tr|E9Q8N1|E9Q8N1_MOUSETitinOS=MusmusculusOX=10090GN=TtnPE=1SV=1;tr|E9Q8K5|E9Q8K5_MOUSETitinOS=MusmusculusOX=10090GN=TtnPE=1SV=1	4	3	3	2	1	1	1	0.2	3716	33467	0.002439	22.202	0.2	0.1	0.1	0.1	0.1	0.1	66227	4523	93193	35620	22035	34169	17520.4	2028.25	17517.5	7863.13	4515.37	4490.01	12355.4	5622.84	2.19735	0.321156	no	1.13577	0.493284
F8RG79	UL48	HSV1	Transactivating tegument protein VP16 (UL48)	tr|F8RG79|F8RG79_HHV1TransactivatingtegumentproteinVP16OS=Humanherpesvirus1OX=10298GN=UL48PE=4SV=1	4	2	3	3	2	2	4	12	54.316	490	0	26.215	7.6	7.3	9.4	5.5	5.5	12	416570	517890	815420	301170	215710	845660	110204	232238	153274	66483.4	44202.9	111125	165239	73937	2.23486	0.107974	no	1.16018	0.966683
O55234	Psmb5	Mouse	Proteasome subunit beta type-5 (EC 3.4.25.1) (Macropain epsilon chain) (Multicatalytic endopeptidase complex epsilon chain) (Proteasome chain 6) (Proteasome epsilon chain) (Proteasome subunit X)	sp|O55234|PSB5_MOUSEProteasomesubunitbetatype-5OS=MusmusculusOX=10090GN=Psmb5PE=1SV=3	7	7	5	7	5	5	7	27.3	28.532	264	0	69.233	27.3	23.1	27.3	23.5	23.5	27.3	5536100	6514500	8544500	3277900	4011600	8411300	1.46458e+06	2.9213e+06	1.60611e+06	723598	822049	1.1053e+06	1.99733e+06	883648	2.26032	0.131267	no	1.17653	0.881846
H9E936	UL29	HSV1	Major DNA-binding protein	tr|H9E936|H9E936_HHV1MajorDNA-bindingproteinOS=Humanherpesvirus1OX=10298GN=UL29PE=3SV=1	11	8	7	10	6	7	10	12.3	128.31	1196	0	95.183	8.9	7.3	11.6	6.5	7.7	11.6	345760	375770	710930	207410	227100	619300	91470.9	168507	133633	45785.9	46536.9	81379.8	131204	57900.8	2.26601	0.0611264	no	1.18015	1.21377
D3YPM6	US8	HSV1	Envelope glycoprotein E (Glycoprotein E) (US8)	tr|D3YPM6|D3YPM6_HHV1EnvelopeglycoproteinEOS=Humanherpesvirus1OX=10298GN=US8PE=4SV=1	5	4	4	5	4	3	5	12.5	59.093	550	0	36.482	9.3	9.1	12.5	9.3	5.8	12.5	822790	1186400	1848700	653460	418180	1806700	217669	532018	347500	144252	85692.6	237411	365729	155785	2.34765	0.133496	no	1.23122	0.874533
A0A075B5N9	Igkv3-7	Mouse	Immunoglobulin kappa variable 3-7	tr|A0A075B5N9|A0A075B5N9_MOUSEImmunoglobulinkappavariable3-7OS=MusmusculusOX=10090GN=Igkv3-7PE=4SV=7;tr|A0A0G2JE31|A0A0G2JE31_MOUSEImmunoglobulinkappavariable3-7(Fragment)OS=MusmusculusOX=10090GN=Igkv3-7PE=4SV=4	2	2	1	2	2	1	1	30.3	10.856	99	0.0023148	19.241	30.3	12.1	30.3	30.3	12.1	18.2	4878100	698510	7505400	3903100	637490	2217300	1.2905e+06	313233	1.41079e+06	861611	130633	291367	1.00484e+06	427870	2.34847	0.246048	no	1.23172	0.60898
D3YPA4	UL40	HSV1	Ribonucleoside-diphosphate reductase small subunit (EC 1.17.4.1) (Ribonucleotide reductase small subunit)	tr|D3YPA4|D3YPA4_HHV1Ribonucleoside-diphosphatereductasesmallsubunitOS=Humanherpesvirus1OX=10298GN=UL40PE=3SV=1	10	9	5	10	8	6	9	43.8	37.981	340	0	226.19	43.5	17.6	43.8	38.5	24.4	43.5	8767900	3353000	18081000	6042000	3002800	8427000	2.31955e+06	1.50359e+06	3.39868e+06	1.33377e+06	615328	1.10736e+06	2.40727e+06	1.01882e+06	2.3628	0.113362	no	1.2405	0.945531
F7C312	Hsp90b1	Mouse	Endoplasmin (Fragment)	tr|F7C312|F7C312_MOUSEEndoplasmin(Fragment)OS=MusmusculusOX=10090GN=Hsp90b1PE=1SV=1	3	1	3	2	1	1	3	10.5	43.476	373	0	24.822	4	10.5	6.4	2.7	2.7	10.5	40219	353170	380160	63181	79058	518970	10639.9	158372	71458.6	13947.2	16200.4	68195.8	80156.9	32781.1	2.44521	0.390727	no	1.28996	0.408127
A0A0N4SV66	H2afj	Mouse	Histone H2A	tr|A0A0N4SV66|A0A0N4SV66_MOUSEHistoneH2AOS=MusmusculusOX=10090GN=H2afjPE=1SV=1;tr|G3UWL7|G3UWL7_MOUSEHistoneH2AOS=MusmusculusOX=10090GN=H2afzPE=1SV=1	2	2	1	2	2	2	2	22.2	13.66	126	0	61.951	22.2	7.1	22.2	22.2	22.2	22.2	1386400	3489000	7461500	1704900	3299700	2311800	366772	1.56457e+06	1.40254e+06	376358	676168	303784	1.11129e+06	452103	2.45805	0.215135	no	1.29752	0.66729
B1AXW5	Prdx1	Mouse	Peroxiredoxin-1 (Fragment)	tr|B1AXW5|B1AXW5_MOUSEPeroxiredoxin-1(Fragment)OS=MusmusculusOX=10090GN=Prdx1PE=1SV=8;tr|B1AXW6|B1AXW6_MOUSEPeroxiredoxin-1(Fragment)OS=MusmusculusOX=10090GN=Prdx1PE=1SV=1;tr|B1AXW4|B1AXW4_MOUSEPeroxiredoxin-1(Fragment)OS=MusmusculusOX=10090GN=Prdx1PE=1SV=1	3	3	2	3	3	1	2	16.6	18.87	169	0.0021413	17.387	16.6	10.7	16.6	16.6	5.9	11.8	1458900	1646800	2702900	1377300	717170	1249100	385952	738475	508064	304040	146961	164139	544164	205047	2.65385	0.0628328	no	1.40809	1.20181
H3BKQ7	Ppp1r9a	Mouse	Protein phosphatase 1, regulatory subunit 9A	tr|H3BKQ7|H3BKQ7_MOUSEProteinphosphatase1,regulatorysubunit9AOS=MusmusculusOX=10090GN=Ppp1r9aPE=1SV=1;tr|H3BJD0|H3BJD0_MOUSEProteinphosphatase1,regulatorysubunit9AOS=MusmusculusOX=10090GN=Ppp1r9aPE=1SV=1;tr|H3BL28|H3BL28_MOUSEProteinphosphatase1,regulatorysubunit9A(Fragment)OS=MusmusculusOX=10090GN=Ppp1r9aPE=1SV=1;tr|H3BJD6|H3BJD6_MOUSEProteinphosphatase1,regulatorysubunit9AOS=MusmusculusOX=10090…	3	3	2	3	3	2	2	4.9	107.17	955	0.0022779	18.901	4.9	2.7	4.9	4.9	2.7	3.9	390950	125560	627920	215590	71882	260310	103426	56304.9	118030	47591.6	14729.9	34206.3	92587	32175.9	2.87752	0.0636299	no	1.52483	1.19634
Q64337	Sqstm1	Mouse	Sequestosome-1 (STONE14) (Ubiquitin-binding protein p62)	sp|Q64337|SQSTM_MOUSESequestosome-1OS=MusmusculusOX=10090GN=Sqstm1PE=1SV=1;tr|F6VD69|F6VD69_MOUSESequestosome-1(Fragment)OS=MusmusculusOX=10090GN=Sqstm1PE=1SV=1;tr|D3YZJ1|D3YZJ1_MOUSESequestosome-1OS=MusmusculusOX=10090GN=Sqstm1PE=1SV=1	2	1	0	2	1	0	1	7	48.162	442	0.0018657	12.37	3.6	0	7	3.6	0	3.4	166780	0	338030	119690	0	82028	44121.7	0	63539.5	26421.6	0	10779	35887.1	12400.2	2.89407	0.340989	no	1.5331	0.46726
A2I998	UL27	HSV1	Envelope glycoprotein B (gB)	tr|A2I998|A2I998_HHV1EnvelopeglycoproteinBOS=Humanherpesvirus1OX=10298GN=UL27PE=3SV=1	6	6	5	6	6	4	5	10.2	100.28	904	0	76.457	10.2	8.8	10.2	10.2	5.8	9	429960	644590	665010	391070	179780	403070	113746	289054	125002	86328.9	36840.2	52965.8	175934	58711.6	2.99658	0.167926	no	1.58332	0.774881
Q7TPW1	Nexn	Mouse	Nexilin (F-actin-binding protein)	tr|A0A0G2JG59|A0A0G2JG59_MOUSENexilin(Fragment)OS=MusmusculusOX=10090GN=NexnPE=1SV=1;tr|A0A0G2JFD8|A0A0G2JFD8_MOUSENexilinOS=MusmusculusOX=10090GN=NexnPE=1SV=1;tr|A0A0G2JGI1|A0A0G2JGI1_MOUSENexilinOS=MusmusculusOX=10090GN=NexnPE=1SV=1;sp|Q7TPW1|NEXN_MOUSENexilinOS=MusmusculusOX=10090GN=NexnPE=1SV=3;tr|A0A0G2JEX1|A0A0G2JEX1_MOUSENexilinOS=MusmusculusOX=10090GN=NexnPE=1SV=1	5	3	3	5	4	2	5	11.6	56.496	473	0	33.051	7	6.6	11.6	9.3	4.2	11.6	135170	2763800	2455000	301670	251830	3357500	35759.3	1.23937e+06	461466	66593.8	51604.5	441196	578866	186465	3.10443	0.38509	no	1.63433	0.414437
H9E925	UL19	HSV1	Major capsid protein (MCP)	tr|H9E925|H9E925_HHV1MajorcapsidproteinOS=Humanherpesvirus1OX=10298GN=UL19PE=3SV=1	15	13	6	14	10	8	11	15.5	149.14	1374	0	139.3	13.8	5.5	14.6	10.2	7.9	11.4	1088600	270120	1405300	350610	172490	734420	287989	121130	264154	77397.4	35346.3	96507.2	224425	69750.3	3.21754	0.0842885	no	1.68596	1.07423
Q8BGU5	Ccny	Mouse	Cyclin-Y (Cyclin fold protein 1)	sp|Q8BGU5|CCNY_MOUSECyclin-YOS=MusmusculusOX=10090GN=CcnyPE=1SV=1	2	1	1	1	2	1	2	7.9	39.394	341	0.005291	11.375	4.1	4.1	4.1	7.9	4.1	7.9	751260	2048500	716880	539720	23854	1876300	198746	918610	134752	119143	4888.11	246557	417369	123530	3.3787	0.363384	no	1.75647	0.439634
F8REU5	UL12	HSV1	Alkaline nuclease (EC 3.1.-.-)	tr|F8REU5|F8REU5_HHV1AlkalinenucleaseOS=Humanherpesvirus1OX=10298GN=UL12PE=3SV=1	9	8	5	8	7	5	6	20.3	67.425	626	0	111.49	18.1	13.1	18.7	17.1	11	14.1	1375700	2170500	3639100	1137000	781580	1264900	363942	973318	684041	250993	160160	166216	673767	192456	3.50089	0.107962	no	1.80772	0.96673
Q6AW69	Cgnl1	Mouse	Cingulin-like protein 1 (Junction-associated coiled-coil protein)	tr|D3Z3H4|D3Z3H4_MOUSECingulin-likeprotein1OS=MusmusculusOX=10090GN=Cgnl1PE=1SV=1;sp|Q6AW69|CGNL1_MOUSECingulin-likeprotein1OS=MusmusculusOX=10090GN=Cgnl1PE=1SV=2	2	1	1	1	0	0	1	2.4	139.89	1226	0.0052356	10.987	0.7	1.6	0.7	0	0	0.7	673460	63822	843740	0	0	756540	178164	28619.7	158598	0	0	99413.9	121794	33138	3.67536	0.205437	no	1.87788	0.687322
																							3.53328e+09	2.05376e+09	4.99645e+09	4150399486	4.53621e+09	6939051683

## Sheet: HFF
Majority protein IDs	UNIPROT	Protein names	Gene names (primary )	Organism	Unique peptides	Unique sequence coverage [%]	Mol. weight [kDa]	Sequence length	Q-value	Score	iBAQ HFF_ICP0_1	iBAQ HFF_ICP0_2	iBAQ HFF_ICP0_3	iBAQ HFF_WT_1	iBAQ HFF_WT_2	iBAQ HFF_WT_3	Norm HFF_ICP0_1	Norm HFF_ICP0_2	Norm HFF_ICP0_3	Norm HFF_WT_1	Norm HFF_WT_2	Norm HFF_WT_3	averageHFF_ICP0	averageHFF_WT	RatioHFF	pvalue_HFF	Interactor_HFF
tr|D3YPA4|D3YPA4_HHV1Ribonucleoside-diphosphatereductasesmallsubunitOS=Humanherpesvirus1OX=10298GN=UL40PE=3SV=1	D3YPA4	Ribonucleoside-diphosphate reductase small subunit (EC 1.17.4.1) (Ribonucleotide reductase small subunit)	UL40	HSV1	5	20.9	37.981	340	0	62.471	1312500	2845600	1072600	0	0	0	64779.1	81943.7	72075.6	0	0	0	72932.8	0	#DIV/0!	0.00461807	yes
sp|Q658Y4|F91A1_HUMANProteinFAM91A1OS=HomosapiensGN=FAM91A1PE=1SV=3;tr|E7ER68|E7ER68_HUMANProteinFAM91A1OS=HomosapiensGN=FAM91A1PE=1SV=1	Q658Y4	Protein FAM91A1	FAM91A1	Human	13	19.1	93.908	838	0	213.59	1834200	3235200	1782800	0	0	0	90527.8	93162.8	119799	0	0	0	101163	0	#DIV/0!	0.00843242	yes
tr|F8REU5|F8REU5_HHV1AlkalinenucleaseOS=Humanherpesvirus1OX=10298GN=UL12PE=3SV=1	F8REU5	Alkaline nuclease (EC 3.1.-.-)	UL12	HSV1	8	17.7	67.425	626	0	113.78	2140000	2677200	1255000	0	0	0	105621	77094.3	84332.3	0	0	0	89015.8	0	#DIV/0!	0.00912379	yes
tr|H9E969|H9E969_HHV1US2OS=Humanherpesvirus1OX=10298GN=US2PE=4SV=1	H9E969	US2 (Virion protein US2)	US2	HSV1	2	9.3	32.561	291	0	14.548	445190	890470	267940	0	0	0	21972.6	25642.5	18004.8	0	0	0	21873.3	0	#DIV/0!	0.0100133	yes
sp|Q01804|OTUD4_HUMANOTUdomain-containingprotein4OS=HomosapiensGN=OTUD4PE=1SV=4	Q01804	OTU domain-containing protein 4 (EC 3.4.19.12) (HIV-1-induced protein HIN-1)	OTUD4	Human	2	2.5	124.04	1114	0	10.954	103530	133510	53778	0	0	0	5109.77	3844.64	3613.72	0	0	0	4189.38	0	#DIV/0!	0.0120968	yes
sp|Q96L92|SNX27_HUMANSortingnexin-27OS=HomosapiensGN=SNX27PE=1SV=2	Q96L92	Sorting nexin-27	SNX27	Human	2	4.1	61.264	541	0	11.383	187980	218050	114880	0	0	0	9277.84	6279.1	7719.6	0	0	0	7758.85	0	#DIV/0!	0.0122265	yes
tr|D3YPJ2|D3YPJ2_HHV1Nuclearegressprotein2OS=Humanherpesvirus1OX=10298GN=UL34PE=3SV=1	D3YPJ2	Nuclear egress protein 2	UL34	HSV1	3	13.8	29.786	275	0	58.928	1093300	2805000	1256700	0	0	0	53960.3	80774.5	84446.6	0	0	0	73060.5	0	#DIV/0!	0.0168606	yes
sp|P25205|MCM3_HUMANDNAreplicationlicensingfactorMCM3OS=HomosapiensGN=MCM3PE=1SV=3;tr|J3KQ69|J3KQ69_HUMANDNAreplicationlicensingfactorMCM3OS=HomosapiensGN=MCM3PE=1SV=2	P25205	DNA replication licensing factor MCM3 (EC 3.6.4.12) (DNA polymerase alpha holoenzyme-associated protein P1) (P1-MCM3) (RLF subunit beta) (p102)	MCM3	Human	5	8.9	90.98	808	0	32.758	223630	606330	163860	0	0	0	11037.4	17460.3	11010.9	0	0	0	13169.5	0	#DIV/0!	0.0255264	yes
tr|I1UYM4|I1UYM4_HHV1RS1OS=Humanherpesvirus1OX=10298GN=RS1PE=4SV=1	I1UYM4	RS1 (Transcription regulator/activator ICP4) (Transcriptional regulator ICP4)	RS1	HSV1	21	29.1	132.63	1294	0	196.28	1049700	2236000	1349200	0	0	0	51808.4	64389.2	90662.3	0	0	0	68953.3	0	#DIV/0!	0.0264655	yes
sp|P62906|RL10A_HUMAN60SribosomalproteinL10aOS=HomosapiensGN=RPL10APE=1SV=2	P62906	60S ribosomal protein L10a (CSA-19) (Large ribosomal subunit protein uL1) (Neural precursor cell expressed developmentally down-regulated protein 6) (NEDD-6)	RPL10A	Human	2	9.7	24.831	217	0	16.339	1322000	4077800	1261700	0	0	0	65247.9	117427	84782.5	0	0	0	89152.4	0	#DIV/0!	0.0279311	yes
tr|F8VPF3|F8VPF3_HUMANMyosinlightpolypeptide6(Fragment)OS=HomosapiensGN=MYL6PE=1SV=1;tr|F8W1R7|F8W1R7_HUMANMyosinlightpolypeptide6OS=HomosapiensGN=MYL6PE=1SV=1;sp|P60660|MYL6_HUMANMyosinlightpolypeptide6OS=HomosapiensGN=MYL6PE=1SV=2;tr|J3KND3|J3KND3_HUMANMyosinlightpolypeptide6OS=HomosapiensGN=MYL6PE=1SV=1;tr|G8JLA2|G8JLA2_HUMANMyosinlightpolypeptide6OS=HomosapiensGN=MYL6PE=1SV=1;tr|G3V1V0|G3V1V0…	P60660	Myosin light polypeptide 6 (17 kDa myosin light chain) (LC17) (Myosin light chain 3) (MLC-3) (Myosin light chain alkali 3) (Myosin light chain A3) (Smooth muscle and nonmuscle myosin light chain alkali 6)	MYL6	Human	5	36.9	14.436	130	0	39.881	3672600	5168000	4383900	42811	51567	0	181263	148821	294585	19510	27019.6	0	208223	15509.9	13.4252	0.0447916	yes
sp|Q9Y5X1|SNX9_HUMANSortingnexin-9OS=HomosapiensGN=SNX9PE=1SV=1	Q9Y5X1	Sorting nexin-9 (SH3 and PX domain-containing protein 1) (Protein SDP1) (SH3 and PX domain-containing protein 3A)	SNX9	Human	5	11.4	66.591	595	0	87.552	1076000	1878000	1593300	0	0	0	53106.5	54080.1	107065	0	0	0	71417.2	0	#DIV/0!	0.0570259	yes
sp|Q16643|DREB_HUMANDrebrinOS=HomosapiensGN=DBN1PE=1SV=4;tr|D6R9W4|D6R9W4_HUMANDrebrin(Fragment)OS=HomosapiensGN=DBN1PE=1SV=1	Q16643	Drebrin (Developmentally-regulated brain protein)	DBN1	Human	5	12.8	71.428	649	0	64.238	796750	997600	991140	0	0	0	39324	28727.5	66601.7	0	0	0	44884.4	0	#DIV/0!	0.0577539	yes
tr|J3KRR1|J3KRR1_HUMANProteinNjmu-R1(Fragment)OS=HomosapiensGN=C17orf75PE=1SV=1;tr|J9JIC5|J9JIC5_HUMANProteinNjmu-R1OS=HomosapiensGN=C17orf75PE=1SV=1;sp|Q9HAS0|NJMU_HUMANProteinNjmu-R1OS=HomosapiensGN=C17orf75PE=1SV=2	Q9HAS0	Protein Njmu-R1	C17orf75	Human	3	15.6	30.623	275	0	22.027	1408800	1616100	1696800	0	0	0	69532	46538.2	114020	0	0	0	76696.7	0	#DIV/0!	0.0606856	yes
tr|H7C5A7|H7C5A7_HUMANAcyl-coenzymeAthioesterase8(Fragment)OS=HomosapiensGN=ACOT8PE=1SV=1;sp|O14734|ACOT8_HUMANAcyl-coenzymeAthioesterase8OS=HomosapiensGN=ACOT8PE=1SV=1;tr|E9PRD4|E9PRD4_HUMANAcyl-coenzymeAthioesterase8OS=HomosapiensGN=ACOT8PE=1SV=1;tr|E9PJN0|E9PJN0_HUMANAcyl-coenzymeAthioesterase8OS=HomosapiensGN=ACOT8PE=1SV=1	O14734	Acyl-coenzyme A thioesterase 8 (Acyl-CoA thioesterase 8) (EC 3.1.2.1) (EC 3.1.2.11) (EC 3.1.2.2) (EC 3.1.2.3) (EC 3.1.2.5) (Choloyl-coenzyme A thioesterase) (EC 3.1.2.27) (HIV-Nef-associated acyl-CoA thioesterase) (Peroxisomal acyl-CoA thioesterase 2) (PTE-2) (Peroxisomal acyl-coenzyme A thioester hydrolase 1) (PTE-1) (Peroxisomal long-chain acyl-CoA thioesterase 1) (Thioesterase II) (hACTE-III) …	ACOT8	Human	2	18.7	23.333	209	0	11.882	1263300	2795200	2321800	0	0	0	62350.8	80492.3	156018	0	0	0	99620.4	0	#DIV/0!	0.0738265	yes
sp|P52907|CAZA1_HUMANF-actin-cappingproteinsubunitalpha-1OS=HomosapiensGN=CAPZA1PE=1SV=3	P52907	F-actin-capping protein subunit alpha-1 (CapZ alpha-1)	CAPZA1	Human	3	17.8	32.922	286	0	17.296	227340	1235500	463010	0	0	0	11220.5	35578.2	31112.9	0	0	0	25970.5	0	#DIV/0!	0.0739998	yes
tr|B1AHB1|B1AHB1_HUMANDNAhelicaseOS=HomosapiensGN=MCM5PE=1SV=1;sp|P33992|MCM5_HUMANDNAreplicationlicensingfactorMCM5OS=HomosapiensGN=MCM5PE=1SV=5	P33992	DNA replication licensing factor MCM5 (EC 3.6.4.12) (CDC46 homolog) (P1-CDC46)	MCM5	Human	4	5.9	77.592	691	0	31.642	89519	509930	207800	0	0	0	4418.25	14684.3	13963.6	0	0	0	11022	0	#DIV/0!	0.0795029	yes
sp|Q6WCQ1|MPRIP_HUMANMyosinphosphataseRho-interactingproteinOS=HomosapiensGN=MPRIPPE=1SV=3;tr|J3KSW8|J3KSW8_HUMANMyosinphosphataseRho-interactingprotein(Fragment)OS=HomosapiensGN=MPRIPPE=1SV=1	Q6WCQ1	Myosin phosphatase Rho-interacting protein (M-RIP) (Rho-interacting protein 3) (RIP3) (p116Rip)	MPRIP	Human	11	17.7	116.53	1025	0	75.255	347440	417280	554550	0	0	0	17148.1	12016.3	37264.1	0	0	0	22142.8	0	#DIV/0!	0.102743	yes
tr|E7EX53|E7EX53_HUMANRibosomalproteinL15(Fragment)OS=HomosapiensGN=RPL15PE=1SV=1;tr|E7EQV9|E7EQV9_HUMANRibosomalproteinL15(Fragment)OS=HomosapiensGN=RPL15PE=1SV=1;sp|P61313|RL15_HUMAN60SribosomalproteinL15OS=HomosapiensGN=RPL15PE=1SV=2;tr|E7ENU7|E7ENU7_HUMANRibosomalproteinL15(Fragment)OS=HomosapiensGN=RPL15PE=1SV=1	P61313	60S ribosomal protein L15 (Large ribosomal subunit protein eL15)	RPL15	Human	2	17.3	15.722	133	0	11.859	868940	2133100	0	0	0	0	42887	61426.1	0	0	0	0	34771	0	#DIV/0!	0.196101	yes
sp|P78527|PRKDC_HUMANDNA-dependentproteinkinasecatalyticsubunitOS=HomosapiensGN=PRKDCPE=1SV=3	P78527	DNA-dependent protein kinase catalytic subunit (DNA-PK catalytic subunit) (DNA-PKcs) (EC 2.7.11.1) (DNPK1) (p460)	PRKDC	Human	4	1.4	469.08	4128	0	24.701	5977.5	6598.4	0	0	0	0	295.022	190.012	0	0	0	0	161.678	0	#DIV/0!	0.201992	yes
sp|P68036|UB2L3_HUMANUbiquitin-conjugatingenzymeE2L3OS=HomosapiensGN=UBE2L3PE=1SV=1;tr|A0A1B0GUS4|A0A1B0GUS4_HUMANHCG1789360OS=HomosapiensGN=UBE2L5PE=1SV=1	P68036	Ubiquitin-conjugating enzyme E2 L3 (EC 2.3.2.23) (E2 ubiquitin-conjugating enzyme L3) (L-UBC) (UbcH7) (Ubiquitin carrier protein L3) (Ubiquitin-conjugating enzyme E2-F1) (Ubiquitin-protein ligase L3)	UBE2L3	Human	2	24	17.861	154	0	11.737	1225100	3733000	0	0	0	0	60465.4	107498	0	0	0	0	55987.7	0	#DIV/0!	0.213746	yes
tr|M0R0Y6|M0R0Y6_HUMANHeterogeneousnuclearribonucleoproteinMOS=HomosapiensGN=HNRNPMPE=1SV=1;tr|M0QYQ7|M0QYQ7_HUMANHeterogeneousnuclearribonucleoproteinM(Fragment)OS=HomosapiensGN=HNRNPMPE=1SV=1;tr|M0R0N3|M0R0N3_HUMANHeterogeneousnuclearribonucleoproteinM(Fragment)OS=HomosapiensGN=HNRNPMPE=1SV=8;tr|M0R019|M0R019_HUMANHeterogeneousnuclearribonucleoproteinM(Fragment)OS=HomosapiensGN=HNRNPMPE=1SV=8;t…	P52272	Heterogeneous nuclear ribonucleoprotein M (hnRNP M)	HNRNPM	Human	2	26.3	10.739	99	0	19.034	542710	1996200	0	0	0	0	26785.7	57483.8	0	0	0	0	28089.8	0	#DIV/0!	0.232822	yes
sp|O15355|PPM1G_HUMANProteinphosphatase1GOS=HomosapiensGN=PPM1GPE=1SV=1	O15355	Protein phosphatase 1G (EC 3.1.3.16) (Protein phosphatase 1C) (Protein phosphatase 2C isoform gamma) (PP2C-gamma) (Protein phosphatase magnesium-dependent 1 gamma)	PPM1G	Human	2	8.1	59.271	546	0	11.898	27449	238750	0	0	0	0	1354.76	6875.19	0	0	0	0	2743.32	0	#DIV/0!	0.321922	yes
tr|H9E965|H9E965_HHV1RL2OS=Humanherpesvirus1OX=10298GN=RL2PE=4SV=1	H9E965	RL2 (Ubiquitin E3 ligase ICP0)	RL2	HSV1	31	61.2	78.611	776	0	323.31	1137400000	1353800000	669480000	0	0	0	5.61369e+07	3.89849e+07	4.49871e+07	0	0	0	4.6703e+07	0	#DIV/0!	0.0113801	yes
sp|P08670|VIME_HUMANVimentinOS=HomosapiensGN=VIMPE=1SV=4;tr|B0YJC4|B0YJC4_HUMANVimentinOS=HomosapiensGN=VIMPE=1SV=1	P08670	Vimentin	VIM	Human	22	50.6	53.651	466	0	323.31	17077000	21037000	21138000	99295	107910	181720	842844	605794	1.42041e+06	45251	56541.7	197293	956350	99695.1	9.59274	0.0660233	yes
sp|Q93009|UBP7_HUMANUbiquitincarboxyl-terminalhydrolase7OS=HomosapiensGN=USP7PE=1SV=2;tr|H3BND8|H3BND8_HUMANUbiquitincarboxyl-terminalhydrolase7(Fragment)OS=HomosapiensGN=USP7PE=1SV=1	Q93009	Ubiquitin carboxyl-terminal hydrolase 7 (EC 3.4.19.12) (Deubiquitinating enzyme 7) (Herpesvirus-associated ubiquitin-specific protease) (Ubiquitin thioesterase 7) (Ubiquitin-specific-processing protease 7)	USP7	Human	35	41.7	128.3	1102	0	323.31	14168000	15930000	10600000	0	0	0	699268	458730	712289	0	0	0	623429	0	#DIV/0!	0.0170388	yes
tr|A0A0B5EB06|A0A0B5EB06_HHV1Ribonucleoside-diphosphatereductaselargesubunitOS=Humanherpesvirus1OX=10298GN=UL39PE=3SV=1	A0A0B5EB06	Ribonucleoside-diphosphate reductase large subunit (R1) (EC 1.17.4.1) (Ribonucleotide reductase large subunit)	UL39	HSV1	30	38.3	124.03	1137	0	323.31	6798300	13267000	6553100	0	4865.4	11315	335533	382045	440349	0	2549.33	12284.7	385976	4944.66	78.0591	0.00568158	yes
tr|Q6GYI9|Q6GYI9_HHV1TegumentproteinVP22OS=Humanherpesvirus1OX=10298GN=UL49PE=4SV=1	Q6GYI9	Tegument protein VP22 (UL49)	UL49	HSV1	9	41.2	32.267	301	0	120.77	7745000	21502000	9934800	25553	34024	19346	382258	619185	667589	11645.1	17827.6	21003.9	556344	16825.5	33.0655	0.0255803	yes
tr|D3YPK9|D3YPK9_HHV1Deoxyuridine5'-triphosphatenucleotidohydrolaseOS=Humanherpesvirus1OX=10298GN=UL50PE=3SV=1	D3YPK9	Deoxyuridine 5'-triphosphate nucleotidohydrolase (dUTPase) (EC 3.6.1.23) (dUTP pyrophosphatase)	UL50	HSV1	16	67.1	39.125	371	0	323.31	15659000	26119000	21532000	0	0	0	772857	752139	1.44689e+06	0	0	0	990628	0	#DIV/0!	0.0491865	yes
sp|Q08211|DHX9_HUMANATP-dependentRNAhelicaseAOS=HomosapiensGN=DHX9PE=1SV=4	Q08211	ATP-dependent RNA helicase A (EC 3.6.4.13) (DEAH box protein 9) (DExH-box helicase 9) (Leukophysin) (LKP) (Nuclear DNA helicase II) (NDH II) (RNA helicase A)	DHX9	Human	5	5.5	140.96	1270	0	29.529	33308	264420	57207	0	0	0	1643.93	7614.4	3844.14	0	0	0	4367.49	0	#DIV/0!	0.129163	yes
tr|H9E936|H9E936_HHV1MajorDNA-bindingproteinOS=Humanherpesvirus1OX=10298GN=UL29PE=3SV=1	H9E936	Major DNA-binding protein	UL29	HSV1	9	9.9	128.31	1196	0	53.724	492140	947360	417220	6080.5	0	0	24289.8	27280.8	28036	2771.03	0	0	26535.5	923.675	28.7282	8.65103e-05	yes
sp|Q93008|USP9X_HUMANProbableubiquitincarboxyl-terminalhydrolaseFAF-XOS=HomosapiensGN=USP9XPE=1SV=3	Q93008	Probable ubiquitin carboxyl-terminal hydrolase FAF-X (EC 3.4.19.12) (Deubiquitinating enzyme FAF-X) (Fat facets in mammals) (hFAM) (Fat facets protein-related, X-linked) (Ubiquitin thioesterase FAF-X) (Ubiquitin-specific protease 9, X chromosome) (Ubiquitin-specific-processing protease FAF-X)	USP9X	Human	24	12.3	292.28	2570	0	323.31	1059800	1466500	790680	16688	15782	11201	52306.9	42230.2	53131.4	7605.11	8269.31	12160.9	49222.9	9345.1	5.26724	0.00313142	yes
tr|A0A1X7SBZ2|A0A1X7SBZ2_HUMANProbableATP-dependentRNAhelicaseDDX17OS=HomosapiensGN=DDX17PE=1SV=1;sp|Q92841|DDX17_HUMANProbableATP-dependentRNAhelicaseDDX17OS=HomosapiensGN=DDX17PE=1SV=2;tr|A0A1W2PQ51|A0A1W2PQ51_HUMANProbableATP-dependentRNAhelicaseDDX17OS=HomosapiensGN=DDX17PE=1SV=1	Q92841	Probable ATP-dependent RNA helicase DDX17 (EC 3.6.4.13) (DEAD box protein 17) (DEAD box protein p72) (DEAD box protein p82) (RNA-dependent helicase p72)	DDX17	Human	6	11.2	80.253	729	0	162.27	561010	1301500	543760	0	0	0	27688.9	37478.8	36539.1	0	0	0	33902.3	0	#DIV/0!	0.00835532	yes
sp|P05388|RLA0_HUMAN60SacidicribosomalproteinP0OS=HomosapiensGN=RPLP0PE=1SV=1;tr|F8VU65|F8VU65_HUMAN60SacidicribosomalproteinP0(Fragment)OS=HomosapiensGN=RPLP0PE=1SV=1;tr|F8VWS0|F8VWS0_HUMAN60SacidicribosomalproteinP0OS=HomosapiensGN=RPLP0PE=1SV=1;tr|F8VPE8|F8VPE8_HUMAN60SacidicribosomalproteinP0(Fragment)OS=HomosapiensGN=RPLP0PE=1SV=1;tr|G3V210|G3V210_HUMAN60SacidicribosomalproteinP0OS=Homosapie…	P05388	60S acidic ribosomal protein P0 (60S ribosomal protein L10E) (Large ribosomal subunit protein uL10)	RPLP0	Human	5	23.7	34.273	317	0	40.029	816330	4743200	1243800	0	0	0	40290.4	136588	83579.7	0	0	0	86819.4	0	#DIV/0!	0.0893047	yes
tr|C0L315|C0L315_HHV1ThymidinekinaseOS=Humanherpesvirus1OX=10298GN=UL23PE=3SV=1	C0L315	Thymidine kinase (EC 2.7.1.21)	UL23	HSV1	6	18.6	40.896	376	0	42.29	5880700	9881600	5447200	33620	0	0	290245	284557	366036	15321.4	0	0	313612	5107.14	61.4067	0.0056836	yes
sp|Q6NZI2|CAVN1_HUMANCaveolae-associatedprotein1OS=HomosapiensGN=CAVIN1PE=1SV=1	Q6NZI2	Caveolae-associated protein 1 (Cavin-1) (Polymerase I and transcript release factor)	CAVIN1	Human	3	7.4	43.476	390	0	28.522	632750	844860	675530	0	0	0	31229.7	24329.1	45393.6	0	0	0	33650.8	0	#DIV/0!	0.0323114	yes
tr|Q9J0X9|Q9J0X9_HHV1ICP27OS=Humanherpesvirus1OX=10298GN=UL54PE=1SV=1	Q9J0X9	ICP27 (Multifunctional expression regulator) (UL54)	UL54	HSV1	15	42.6	55.277	512	0	170.8	9587700	17977000	11942000	0	0	0	473206	517677	802467	0	0	0	597783	0	#DIV/0!	0.0285047	yes
tr|K7EJT5|K7EJT5_HUMAN60SribosomalproteinL22(Fragment)OS=HomosapiensGN=RPL22PE=1SV=1;tr|K7EP65|K7EP65_HUMAN60SribosomalproteinL22(Fragment)OS=HomosapiensGN=RPL22PE=1SV=1;tr|K7EKS7|K7EKS7_HUMAN60SribosomalproteinL22OS=HomosapiensGN=RPL22PE=1SV=1;tr|K7ELC4|K7ELC4_HUMAN60SribosomalproteinL22(Fragment)OS=HomosapiensGN=RPL22PE=1SV=1;tr|K7EMH1|K7EMH1_HUMAN60SribosomalproteinL22(Fragment)OS=HomosapiensG…	P35268	60S ribosomal protein L22 (EBER-associated protein) (EAP) (Epstein-Barr virus small RNA-associated protein) (Heparin-binding protein HBp15) (Large ribosomal subunit protein eL22)	RPL22	Human	2	51.1	5.0827	47	0	14.475	718160	6587600	392190	0	0	0	35445.1	189701	26354	0	0	0	83833.3	0	#DIV/0!	0.254506	yes
sp|P07237|PDIA1_HUMANProteindisulfide-isomeraseOS=HomosapiensGN=P4HBPE=1SV=3;tr|H7BZ94|H7BZ94_HUMANProteindisulfide-isomeraseOS=HomosapiensGN=P4HBPE=1SV=2;tr|I3L398|I3L398_HUMANProteindisulfide-isomerase(Fragment)OS=HomosapiensGN=P4HBPE=1SV=1;tr|I3L312|I3L312_HUMANProteindisulfide-isomerase(Fragment)OS=HomosapiensGN=P4HBPE=1SV=2	P07237	Protein disulfide-isomerase (PDI) (EC 5.3.4.1) (Cellular thyroid hormone-binding protein) (Prolyl 4-hydroxylase subunit beta) (p55)	P4HB	Human	8	19.7	57.116	508	0	72.221	1036000	1879100	782590	0	0	0	51132.3	54111.7	52587.8	0	0	0	52610.6	0	#DIV/0!	0.000267206	yes
sp|P13674|P4HA1_HUMANProlyl4-hydroxylasesubunitalpha-1OS=HomosapiensGN=P4HA1PE=1SV=2	P13674	Prolyl 4-hydroxylase subunit alpha-1 (4-PH alpha-1) (EC 1.14.11.2) (Procollagen-proline,2-oxoglutarate-4-dioxygenase subunit alpha-1)	P4HA1	Human	2	4.5	61.049	534	0	16.702	210100	325150	150930	0	0	0	10369.6	9363.22	10142.1	0	0	0	9958.29	0	#DIV/0!	0.000934884	yes
sp|P13489|RINI_HUMANRibonucleaseinhibitorOS=HomosapiensGN=RNH1PE=1SV=2;tr|E9PMJ3|E9PMJ3_HUMANRibonucleaseinhibitor(Fragment)OS=HomosapiensGN=RNH1PE=1SV=1;tr|E9PLZ3|E9PLZ3_HUMANRibonucleaseinhibitor(Fragment)OS=HomosapiensGN=RNH1PE=1SV=1;tr|E9PIM9|E9PIM9_HUMANRibonucleaseinhibitor(Fragment)OS=HomosapiensGN=RNH1PE=1SV=1;tr|H0YCR7|H0YCR7_HUMANRibonucleaseinhibitor(Fragment)OS=HomosapiensGN=RNH1PE=1S…	P13489	Ribonuclease inhibitor (Placental ribonuclease inhibitor) (Placental RNase inhibitor) (Ribonuclease/angiogenin inhibitor 1) (RAI)	RNH1	Human	2	6.5	49.973	461	0	22.409	127700	265680	121950	0	0	0	6302.7	7650.69	8194.68	0	0	0	7382.69	0	#DIV/0!	0.00575243	yes
tr|H9E925|H9E925_HHV1MajorcapsidproteinOS=Humanherpesvirus1OX=10298GN=UL19PE=3SV=1	H9E925	Major capsid protein (MCP)	UL19	HSV1	3	2.7	149.14	1374	0	17.664	79579	160520	50766	0	0	0	3927.66	4622.43	3411.33	0	0	0	3987.14	0	#DIV/0!	0.00765566	yes
sp|P17302|CXA1_HUMANGapjunctionalpha-1proteinOS=HomosapiensGN=GJA1PE=1SV=2	P17302	Gap junction alpha-1 protein (Connexin-43) (Cx43) (Gap junction 43 kDa heart protein)	GJA1	Human	2	7.6	43.008	382	0	11.111	447050	552960	312180	0	0	0	22064.4	15923.4	20977.6	0	0	0	19655.1	0	#DIV/0!	0.00913969	yes
sp|O15460|P4HA2_HUMANProlyl4-hydroxylasesubunitalpha-2OS=HomosapiensGN=P4HA2PE=1SV=1	O15460	Prolyl 4-hydroxylase subunit alpha-2 (4-PH alpha-2) (EC 1.14.11.2) (Procollagen-proline,2-oxoglutarate-4-dioxygenase subunit alpha-2)	P4HA2	Human	12	27.7	60.901	535	0	102.45	2030800	2843100	1864900	0	0	0	100231	81871.7	125316	0	0	0	102473	0	#DIV/0!	0.0147644	yes
sp|O43707|ACTN4_HUMANAlpha-actinin-4OS=HomosapiensGN=ACTN4PE=1SV=2;tr|H7C144|H7C144_HUMANAlpha-actinin-4(Fragment)OS=HomosapiensGN=ACTN4PE=1SV=1;tr|F5GXS2|F5GXS2_HUMANAlpha-actinin-4OS=HomosapiensGN=ACTN4PE=1SV=2	O43707	Alpha-actinin-4 (Non-muscle alpha-actinin 4)	ACTN4	Human	4	6.8	104.85	911	0	54.19	281290	809740	319240	5666.9	0	0	13883.2	23317.8	21452	2582.54	0	0	19551	860.846	22.7114	0.016553	yes
sp|P48444|COPD_HUMANCoatomersubunitdeltaOS=HomosapiensGN=ARCN1PE=1SV=1;tr|B0YIW6|B0YIW6_HUMANArchain1,isoformCRA_aOS=HomosapiensGN=ARCN1PE=1SV=1;tr|Q6P1Q5|Q6P1Q5_HUMANCoatomersubunitdeltaOS=HomosapiensGN=ARCN1PE=1SV=1	P48444	Coatomer subunit delta (Archain) (Delta-coat protein) (Delta-COP)	ARCN1	Human	2	4.7	57.21	511	0	16.753	341670	388300	261520	0	0	0	16863.3	11181.7	17573.4	0	0	0	15206.1	0	#DIV/0!	0.0172364	yes
tr|F5H6E2|F5H6E2_HUMANUnconventionalmyosin-IcOS=HomosapiensGN=MYO1CPE=1SV=1;sp|O00159|MYO1C_HUMANUnconventionalmyosin-IcOS=HomosapiensGN=MYO1CPE=1SV=4	O00159	Unconventional myosin-Ic (Myosin I beta) (MMI-beta) (MMIb)	MYO1C	Human	5	6.1	118.99	1039	0	38.183	208390	457220	251210	0	0	0	10285.2	13166.4	16880.6	0	0	0	13444.1	0	#DIV/0!	0.0195724	yes
tr|H9E954|H9E954_HHV1TegumentproteinVP13/14OS=Humanherpesvirus1OX=10298GN=UL47PE=4SV=1	H9E954	Tegument protein VP13/14 (UL47)	UL47	HSV1	5	10.8	73.876	693	0	31.864	384740	810820	490840	0	0	3984.3	18989	23348.9	32983	0	0	4325.74	25107	1441.91	17.4123	0.0199439	yes
tr|H7BXI1|H7BXI1_HUMANExtendedsynaptotagmin-2(Fragment)OS=HomosapiensGN=ESYT2PE=1SV=1;tr|A0A087WXU3|A0A087WXU3_HUMANExtendedsynaptotagmin-2OS=HomosapiensGN=ESYT2PE=1SV=1;sp|A0FGR8|ESYT2_HUMANExtendedsynaptotagmin-2OS=HomosapiensGN=ESYT2PE=1SV=1	A0FGR8	Extended synaptotagmin-2 (E-Syt2) (Chr2Syt)	ESYT2	Human	5	7.2	98.008	884	0	32.458	294960	344700	120240	4133.9	0	0	14557.9	9926.19	8079.78	1883.91	0	0	10854.6	627.971	17.2852	0.0246834	yes
tr|J3QRU8|J3QRU8_HUMANARFGTPase-activatingproteinGIT1OS=HomosapiensGN=GIT1PE=1SV=1;tr|A0A0C4DGN6|A0A0C4DGN6_HUMANARFGTPase-activatingproteinGIT1OS=HomosapiensGN=GIT1PE=1SV=1;sp|Q9Y2X7|GIT1_HUMANARFGTPase-activatingproteinGIT1OS=HomosapiensGN=GIT1PE=1SV=2	Q9Y2X7	ARF GTPase-activating protein GIT1 (ARF GAP GIT1) (Cool-associated and tyrosine-phosphorylated protein 1) (CAT-1) (CAT1) (G protein-coupled receptor kinase-interactor 1) (GRK-interacting protein 1)	GIT1	Human	3	5.9	76.805	694	0	25.019	270480	691640	360740	0	0	0	13349.7	19916.9	24240.7	0	0	0	19169.1	0	#DIV/0!	0.0262126	yes
sp|Q9Y678|COPG1_HUMANCoatomersubunitgamma-1OS=HomosapiensGN=COPG1PE=1SV=1	Q9Y678	Coatomer subunit gamma-1 (Gamma-1-coat protein) (Gamma-1-COP)	COPG1	Human	6	8.7	97.717	874	0	36.285	220760	591650	200430	0	9049.5	6858.9	10895.7	17037.5	13468.3	0	4741.67	7446.68	13800.5	4062.78	3.39681	0.0273811	yes
sp|Q07065|CKAP4_HUMANCytoskeleton-associatedprotein4OS=HomosapiensGN=CKAP4PE=1SV=2	Q07065	Cytoskeleton-associated protein 4 (63-kDa cytoskeleton-linking membrane protein) (Climp-63) (p63)	CKAP4	Human	7	17.8	66.022	602	0	78.296	491620	841750	587080	0	0	0	24264.1	24239.6	39450.1	0	0	0	29317.9	0	#DIV/0!	0.028585	yes
tr|C9JPM4|C9JPM4_HUMANADP-ribosylationfactor4(Fragment)OS=HomosapiensGN=ARF4PE=1SV=1;sp|P18085|ARF4_HUMANADP-ribosylationfactor4OS=HomosapiensGN=ARF4PE=1SV=3;tr|C9JAK5|C9JAK5_HUMANADP-ribosylationfactor4OS=HomosapiensGN=ARF4PE=1SV=1	P18085	ADP-ribosylation factor 4	ARF4	Human	2	15.7	14.553	127	0	11.765	609650	589470	489230	0	0	0	30089.6	16974.7	32874.8	0	0	0	26646.4	0	#DIV/0!	0.0322191	yes
sp|Q63ZY3|KANK2_HUMANKNmotifandankyrinrepeatdomain-containingprotein2OS=HomosapiensGN=KANK2PE=1SV=1;tr|K7ERU2|K7ERU2_HUMANKNmotifandankyrinrepeatdomain-containingprotein2(Fragment)OS=HomosapiensGN=KANK2PE=1SV=1	Q63ZY3	KN motif and ankyrin repeat domain-containing protein 2 (Ankyrin repeat domain-containing protein 25) (Matrix-remodeling-associated protein 3) (SRC-1-interacting protein) (SIP) (SRC-interacting protein) (SRC1-interacting protein)	KANK2	Human	7	10.9	91.173	851	0	176.16	914850	1482500	755850	14083	42788	24773	45152.9	42691	50790.9	6417.95	22419.7	26896	46211.6	18577.9	2.48746	0.0338686	yes
tr|E9PGZ1|E9PGZ1_HUMANCaldesmonOS=HomosapiensGN=CALD1PE=1SV=1;tr|E7EX44|E7EX44_HUMANCaldesmonOS=HomosapiensGN=CALD1PE=1SV=1;sp|Q05682|CALD1_HUMANCaldesmonOS=HomosapiensGN=CALD1PE=1SV=3;tr|C9J813|C9J813_HUMANCaldesmon(Fragment)OS=HomosapiensGN=CALD1PE=1SV=1	Q05682	Caldesmon (CDM)	CALD1	Human	8	19.8	61.705	536	0	53.774	3167000	4130200	3659100	0	0	0	156309	118936	245881	0	0	0	173708	0	#DIV/0!	0.0439379	yes
sp|Q15746|MYLK_HUMANMyosinlightchainkinase,smoothmuscleOS=HomosapiensGN=MYLKPE=1SV=4	Q15746	Myosin light chain kinase, smooth muscle (MLCK) (smMLCK) (EC 2.7.11.18) (Kinase-related protein) (KRP) (Telokin) [Cleaved into: Myosin light chain kinase, smooth muscle, deglutamylated form]	MYLK	Human	12	8.4	210.71	1914	0	75.871	645360	653330	633330	0	0	0	31852.1	18813.7	42557.9	0	0	0	31074.6	0	#DIV/0!	0.0455053	yes
sp|Q9Y608|LRRF2_HUMANLeucine-richrepeatflightless-interactingprotein2OS=HomosapiensGN=LRRFIP2PE=1SV=1;tr|C9JJC9|C9JJC9_HUMANLeucine-richrepeatflightless-interactingprotein2(Fragment)OS=HomosapiensGN=LRRFIP2PE=1SV=1;tr|C9JC17|C9JC17_HUMANLeucine-richrepeatflightless-interactingprotein2(Fragment)OS=HomosapiensGN=LRRFIP2PE=1SV=1;tr|C9J321|C9J321_HUMANLeucine-richrepeatflightless-interactingprotein2(…	Q9Y608	Leucine-rich repeat flightless-interacting protein 2 (LRR FLII-interacting protein 2)	LRRFIP2	Human	2	3.7	82.17	721	0	25.712	273260	372690	84285	0	0	0	13486.9	10732.2	5663.7	0	0	0	9960.93	0	#DIV/0!	0.0490424	yes
tr|E9PMS6|E9PMS6_HUMANLIMdomainonlyprotein7OS=HomosapiensGN=LMO7PE=1SV=1;tr|A0A0A0MTE2|A0A0A0MTE2_HUMANLIMdomainonlyprotein7OS=HomosapiensGN=LMO7PE=1SV=1;tr|E9PMT2|E9PMT2_HUMANLIMdomainonlyprotein7OS=HomosapiensGN=LMO7PE=1SV=1;tr|F8WD26|F8WD26_HUMANLIMdomainonlyprotein7OS=HomosapiensGN=LMO7PE=1SV=2;tr|J3KP06|J3KP06_HUMANLIMdomainonlyprotein7OS=HomosapiensGN=LMO7PE=1SV=2;sp|Q8WWI1|LMO7_HUMANLIMdom…	Q8WWI1	LIM domain only protein 7 (LMO-7) (F-box only protein 20) (LOMP)	LMO7	Human	4	4.1	145.42	1275	0	24.139	44302	102960	72067	0	0	0	2186.55	2964.9	4842.69	0	0	0	3331.38	0	#DIV/0!	0.0516966	yes
sp|Q8TE73|DYH5_HUMANDyneinheavychain5,axonemalOS=HomosapiensGN=DNAH5PE=1SV=3	Q8TE73	Dynein heavy chain 5, axonemal (Axonemal beta dynein heavy chain 5) (Ciliary dynein heavy chain 5)	DNAH5	Human	2	0.7	529.01	4624	0	20.366	19388	56213	10900	0	0	0	956.904	1618.74	732.448	0	0	0	1102.7	0	#DIV/0!	0.0535708	yes
tr|F8VZN8|F8VZN8_HUMANProteinphosphatase1regulatorysubunit12A(Fragment)OS=HomosapiensGN=PPP1R12APE=1SV=1;sp|O14974|MYPT1_HUMANProteinphosphatase1regulatorysubunit12AOS=HomosapiensGN=PPP1R12APE=1SV=1;tr|H0YIS4|H0YIS4_HUMANProteinphosphatase1regulatorysubunit12A(Fragment)OS=HomosapiensGN=PPP1R12APE=1SV=1;tr|H0YHI8|H0YHI8_HUMANProteinphosphatase1regulatorysubunit12A(Fragment)OS=HomosapiensGN=PPP1R12…	O14974	Protein phosphatase 1 regulatory subunit 12A (Myosin phosphatase-targeting subunit 1) (Myosin phosphatase target subunit 1) (Protein phosphatase myosin-binding subunit)	PPP1R12A	Human	4	7.5	76.532	692	0	25.344	318490	636260	502310	0	0	0	15719.2	18322.1	33753.8	0	0	0	22598.4	0	#DIV/0!	0.0567925	yes
tr|A0A0D9SF54|A0A0D9SF54_HUMANSpectrinalphachain,non-erythrocytic1OS=HomosapiensGN=SPTAN1PE=1SV=1;sp|Q13813|SPTN1_HUMANSpectrinalphachain,non-erythrocytic1OS=HomosapiensGN=SPTAN1PE=1SV=3;tr|A0A0D9SGF6|A0A0D9SGF6_HUMANSpectrinalphachain,non-erythrocytic1OS=HomosapiensGN=SPTAN1PE=1SV=1	Q13813	Spectrin alpha chain, non-erythrocytic 1 (Alpha-II spectrin) (Fodrin alpha chain) (Spectrin, non-erythroid alpha subunit)	SPTAN1	Human	2	1.1	282.83	2457	0	11.88	7499.3	32544	9310.5	0	0	0	370.132	937.157	625.638	0	0	0	644.309	0	#DIV/0!	0.0590717	yes
sp|Q9P0K7|RAI14_HUMANAnkycorbinOS=HomosapiensGN=RAI14PE=1SV=2	Q9P0K7	Ankycorbin (Ankyrin repeat and coiled-coil structure-containing protein) (Novel retinal pigment epithelial cell protein) (Retinoic acid-induced protein 14)	RAI14	Human	5	6.4	110.04	980	0	37.897	175730	242080	236320	0	0	0	8673.24	6971.09	15880	0	0	0	10508.1	0	#DIV/0!	0.0613714	yes
sp|P19105|ML12A_HUMANMyosinregulatorylightchain12AOS=HomosapiensGN=MYL12APE=1SV=2;sp|O14950|ML12B_HUMANMyosinregulatorylightchain12BOS=HomosapiensGN=MYL12BPE=1SV=2;tr|J3QRS3|J3QRS3_HUMANMyosinregulatorylightchain12AOS=HomosapiensGN=MYL12APE=1SV=1	P19105	Myosin regulatory light chain 12A (Epididymis secretory protein Li 24) (HEL-S-24) (MLC-2B) (Myosin RLC) (Myosin regulatory light chain 2, nonsarcomeric) (Myosin regulatory light chain MRLC3)	MYL12A	Human	2	12.3	19.794	171	0	13.6	1262400	1703900	1822700	0	43656	0	62306.4	49066.6	122480	0	22874.5	0	77951	7624.82	10.2233	0.0770374	yes
tr|F8VS07|F8VS07_HUMANLIMdomainandactin-bindingprotein1OS=HomosapiensGN=LIMA1PE=1SV=1;tr|F8VQE1|F8VQE1_HUMANLIMdomainandactin-bindingprotein1OS=HomosapiensGN=LIMA1PE=1SV=1;sp|Q9UHB6|LIMA1_HUMANLIMdomainandactin-bindingprotein1OS=HomosapiensGN=LIMA1PE=1SV=1;tr|F8VRN8|F8VRN8_HUMANLIMdomainandactin-bindingprotein1OS=HomosapiensGN=LIMA1PE=1SV=1	Q9UHB6	LIM domain and actin-binding protein 1 (Epithelial protein lost in neoplasm)	LIMA1	Human	2	5	51.09	456	0	11.218	117620	176770	185150	0	0	0	5805.19	5090.38	12441.5	0	0	0	7779.04	0	#DIV/0!	0.0798261	yes
tr|F8REV0|F8REV0_HHV1Capsidvertexcomponent1OS=Humanherpesvirus1OX=10298GN=UL17PE=3SV=1	F8REV0	Capsid vertex component 1	UL17	HSV1	4	9.7	74.679	703	0	44.199	185410	647260	79310	0	0	0	9151	18638.9	5329.4	0	0	0	11039.8	0	#DIV/0!	0.108024	yes
sp|P62140|PP1B_HUMANSerine/threonine-proteinphosphatasePP1-betacatalyticsubunitOS=HomosapiensGN=PPP1CBPE=1SV=3;tr|C9J9S3|C9J9S3_HUMANSerine/threonine-proteinphosphatase(Fragment)OS=HomosapiensGN=PPP1CBPE=1SV=1;tr|C9JP48|C9JP48_HUMANSerine/threonine-proteinphosphatase(Fragment)OS=HomosapiensGN=PPP1CBPE=1SV=1	P62140	Serine/threonine-protein phosphatase PP1-beta catalytic subunit (PP-1B) (PPP1CD) (EC 3.1.3.16) (EC 3.1.3.53)	PPP1CB	Human	3	12.5	37.186	327	0	44.619	201660	456790	488530	0	0	0	9953.03	13154	32827.8	0	0	0	18644.9	0	#DIV/0!	0.120989	yes
tr|H9E944|H9E944_HHV1InnertegumentproteinOS=Humanherpesvirus1OX=10298GN=UL37PE=3SV=1	H9E944	Inner tegument protein	UL37	HSV1	3	3.2	120.53	1123	0	18.925	36094	205870	34436	0	0	0	1781.44	5928.36	2314	0	0	0	3341.26	0	#DIV/0!	0.124286	yes
tr|A0A0D9SFB3|A0A0D9SFB3_HUMANATP-dependentRNAhelicaseDDX3XOS=HomosapiensGN=DDX3XPE=1SV=1;tr|A0A0D9SG12|A0A0D9SG12_HUMANATP-dependentRNAhelicaseDDX3XOS=HomosapiensGN=DDX3XPE=1SV=1;sp|O00571|DDX3X_HUMANATP-dependentRNAhelicaseDDX3XOS=HomosapiensGN=DDX3XPE=1SV=3;tr|A0A0D9SF53|A0A0D9SF53_HUMANATP-dependentRNAhelicaseDDX3XOS=HomosapiensGN=DDX3XPE=1SV=1;sp|O15523|DDX3Y_HUMANATP-dependentRNAhelicaseDDX…	O00571	ATP-dependent RNA helicase DDX3X (EC 3.6.4.13) (DEAD box protein 3, X-chromosomal) (DEAD box, X isoform) (Helicase-like protein 2) (HLP2)	DDX3X	Human	4	6.7	70.839	640	0	25.331	53527	398740	78952	0	0	0	2641.85	11482.4	5305.34	0	0	0	6476.52	0	#DIV/0!	0.131875	yes
sp|P35580|MYH10_HUMANMyosin-10OS=HomosapiensGN=MYH10PE=1SV=3	P35580	Myosin-10 (Cellular myosin heavy chain, type B) (Myosin heavy chain 10) (Myosin heavy chain, non-muscle IIb) (Non-muscle myosin heavy chain B) (NMMHC-B) (Non-muscle myosin heavy chain IIb) (NMMHC II-b) (NMMHC-IIB)	MYH10	Human	3	2.1	229	1976	0	23.254	43508	108680	120730	0	0	0	2147.36	3129.62	8112.7	0	0	0	4463.23	0	#DIV/0!	0.136895	yes
tr|B5MCW2|B5MCW2_HUMAN60SribosomalproteinL3(Fragment)OS=HomosapiensGN=RPL3PE=1SV=1;tr|G5E9G0|G5E9G0_HUMAN60SribosomalproteinL3OS=HomosapiensGN=RPL3PE=1SV=1;sp|P39023|RL3_HUMAN60SribosomalproteinL3OS=HomosapiensGN=RPL3PE=1SV=2;tr|F8WCR1|F8WCR1_HUMAN60SribosomalproteinL3OS=HomosapiensGN=RPL3PE=1SV=1;tr|H7C3M2|H7C3M2_HUMAN60SribosomalproteinL3(Fragment)OS=HomosapiensGN=RPL3PE=1SV=1;tr|H7C422|H7C422_…	P39023	60S ribosomal protein L3 (HIV-1 TAR RNA-binding protein B) (TARBP-B) (Large ribosomal subunit protein uL3)	RPL3	Human	2	9.2	31.243	272	0	14.296	459400	183330	132210	0	0	0	22673.9	5279.28	8884.12	0	0	0	12279.1	0	#DIV/0!	0.146478	yes
sp|Q96QK1|VPS35_HUMANVacuolarproteinsorting-associatedprotein35OS=HomosapiensGN=VPS35PE=1SV=2	Q96QK1	Vacuolar protein sorting-associated protein 35 (hVPS35) (Maternal-embryonic 3) (Vesicle protein sorting 35)	VPS35	Human	4	7	91.706	796	0	25.81	79583	491330	51627	0	0	0	3927.86	14148.6	3469.18	0	0	0	7181.89	0	#DIV/0!	0.175542	yes
tr|M0QZN2|M0QZN2_HUMAN40SribosomalproteinS5OS=HomosapiensGN=RPS5PE=1SV=1;tr|M0R0F0|M0R0F0_HUMAN40SribosomalproteinS5(Fragment)OS=HomosapiensGN=RPS5PE=1SV=1;sp|P46782|RS5_HUMAN40SribosomalproteinS5OS=HomosapiensGN=RPS5PE=1SV=4;tr|M0R0R2|M0R0R2_HUMAN40SribosomalproteinS5OS=HomosapiensGN=RPS5PE=1SV=1	P46782	40S ribosomal protein S5 (Small ribosomal subunit protein uS7) [Cleaved into: 40S ribosomal protein S5, N-terminally processed]	RPS5	Human	2	20.9	14.763	134	0	11.946	0	942550	614150	0	0	0	0	27142.3	41269.1	0	0	0	22803.8	0	#DIV/0!	0.200374	yes
sp|P54652|HSP72_HUMANHeatshock-related70kDaprotein2OS=HomosapiensGN=HSPA2PE=1SV=1	P54652	Heat shock-related 70 kDa protein 2 (Heat shock 70 kDa protein 2)	HSPA2	Human	2	4.1	70.02	639	0	13.643	87729	252930	0	0	0	0	4329.91	7283.53	0	0	0	0	3871.15	0	#DIV/0!	0.208694	yes
sp|P18669|PGAM1_HUMANPhosphoglyceratemutase1OS=HomosapiensGN=PGAM1PE=1SV=2;sp|P15259|PGAM2_HUMANPhosphoglyceratemutase2OS=HomosapiensGN=PGAM2PE=1SV=3;sp|Q8N0Y7|PGAM4_HUMANProbablephosphoglyceratemutase4OS=HomosapiensGN=PGAM4PE=3SV=1	P18669	Phosphoglycerate mutase 1 (EC 5.4.2.11) (EC 5.4.2.4) (BPG-dependent PGAM 1) (Phosphoglycerate mutase isozyme B) (PGAM-B)	PGAM1	Human	2	12.6	28.804	254	0	12.401	279120	812540	0	0	0	0	13776.1	23398.4	0	0	0	0	12391.5	0	#DIV/0!	0.209554	yes
sp|O14980|XPO1_HUMANExportin-1OS=HomosapiensGN=XPO1PE=1SV=1	O14980	Exportin-1 (Exp1) (Chromosome region maintenance 1 protein homolog)	XPO1	Human	2	2.5	123.38	1071	0	12.175	21648	116080	5790.4	0	0	0	1068.45	3342.71	389.098	0	0	0	1600.09	0	#DIV/0!	0.215075	yes
sp|P33176|KINH_HUMANKinesin-1heavychainOS=HomosapiensGN=KIF5BPE=1SV=1	P33176	Kinesin-1 heavy chain (Conventional kinesin heavy chain) (Ubiquitous kinesin heavy chain) (UKHC)	KIF5B	Human	2	2.3	109.68	963	0	12.896	36308	114410	0	0	0	0	1792	3294.62	0	0	0	0	1695.54	0	#DIV/0!	0.216955	yes
sp|Q15365|PCBP1_HUMANPoly(rC)-bindingprotein1OS=HomosapiensGN=PCBP1PE=1SV=2;tr|F8W0G4|F8W0G4_HUMANPoly(rC)-bindingprotein2(Fragment)OS=HomosapiensGN=PCBP2PE=1SV=1;tr|F8VXH9|F8VXH9_HUMANPoly(rC)-bindingprotein2(Fragment)OS=HomosapiensGN=PCBP2PE=1SV=1;tr|H3BRU6|H3BRU6_HUMANPoly(rC)-bindingprotein2(Fragment)OS=HomosapiensGN=PCBP2PE=1SV=1;tr|F8VZX2|F8VZX2_HUMANPoly(rC)-bindingprotein2OS=HomosapiensGN…	Q15365	Poly(rC)-binding protein 1 (Alpha-CP1) (Heterogeneous nuclear ribonucleoprotein E1) (hnRNP E1) (Nucleic acid-binding protein SUB2.3)	PCBP1	Human	2	9.3	37.497	356	0	12.345	92127	732260	53045	0	0	0	4546.97	21086.6	3564.47	0	0	0	9732.68	0	#DIV/0!	0.228976	yes
sp|P63151|2ABA_HUMANSerine/threonine-proteinphosphatase2A55kDaregulatorysubunitBalphaisoformOS=HomosapiensGN=PPP2R2APE=1SV=1	P63151	Serine/threonine-protein phosphatase 2A 55 kDa regulatory subunit B alpha isoform (PP2A subunit B isoform B55-alpha) (PP2A subunit B isoform PR55-alpha) (PP2A subunit B isoform R2-alpha) (PP2A subunit B isoform alpha)	PPP2R2A	Human	3	7.6	51.691	447	0	21.237	0	435180	89252	0	0	0	0	12531.7	5997.47	0	0	0	6176.4	0	#DIV/0!	0.22998	yes
sp|P38646|GRP75_HUMANStress-70protein,mitochondrialOS=HomosapiensGN=HSPA9PE=1SV=2	P38646	Stress-70 protein, mitochondrial (75 kDa glucose-regulated protein) (GRP-75) (Heat shock 70 kDa protein 9) (Mortalin) (MOT) (Peptide-binding protein 74) (PBP74)	HSPA9	Human	4	7.8	73.68	679	0	27.491	49443	511830	26676	0	0	0	2440.28	14739	1792.55	0	0	0	6323.94	0	#DIV/0!	0.272045	yes
sp|Q00610|CLH1_HUMANClathrinheavychain1OS=HomosapiensGN=CLTCPE=1SV=5;tr|A0A087WVQ6|A0A087WVQ6_HUMANClathrinheavychainOS=HomosapiensGN=CLTCPE=1SV=1	Q00610	Clathrin heavy chain 1 (Clathrin heavy chain on chromosome 17) (CLH-17)	CLTC	Human	11	10	191.61	1675	0	71.073	3541.9	1019900	53135	0	0	0	174.812	29369.7	3570.52	0	0	0	11038.3	0	#DIV/0!	0.353793	yes
sp|P07205|PGK2_HUMANPhosphoglyceratekinase2OS=HomosapiensGN=PGK2PE=1SV=3;sp|P00558|PGK1_HUMANPhosphoglyceratekinase1OS=HomosapiensGN=PGK1PE=1SV=3	P07205	Phosphoglycerate kinase 2 (EC 2.7.2.3) (Phosphoglycerate kinase, testis specific)	PGK2	Human	2	7.9	44.796	417	0	11.837	27871	397300	0	0	0	0	1375.59	11440.9	0	0	0	0	4272.16	0	#DIV/0!	0.357857	yes
sp|P55072|TERA_HUMANTransitionalendoplasmicreticulumATPaseOS=HomosapiensGN=VCPPE=1SV=4	P55072	Transitional endoplasmic reticulum ATPase (TER ATPase) (EC 3.6.4.6) (15S Mg(2+)-ATPase p97 subunit) (Valosin-containing protein) (VCP)	VCP	Human	3	5	89.321	806	0	25.499	0	641250	12545	0	0	0	0	18465.8	842.987	0	0	0	6436.27	0	#DIV/0!	0.396921	yes
tr|C9J9K3|C9J9K3_HUMAN40SribosomalproteinSA(Fragment)OS=HomosapiensGN=RPSAPE=1SV=8;sp|P08865|RSSA_HUMAN40SribosomalproteinSAOS=HomosapiensGN=RPSAPE=1SV=4;tr|A0A0C4DG17|A0A0C4DG17_HUMAN40SribosomalproteinSAOS=HomosapiensGN=RPSAPE=1SV=1;tr|F8WD59|F8WD59_HUMAN40SribosomalproteinSA(Fragment)OS=HomosapiensGN=RPSAPE=1SV=2	P08865	40S ribosomal protein SA (37 kDa laminin receptor precursor) (37LRP) (37/67 kDa laminin receptor) (LRP/LR) (67 kDa laminin receptor) (67LR) (Colon carcinoma laminin-binding protein) (Laminin receptor 1) (LamR) (Laminin-binding protein precursor p40) (LBP/p40) (Multidrug resistance-associated protein MGr1-Ag) (NEM/1CHD4) (Small ribosomal subunit protein uS2)	RPSA	Human	2	9.1	29.404	263	0	13.263	94857	3998600	0	0	0	0	4681.71	115146	0	0	0	0	39942.6	0	#DIV/0!	0.399671	yes
sp|Q9BZH6|WDR11_HUMANWDrepeat-containingprotein11OS=HomosapiensGN=WDR11PE=1SV=1	Q9BZH6	WD repeat-containing protein 11 (Bromodomain and WD repeat-containing protein 2) (WD repeat-containing protein 15)	WDR11	Human	21	21.2	136.68	1224	0	323.31	3174800	4211500	2415000	0	0	0	156694	121277	162281	0	0	0	146751	0	#DIV/0!	0.00756691	yes
tr|J3KTA4|J3KTA4_HUMANProbableATP-dependentRNAhelicaseDDX5OS=HomosapiensGN=DDX5PE=1SV=1;sp|P17844|DDX5_HUMANProbableATP-dependentRNAhelicaseDDX5OS=HomosapiensGN=DDX5PE=1SV=1	P17844	Probable ATP-dependent RNA helicase DDX5 (EC 3.6.4.13) (DEAD box protein 5) (RNA helicase p68)	DDX5	Human	2	3.1	69.086	614	0	16.473	0	72909	46670	0	0	0	0	2099.53	3136.09	0	0	0	1745.21	0	#DIV/0!	0.19905	yes
sp|P19338|NUCL_HUMANNucleolinOS=HomosapiensGN=NCLPE=1SV=3;tr|H7BY16|H7BY16_HUMANNucleolin(Fragment)OS=HomosapiensGN=NCLPE=1SV=8	P19338	Nucleolin (Protein C23)	NCL	Human	7	11.7	76.613	710	0	48.951	1213300	2160900	1400300	18118	39937	0	59883	62226.6	94096.1	8256.79	20925.8	0	72068.6	9727.54	7.40872	0.0145079	yes
sp|P25398|RS12_HUMAN40SribosomalproteinS12OS=HomosapiensGN=RPS12PE=1SV=3	P25398	40S ribosomal protein S12 (Small ribosomal subunit protein eS12)	RPS12	Human	2	13.6	14.515	132	0	11.258	608300	1239600	728000	0	0	0	30022.9	35696.3	48919.5	0	0	0	38212.9	0	#DIV/0!	0.0207952	yes
tr|H0YFD6|H0YFD6_HUMANTrifunctionalenzymesubunitalpha,mitochondrial(Fragment)OS=HomosapiensGN=HADHAPE=1SV=1;sp|P40939|ECHA_HUMANTrifunctionalenzymesubunitalpha,mitochondrialOS=HomosapiensGN=HADHAPE=1SV=2	P40939	Trifunctional enzyme subunit alpha, mitochondrial (78 kDa gastrin-binding protein) (Monolysocardiolipin acyltransferase) (EC 2.3.1.-) (TP-alpha) [Includes: Long-chain enoyl-CoA hydratase (EC 4.2.1.17); Long chain 3-hydroxyacyl-CoA dehydrogenase (EC 1.1.1.211)]	HADHA	Human	2	8.8	27.108	250	0	13.493	196840	444620	139640	0	0	0	9715.13	12803.6	9383.4	0	0	0	10634	0	#DIV/0!	0.0103247	yes
sp|P30050|RL12_HUMAN60SribosomalproteinL12OS=HomosapiensGN=RPL12PE=1SV=1	P30050	60S ribosomal protein L12 (Large ribosomal subunit protein uL11)	RPL12	Human	4	35.8	17.818	165	0	37.392	1535500	4459500	1983800	55453	74570	0	75785.3	128419	133306	25271.2	39072.5	0	112503	21447.9	5.24541	0.0198244	yes
tr|E9PP50|E9PP50_HUMANCofilin-1(Fragment)OS=HomosapiensGN=CFL1PE=1SV=8;sp|P23528|COF1_HUMANCofilin-1OS=HomosapiensGN=CFL1PE=1SV=3;tr|E9PQB7|E9PQB7_HUMANCofilin-1(Fragment)OS=HomosapiensGN=CFL1PE=1SV=1;tr|G3V1A4|G3V1A4_HUMANCofilin1(Non-muscle),isoformCRA_aOS=HomosapiensGN=CFL1PE=1SV=1;tr|E9PK25|E9PK25_HUMANCofilin-1OS=HomosapiensGN=CFL1PE=1SV=1;tr|E9PLJ3|E9PLJ3_HUMANCofilin-1(Fragment)OS=Homosapi…	P23528	Cofilin-1 (18 kDa phosphoprotein) (p18) (Cofilin, non-muscle isoform)	CFL1	Human	4	37.7	17.777	159	0	29.426	2164500	5694000	2190600	65901	139620	0	106830	163968	147202	30032.6	73156.8	0	139333	34396.5	4.0508	0.0198069	yes
sp|Q14257|RCN2_HUMANReticulocalbin-2OS=HomosapiensGN=RCN2PE=1SV=1;tr|H0YL43|H0YL43_HUMANReticulocalbin-2(Fragment)OS=HomosapiensGN=RCN2PE=1SV=1	Q14257	Reticulocalbin-2 (Calcium-binding protein ERC-55) (E6-binding protein) (E6BP)	RCN2	Human	3	18.3	36.876	317	0	19.473	291660	859910	878990	0	0	0	14395	24762.5	59065.5	0	0	0	32741	0	#DIV/0!	0.136111	yes
tr|E9PCY7|E9PCY7_HUMANHeterogeneousnuclearribonucleoproteinHOS=HomosapiensGN=HNRNPH1PE=1SV=1;sp|P55795|HNRH2_HUMANHeterogeneousnuclearribonucleoproteinH2OS=HomosapiensGN=HNRNPH2PE=1SV=1;sp|P31943|HNRH1_HUMANHeterogeneousnuclearribonucleoproteinHOS=HomosapiensGN=HNRNPH1PE=1SV=4;tr|G8JLB6|G8JLB6_HUMANHeterogeneousnuclearribonucleoproteinHOS=HomosapiensGN=HNRNPH1PE=1SV=1;tr|E5RGH4|E5RGH4_HUMANHetero…	P55795	Heterogeneous nuclear ribonucleoprotein H2 (hnRNP H2) (FTP-3) (Heterogeneous nuclear ribonucleoprotein H') (hnRNP H') [Cleaved into: Heterogeneous nuclear ribonucleoprotein H2, N-terminally processed]	HNRNPH2	Human	2	6.1	47.087	429	0	35.587	379760	1601700	595470	0	0	0	18743.2	46123.5	40013.8	0	0	0	34960.2	0	#DIV/0!	0.0519848	yes
sp|P61978|HNRPK_HUMANHeterogeneousnuclearribonucleoproteinKOS=HomosapiensGN=HNRNPKPE=1SV=1;tr|Q5T6W2|Q5T6W2_HUMANHeterogeneousnuclearribonucleoproteinK(Fragment)OS=HomosapiensGN=HNRNPKPE=1SV=1	P61978	Heterogeneous nuclear ribonucleoprotein K (hnRNP K) (Transformation up-regulated nuclear protein) (TUNP)	HNRNPK	Human	9	22.7	50.976	463	0	81.495	2691400	6858500	3659200	19902	0	15446	132835	197502	245888	9069.8	0	16769.7	192075	8613.16	22.3002	0.0282079	yes
sp|P01859|IGHG2_HUMANImmunoglobulinheavyconstantgamma2OS=HomosapiensGN=IGHG2PE=1SV=2;tr|A0A286YEY4|A0A286YEY4_HUMANImmunoglobulinheavyconstantgamma2(Fragment)OS=HomosapiensGN=IGHG2PE=1SV=1;sp|P01861|IGHG4_HUMANImmunoglobulinheavyconstantgamma4OS=HomosapiensGN=IGHG4PE=1SV=1;tr|A0A286YFJ8|A0A286YFJ8_HUMANImmunoglobulinheavyconstantgamma4(Fragment)OS=HomosapiensGN=IGHG4PE=1SV=1	P01859	Immunoglobulin heavy constant gamma 2 (Ig gamma-2 chain C region) (Ig gamma-2 chain C region DOT) (Ig gamma-2 chain C region TIL) (Ig gamma-2 chain C region ZIE)	IGHG2	Human	2	9.5	35.9	326	0	30.616	27438	4271400	0	0	25770	0	1354.22	123002	0	0	13502.7	0	41452	4500.91	9.2097	0.460853	yes
tr|Q5JR95|Q5JR95_HUMAN40SribosomalproteinS8OS=HomosapiensGN=RPS8PE=1SV=1;sp|P62241|RS8_HUMAN40SribosomalproteinS8OS=HomosapiensGN=RPS8PE=1SV=2	P62241	40S ribosomal protein S8 (Small ribosomal subunit protein eS8)	RPS8	Human	5	27.7	21.879	188	0	38.331	1201700	7010400	1908400	0	0	0	59310.5	201876	128239	0	0	0	129808	0	#DIV/0!	0.0875502	yes
sp|P16989|YBOX3_HUMANY-box-bindingprotein3OS=HomosapiensGN=YBX3PE=1SV=4;sp|Q9Y2T7|YBOX2_HUMANY-box-bindingprotein2OS=HomosapiensGN=YBX2PE=1SV=2	P16989	Y-box-binding protein 3 (Cold shock domain-containing protein A) (DNA-binding protein A) (Single-strand DNA-binding protein NF-GMB)	YBX3	Human	4	20.7	40.089	372	0	74.089	1992900	2564700	504170	60102	0	0	98360.5	73854.7	33878.7	27389.9	0	0	68698	9129.96	7.52446	0.0678535	yes
sp|P53618|COPB_HUMANCoatomersubunitbetaOS=HomosapiensGN=COPB1PE=1SV=3;tr|E9PP73|E9PP73_HUMANCoatomersubunitbeta(Fragment)OS=HomosapiensGN=COPB1PE=1SV=8	P53618	Coatomer subunit beta (Beta-coat protein) (Beta-COP)	COPB1	Human	4	6.2	107.14	953	0	42.113	450650	862130	233480	30413	9903.2	6656.5	22242	24826.4	15689.2	13859.9	5188.99	7226.94	20919.2	8758.61	2.38842	0.0322931	yes
sp|P62258|1433E_HUMAN14-3-3proteinepsilonOS=HomosapiensGN=YWHAEPE=1SV=1;tr|K7EM20|K7EM20_HUMAN14-3-3proteinepsilon(Fragment)OS=HomosapiensGN=YWHAEPE=1SV=1	P62258	14-3-3 protein epsilon (14-3-3E)	YWHAE	Human	3	12.2	29.174	255	0	23.569	79486	1241200	75730	0	0	0	3923.07	35742.4	5088.83	0	0	0	14918.1	0	#DIV/0!	0.288485	yes
sp|Q969X5|ERGI1_HUMANEndoplasmicreticulum-Golgiintermediatecompartmentprotein1OS=HomosapiensGN=ERGIC1PE=1SV=1	Q969X5	Endoplasmic reticulum-Golgi intermediate compartment protein 1 (ER-Golgi intermediate compartment 32 kDa protein) (ERGIC-32)	ERGIC1	Human	7	28.6	32.592	290	0	323.31	75962000	114830000	47078000	3274700	2977800	2394000	3.74914e+06	3.30672e+06	3.1635e+06	1.49236e+06	1.56028e+06	2.59916e+06	3.40645e+06	1.88393e+06	1.80816	0.03333	yes
tr|A0A024R4M0|A0A024R4M0_HUMAN40SribosomalproteinS9OS=HomosapiensGN=RPS9PE=1SV=1;sp|P46781|RS9_HUMAN40SribosomalproteinS9OS=HomosapiensGN=RPS9PE=1SV=3;tr|B5MCT8|B5MCT8_HUMAN40SribosomalproteinS9OS=HomosapiensGN=RPS9PE=1SV=1;tr|C9JM19|C9JM19_HUMAN40SribosomalproteinS9OS=HomosapiensGN=RPS9PE=1SV=1	P46781	40S ribosomal protein S9 (Small ribosomal subunit protein uS4)	RPS9	Human	4	14.9	22.591	194	0	25.207	562920	4595300	812010	0	45081	0	27783.2	132329	54564.7	0	23621.1	0	71559	7873.71	9.08835	0.173226	yes
tr|B1ANR0|B1ANR0_HUMANPolyadenylate-bindingproteinOS=HomosapiensGN=PABPC4PE=1SV=1;sp|Q13310|PABP4_HUMANPolyadenylate-bindingprotein4OS=HomosapiensGN=PABPC4PE=1SV=1;tr|H0Y5F5|H0Y5F5_HUMANPolyadenylate-bindingprotein(Fragment)OS=HomosapiensGN=PABPC4PE=1SV=1	Q13310	Polyadenylate-binding protein 4 (PABP-4) (Poly(A)-binding protein 4) (Activated-platelet protein 1) (APP-1) (Inducible poly(A)-binding protein) (iPABP)	PABPC4	Human	3	6	67.97	615	0	18.609	233440	363100	321790	0	0	0	11521.5	10456.1	21623.3	0	0	0	14533.6	0	#DIV/0!	0.0550367	yes
tr|B8ZZ54|B8ZZ54_HUMAN10kDaheatshockprotein,mitochondrialOS=HomosapiensGN=HSPE1PE=1SV=1;sp|P61604|CH10_HUMAN10kDaheatshockprotein,mitochondrialOS=HomosapiensGN=HSPE1PE=1SV=2;tr|B8ZZL8|B8ZZL8_HUMAN10kDaheatshockprotein,mitochondrialOS=HomosapiensGN=HSPE1PE=1SV=1	P61604	10 kDa heat shock protein, mitochondrial (Hsp10) (10 kDa chaperonin) (Chaperonin 10) (CPN10) (Early-pregnancy factor) (EPF)	HSPE1	Human	2	46.8	5.1899	47	0	11.668	52280	5553000	0	0	0	0	2580.3	159908	0	0	0	0	54162.6	0	#DIV/0!	0.41341	yes
tr|E7EQV3|E7EQV3_HUMANPolyadenylate-bindingproteinOS=HomosapiensGN=PABPC1PE=1SV=1;tr|E7ERJ7|E7ERJ7_HUMANPolyadenylate-bindingproteinOS=HomosapiensGN=PABPC1PE=1SV=1;sp|P11940|PABP1_HUMANPolyadenylate-bindingprotein1OS=HomosapiensGN=PABPC1PE=1SV=2;tr|A0A087WTT1|A0A087WTT1_HUMANPolyadenylate-bindingproteinOS=HomosapiensGN=PABPC1PE=1SV=1;tr|H0YAR2|H0YAR2_HUMANPolyadenylate-bindingprotein1(Fragment)OS…	P11940	Polyadenylate-binding protein 1 (PABP-1) (Poly(A)-binding protein 1)	PABPC1	Human	8	12.9	65.747	591	0	169.98	2818600	6745900	2878900	0	0	0	139113	194259	193454	0	0	0	175609	0	#DIV/0!	0.0106274	yes
sp|Q12906|ILF3_HUMANInterleukinenhancer-bindingfactor3OS=HomosapiensGN=ILF3PE=1SV=3;sp|Q96SI9|STRBP_HUMANSpermatidperinuclearRNA-bindingproteinOS=HomosapiensGN=STRBPPE=1SV=1	Q12906	Interleukin enhancer-binding factor 3 (Double-stranded RNA-binding protein 76) (DRBP76) (M-phase phosphoprotein 4) (MPP4) (Nuclear factor associated with dsRNA) (NFAR) (Nuclear factor of activated T-cells 90 kDa) (NF-AT-90) (Translational control protein 80) (TCP80)	ILF3	Human	2	2.8	95.337	894	0	11.895	57359	149200	32575	0	0	0	2830.98	4296.46	2188.94	0	0	0	3105.46	0	#DIV/0!	0.0380463	yes
sp|O43809|CPSF5_HUMANCleavageandpolyadenylationspecificityfactorsubunit5OS=HomosapiensGN=NUDT21PE=1SV=1;tr|H3BV41|H3BV41_HUMANCleavageandpolyadenylation-specificityfactorsubunit5(Fragment)OS=HomosapiensGN=NUDT21PE=1SV=1;tr|H3BND3|H3BND3_HUMANCleavageandpolyadenylation-specificityfactorsubunit5(Fragment)OS=HomosapiensGN=NUDT21PE=1SV=8	O43809	Cleavage and polyadenylation specificity factor subunit 5 (Cleavage and polyadenylation specificity factor 25 kDa subunit) (CPSF 25 kDa subunit) (Cleavage factor Im complex 25 kDa subunit) (CFIm25) (Nucleoside diphosphate-linked moiety X motif 21) (Nudix motif 21) (Nudix hydrolase 21) (Pre-mRNA cleavage factor Im 68 kDa subunit)	NUDT21	Human	2	11.9	26.227	227	0	11.445	102610	456670	124740	0	0	0	5064.37	13150.6	8382.16	0	0	0	8865.69	0	#DIV/0!	0.0634694	yes
sp|O94776|MTA2_HUMANMetastasis-associatedproteinMTA2OS=HomosapiensGN=MTA2PE=1SV=1;tr|E9PCS8|E9PCS8_HUMANMetastasis-associatedproteinMTA3OS=HomosapiensGN=MTA3PE=1SV=1;tr|H0Y4T7|H0Y4T7_HUMANMetastasis-associatedproteinMTA1(Fragment)OS=HomosapiensGN=MTA1PE=1SV=1;tr|E7EQY4|E7EQY4_HUMANMetastasis-associatedproteinMTA3OS=HomosapiensGN=MTA3PE=1SV=1;tr|D6W5A2|D6W5A2_HUMANMetastasisassociated1family,membe…	O94776	Metastasis-associated protein MTA2 (Metastasis-associated 1-like 1) (MTA1-L1 protein) (p53 target protein in deacetylase complex)	MTA2	Human	2	3.7	75.022	668	0	13.468	72887	70639	28637	0	0	0	3597.37	2034.16	1924.32	0	0	0	2518.62	0	#DIV/0!	0.0430698	yes
sp|Q86V81|THOC4_HUMANTHOcomplexsubunit4OS=HomosapiensGN=ALYREFPE=1SV=3;tr|E9PB61|E9PB61_HUMANTHOcomplexsubunit4OS=HomosapiensGN=ALYREFPE=1SV=1	Q86V81	THO complex subunit 4 (Tho4) (Ally of AML-1 and LEF-1) (Aly/REF export factor) (Transcriptional coactivator Aly/REF) (bZIP-enhancing factor BEF)	ALYREF	Human	3	19.5	26.888	257	0	30.76	1119800	2287400	951200	0	0	0	55268.3	65869.4	63917.8	0	0	0	61685.2	0	#DIV/0!	0.00277718	yes
tr|F8WE65|F8WE65_HUMANPeptidyl-prolylcis-transisomeraseOS=HomosapiensGN=PPIAPE=1SV=1;tr|C9J5S7|C9J5S7_HUMANPeptidyl-prolylcis-transisomeraseOS=HomosapiensGN=PPIAPE=1SV=1;sp|P62937|PPIA_HUMANPeptidyl-prolylcis-transisomeraseAOS=HomosapiensGN=PPIAPE=1SV=2;tr|A0A0H2UH34|A0A0H2UH34_HUMANPeptidyl-prolylcis-transisomeraseOS=HomosapiensGN=PPIAL4FPE=3SV=1;tr|A0A075B767|A0A075B767_HUMANPeptidyl-prolylcis-…	P62937	Peptidyl-prolyl cis-trans isomerase A (PPIase A) (EC 5.2.1.8) (Cyclophilin A) (Cyclosporin A-binding protein) (Rotamase A) [Cleaved into: Peptidyl-prolyl cis-trans isomerase A, N-terminally processed]	PPIA	Human	2	19.2	13.022	120	0	12.277	546660	11715000	678510	0	0	0	26980.7	337352	45593.9	0	0	0	136642	0	#DIV/0!	0.306939	yes
sp|P28074|PSB5_HUMANProteasomesubunitbetatype-5OS=HomosapiensGN=PSMB5PE=1SV=3;tr|H0YJM8|H0YJM8_HUMANProteasomesubunitbetatype-5(Fragment)OS=HomosapiensGN=PSMB5PE=1SV=1	P28074	Proteasome subunit beta type-5 (EC 3.4.25.1) (Macropain epsilon chain) (Multicatalytic endopeptidase complex epsilon chain) (Proteasome chain 6) (Proteasome epsilon chain) (Proteasome subunit MB1) (Proteasome subunit X)	PSMB5	Human	2	10.3	28.48	263	0	11.999	47601	363210	48381	0	0	0	2349.37	10459.2	3251.06	0	0	0	5353.22	0	#DIV/0!	0.172285	yes
tr|A0A087X2D0|A0A087X2D0_HUMANSerine/arginine-rich-splicingfactor3OS=HomosapiensGN=SRSF3PE=1SV=1;sp|P84103|SRSF3_HUMANSerine/arginine-richsplicingfactor3OS=HomosapiensGN=SRSF3PE=1SV=1;tr|A0A0B4J1Z1|A0A0B4J1Z1_HUMANSerine/arginine-rich-splicingfactor7OS=HomosapiensGN=SRSF7PE=1SV=1;tr|C9JAB2|C9JAB2_HUMANSerine/arginine-rich-splicingfactor7OS=HomosapiensGN=SRSF7PE=1SV=1;sp|Q16629|SRSF7_HUMANSerine/a…	P84103	Serine/arginine-rich splicing factor 3 (Pre-mRNA-splicing factor SRP20) (Splicing factor, arginine/serine-rich 3)	SRSF3	Human	2	24.2	10.32	95	0	12.325	1272300	7294700	1956300	0	135730	0	62795	210063	131458	0	71118.6	0	134772	23706.2	5.68509	0.103149	yes
sp|Q15149|PLEC_HUMANPlectinOS=HomosapiensGN=PLECPE=1SV=3	Q15149	Plectin (PCN) (PLTN) (Hemidesmosomal protein 1) (HD1) (Plectin-1)	PLEC	Human	43	11.6	531.78	4684	0	304.52	378860	661270	880550	0	4525.2	0	18698.8	19042.3	59170.4	0	2371.07	0	32303.8	790.357	40.8724	0.143117	yes
tr|E5RI99|E5RI99_HUMAN60SribosomalproteinL30(Fragment)OS=HomosapiensGN=RPL30PE=1SV=1;sp|P62888|RL30_HUMAN60SribosomalproteinL30OS=HomosapiensGN=RPL30PE=1SV=2;tr|A0A0B4J213|A0A0B4J213_HUMAN60SribosomalproteinL30OS=HomosapiensGN=RPL30PE=1SV=1;tr|E5RJH3|E5RJH3_HUMAN60SribosomalproteinL30OS=HomosapiensGN=RPL30PE=1SV=1;tr|A0A0C4DH44|A0A0C4DH44_HUMAN60SribosomalproteinL30OS=HomosapiensGN=RPL30PE=1SV=1	P62888	60S ribosomal protein L30 (Large ribosomal subunit protein eL30)	RPL30	Human	2	24.6	12.656	114	0	23.784	1514000	5105800	1956000	0	142340	0	74724.2	147030	131437	0	74582	0	117730	24860.7	4.73561	0.0496907	yes
sp|P05387|RLA2_HUMAN60SacidicribosomalproteinP2OS=HomosapiensGN=RPLP2PE=1SV=1	P05387	60S acidic ribosomal protein P2 (Large ribosomal subunit protein P2) (Renal carcinoma antigen NY-REN-44)	RPLP2	Human	4	25.2	11.665	115	0	38.241	585450	26966000	544680	0	0	52769	28895.2	776530	36600.9	0	0	57291.1	280675	19097	14.6973	0.40208	yes
tr|G3V576|G3V576_HUMANHeterogeneousnuclearribonucleoproteinsC1/C2OS=HomosapiensGN=HNRNPCPE=1SV=1;tr|G3V4W0|G3V4W0_HUMANHeterogeneousnuclearribonucleoproteinsC1/C2(Fragment)OS=HomosapiensGN=HNRNPCPE=1SV=1;tr|B4DY08|B4DY08_HUMANHeterogeneousnuclearribonucleoproteinsC1/C2OS=HomosapiensGN=HNRNPCPE=1SV=1;tr|B2R5W2|B2R5W2_HUMANHeterogeneousnuclearribonucleoproteinsC1/C2OS=HomosapiensGN=HNRNPCPE=1SV=1;t…	P07910	Heterogeneous nuclear ribonucleoproteins C1/C2 (hnRNP C1/C2)	HNRNPC	Human	4	19.9	25.256	231	0	26.687	115700	670910	50066	0	0	0	5710.43	19319.9	3364.29	0	0	0	9464.89	0	#DIV/0!	0.197379	yes
tr|F8W1N5|F8W1N5_HUMANNascentpolypeptide-associatedcomplexsubunitalpha(Fragment)OS=HomosapiensGN=NACAPE=1SV=1;tr|F8VZJ2|F8VZJ2_HUMANNascentpolypeptide-associatedcomplexsubunitalphaOS=HomosapiensGN=NACAPE=1SV=1;tr|F8VNW4|F8VNW4_HUMANNascentpolypeptide-associatedcomplexsubunitalpha(Fragment)OS=HomosapiensGN=NACAPE=1SV=1;tr|F8W0W4|F8W0W4_HUMANNascentpolypeptide-associatedcomplexsubunitalpha(Fragment…	Q13765	Nascent polypeptide-associated complex subunit alpha (NAC-alpha) (Alpha-NAC) (allergen Hom s 2)	NACA	Human	3	59.2	7.813	71	0	34.227	0	6775800	929070	0	0	0	0	195120	62430.8	0	0	0	85850.3	0	#DIV/0!	0.274169	yes
sp|Q15393|SF3B3_HUMANSplicingfactor3Bsubunit3OS=HomosapiensGN=SF3B3PE=1SV=4	Q15393	Splicing factor 3B subunit 3 (Pre-mRNA-splicing factor SF3b 130 kDa subunit) (SF3b130) (STAF130) (Spliceosome-associated protein 130) (SAP 130)	SF3B3	Human	2	2.5	135.58	1217	0	11.637	8720	120310	0	0	0	0	430.38	3464.52	0	0	0	0	1298.3	0	#DIV/0!	0.355879	yes
sp|P17931|LEG3_HUMANGalectin-3OS=HomosapiensGN=LGALS3PE=1SV=5;tr|G3V3R6|G3V3R6_HUMANGalectinOS=HomosapiensGN=LGALS3PE=1SV=1	P17931	Galectin-3 (Gal-3) (35 kDa lectin) (Carbohydrate-binding protein 35) (CBP 35) (Galactose-specific lectin 3) (Galactoside-binding protein) (GALBP) (IgE-binding protein) (L-31) (Laminin-binding protein) (Lectin L-29) (Mac-2 antigen)	LGALS3	Human	2	10	26.152	250	0	14.032	0	2961300	115560	0	0	0	0	85275.4	7765.29	0	0	0	31013.6	0	#DIV/0!	0.372671	yes
sp|P0DPA2|VSIG8_HUMANV-setandimmunoglobulindomain-containingprotein8OS=HomosapiensGN=VSIG8PE=2SV=1	P0DPA2	V-set and immunoglobulin domain-containing protein 8	VSIG8	Human	3	4.6	43.89	414	0	42.057	0	18506000	59787	0	0	0	0	532910	4017.51	0	0	0	178976	0	#DIV/0!	0.418314	yes
sp|P31947|1433S_HUMAN14-3-3proteinsigmaOS=HomosapiensGN=SFNPE=1SV=1	P31947	14-3-3 protein sigma (Epithelial cell marker protein 1) (Stratifin)	SFN	Human	5	23.8	27.774	248	0	104.39	0	17245000	55721	63318	40838	0	0	496598	3744.29	28855.5	21397.9	0	166781	16751.1	9.95638	0.459057	yes
tr|A0A0U1RQH7|A0A0U1RQH7_HUMANRNA-bindingprotein39(Fragment)OS=HomosapiensGN=RBM39PE=1SV=1;tr|H0Y4X3|H0Y4X3_HUMANRNA-bindingprotein39(Fragment)OS=HomosapiensGN=RBM39PE=1SV=8;tr|G3XAC6|G3XAC6_HUMANRNA-bindingprotein39OS=HomosapiensGN=RBM39PE=1SV=1;sp|Q14498|RBM39_HUMANRNA-bindingprotein39OS=HomosapiensGN=RBM39PE=1SV=2;tr|A0A087X122|A0A087X122_HUMANRNA-bindingprotein39(Fragment)OS=HomosapiensGN=RBM…	Q14498	RNA-binding protein 39 (CAPER alpha) (Hepatocellular carcinoma protein 1) (RNA-binding motif protein 39) (RNA-binding region-containing protein 2) (Splicing factor HCC1)	RBM39	Human	2	8.6	26.698	245	0	11.796	0	100940	0	0	0	0	0	2906.73	0	0	0	0	968.91	0	#DIV/0!	0.42265	no
tr|I3L0J9|I3L0J9_HUMANPre-mRNA-processing-splicingfactor8(Fragment)OS=HomosapiensGN=PRPF8PE=1SV=8;sp|Q6P2Q9|PRP8_HUMANPre-mRNA-processing-splicingfactor8OS=HomosapiensGN=PRPF8PE=1SV=2	Q6P2Q9	Pre-mRNA-processing-splicing factor 8 (220 kDa U5 snRNP-specific protein) (PRP8 homolog) (Splicing factor Prp8) (p220)	PRPF8	Human	2	2.9	119.7	1012	0	12.489	14082	77190	75570	27404	0	0	695.024	2222.81	5078.08	12488.6	0	0	2665.31	4162.88	0.640255	0.759109	no
tr|Q5T7C4|Q5T7C4_HUMANHighmobilitygroupproteinB1OS=HomosapiensGN=HMGB1PE=1SV=1;sp|P09429|HMGB1_HUMANHighmobilitygroupproteinB1OS=HomosapiensGN=HMGB1PE=1SV=3;sp|B2RPK0|HGB1A_HUMANPutativehighmobilitygroupproteinB1-like1OS=HomosapiensGN=HMGB1P1PE=5SV=1	P09429	High mobility group protein B1 (High mobility group protein 1) (HMG-1)	HMGB1	Human	2	18.4	18.311	158	0	17.612	0	3425600	0	0	0	0	0	98645.7	0	0	0	0	32881.9	0	#DIV/0!	0.42265	no
sp|P53621|COPA_HUMANCoatomersubunitalphaOS=HomosapiensGN=COPAPE=1SV=2	P53621	Coatomer subunit alpha (Alpha-coat protein) (Alpha-COP) (HEP-COP) (HEPCOP) [Cleaved into: Xenin (Xenopsin-related peptide); Proxenin]	COPA	Human	7	8	138.34	1224	0	47.989	299050	601280	380180	15741	36074	6954	14759.8	17314.8	25547	7173.54	18901.7	7549.93	19207.2	11208.4	1.71364	0.189627	no
sp|P02545|LMNA_HUMANPrelamin-A/COS=HomosapiensGN=LMNAPE=1SV=1;tr|Q3BDU5|Q3BDU5_HUMANPrelamin-A/COS=HomosapiensGN=LMNAPE=1SV=1;tr|Q5TCI8|Q5TCI8_HUMANPrelamin-A/COS=HomosapiensGN=LMNAPE=1SV=1	P02545	Prelamin-A/C [Cleaved into: Lamin-A/C (70 kDa lamin) (Renal carcinoma antigen NY-REN-32)]	LMNA	Human	12	21.7	74.139	664	0	77.171	426580	2847400	158980	49746	34852	30997	21054.1	81995.5	10683	22670.4	18261.4	33653.3	37910.8	24861.7	1.52487	0.619582	no
sp|P35606|COPB2_HUMANCoatomersubunitbeta'OS=HomosapiensGN=COPB2PE=1SV=2	P35606	Coatomer subunit beta' (Beta'-coat protein) (Beta'-COP) (p102)	COPB2	Human	10	13.9	102.49	906	0	61.254	687130	1338100	581920	11452	49031	7200	33913.6	38532.8	39103.3	5218.94	25690.8	7817.01	37183.2	12908.9	2.88043	0.055874	no
tr|A0A087X0S5|A0A087X0S5_HUMANCollagenalpha-1(VI)chainOS=HomosapiensGN=COL6A1PE=1SV=1;sp|P12109|CO6A1_HUMANCollagenalpha-1(VI)chainOS=HomosapiensGN=COL6A1PE=1SV=3	P12109	Collagen alpha-1(VI) chain	COL6A1	Human	5	6.6	108.34	1026	0	28.534	180860	246160	162900	6179.6	0	8315	8926.43	7088.58	10946.4	2816.19	0	9027.56	8987.14	3947.92	2.27642	0.190501	no
sp|Q14764|MVP_HUMANMajorvaultproteinOS=HomosapiensGN=MVPPE=1SV=4;tr|H3BUK7|H3BUK7_HUMANMajorvaultprotein(Fragment)OS=HomosapiensGN=MVPPE=1SV=1;tr|H3BNF6|H3BNF6_HUMANMajorvaultprotein(Fragment)OS=HomosapiensGN=MVPPE=1SV=1;tr|H3BRL2|H3BRL2_HUMANMajorvaultprotein(Fragment)OS=HomosapiensGN=MVPPE=1SV=8;tr|H3BQK6|H3BQK6_HUMANMajorvaultprotein(Fragment)OS=HomosapiensGN=MVPPE=1SV=1	Q14764	Major vault protein (MVP) (Lung resistance-related protein)	MVP	Human	2	5.4	99.326	893	0	11.032	0	22360	0	111890	158810	0	0	643.892	0	50990.9	83211.8	0	214.631	44734.2	0.00479791	0.207472	no
sp|P07858|CATB_HUMANCathepsinBOS=HomosapiensGN=CTSBPE=1SV=3;tr|R4GMQ5|R4GMQ5_HUMANCathepsinB(Fragment)OS=HomosapiensGN=CTSBPE=1SV=1	P07858	Cathepsin B (EC 3.4.22.1) (APP secretase) (APPS) (Cathepsin B1) [Cleaved into: Cathepsin B light chain; Cathepsin B heavy chain]	CTSB	Human	2	9.1	37.821	339	0	11.867	185590	205740	151130	147970	49917	0	9159.88	5924.62	10155.5	67433.4	26155	0	8413.33	31196.1	0.269691	0.365532	no
sp|P40926|MDHM_HUMANMalatedehydrogenase,mitochondrialOS=HomosapiensGN=MDH2PE=1SV=3;tr|G3XAL0|G3XAL0_HUMANMalatedehydrogenaseOS=HomosapiensGN=MDH2PE=1SV=1	P40926	Malate dehydrogenase, mitochondrial (EC 1.1.1.37)	MDH2	Human	2	7.4	35.503	338	0	11.379	0	456210	0	0	0	0	0	13137.3	0	0	0	0	4379.1	0	#DIV/0!	0.42265	no
sp|Q9NY33|DPP3_HUMANDipeptidylpeptidase3OS=HomosapiensGN=DPP3PE=1SV=2;tr|G3V1D3|G3V1D3_HUMANDipeptidylpeptidase3OS=HomosapiensGN=DPP3PE=1SV=1;tr|G3V180|G3V180_HUMANDipeptidylpeptidase3OS=HomosapiensGN=DPP3PE=1SV=1;tr|E9PNX5|E9PNX5_HUMANDipeptidylpeptidase3(Fragment)OS=HomosapiensGN=DPP3PE=1SV=1;tr|E9PKK8|E9PKK8_HUMANDipeptidylpeptidase3(Fragment)OS=HomosapiensGN=DPP3PE=1SV=1;tr|E9PQ14|E9PQ14_HUMA…	Q9NY33	Dipeptidyl peptidase 3 (EC 3.4.14.4) (Dipeptidyl aminopeptidase III) (Dipeptidyl arylamidase III) (Dipeptidyl peptidase III) (DPP III) (Enkephalinase B)	DPP3	Human	2	5.7	82.588	737	0	23.972	0	244200	0	0	0	0	0	7032.13	0	0	0	0	2344.04	0	#DIV/0!	0.42265	no
tr|A0A0C4DFV9|A0A0C4DFV9_HUMANProteinSETOS=HomosapiensGN=SETPE=1SV=1;sp|Q01105|SET_HUMANProteinSETOS=HomosapiensGN=SETPE=1SV=3;tr|A0A087X027|A0A087X027_HUMANProteinSETSIPOS=HomosapiensGN=SETSIPPE=3SV=1;sp|P0DME0|SETLP_HUMANProteinSETSIPOS=HomosapiensGN=SETSIPPE=1SV=1	Q01105	Protein SET (HLA-DR-associated protein II) (Inhibitor of granzyme A-activated DNase) (IGAAD) (PHAPII) (Phosphatase 2A inhibitor I2PP2A) (I-2PP2A) (Template-activating factor I) (TAF-I)	SET	Human	2	8.6	31.124	266	0	18.117	0	1708000	0	0	0	0	0	49184.6	0	0	0	0	16394.9	0	#DIV/0!	0.42265	no
tr|I3L3P7|I3L3P7_HUMAN40SribosomalproteinS15aOS=HomosapiensGN=RPS15APE=1SV=1;tr|I3L246|I3L246_HUMAN40SribosomalproteinS15aOS=HomosapiensGN=RPS15APE=1SV=1;sp|P62244|RS15A_HUMAN40SribosomalproteinS15aOS=HomosapiensGN=RPS15APE=1SV=2;tr|H3BN98|H3BN98_HUMANUncharacterizedprotein(Fragment)OS=HomosapiensPE=4SV=2	P62244	40S ribosomal protein S15a (Small ribosomal subunit protein uS8)	RPS15A	Human	3	31	11.477	100	0	63.393	0	3389600	0	0	0	0	0	97609	0	0	0	0	32536.3	0	#DIV/0!	0.42265	no
sp|Q9UQ80|PA2G4_HUMANProliferation-associatedprotein2G4OS=HomosapiensGN=PA2G4PE=1SV=3;tr|H0YIN7|H0YIN7_HUMANUncharacterizedprotein(Fragment)OS=HomosapiensPE=4SV=2;tr|F8W0A3|F8W0A3_HUMANProliferation-associatedprotein2G4(Fragment)OS=HomosapiensGN=PA2G4PE=1SV=1;tr|F8VR77|F8VR77_HUMANProliferation-associatedprotein2G4OS=HomosapiensGN=PA2G4PE=1SV=1	Q9UQ80	Proliferation-associated protein 2G4 (Cell cycle protein p38-2G4 homolog) (hG4-1) (ErbB3-binding protein 1)	PA2G4	Human	3	7.9	43.786	394	0	18.155	0	795580	0	0	0	0	0	22910	0	0	0	0	7636.67	0	#DIV/0!	0.42265	no
tr|E7ESH4|E7ESH4_HUMAN60kDaheatshockprotein,mitochondrial(Fragment)OS=HomosapiensGN=HSPD1PE=1SV=1;sp|P10809|CH60_HUMAN60kDaheatshockprotein,mitochondrialOS=HomosapiensGN=HSPD1PE=1SV=2;tr|C9JL25|C9JL25_HUMAN60kDaheatshockprotein,mitochondrial(Fragment)OS=HomosapiensGN=HSPD1PE=1SV=1;tr|E7EXB4|E7EXB4_HUMAN60kDaheatshockprotein,mitochondrial(Fragment)OS=HomosapiensGN=HSPD1PE=1SV=1	P10809	60 kDa heat shock protein, mitochondrial (EC 5.6.1.7) (60 kDa chaperonin) (Chaperonin 60) (CPN60) (Heat shock protein 60) (HSP-60) (Hsp60) (HuCHA60) (Mitochondrial matrix protein P1) (P60 lymphocyte protein)	HSPD1	Human	2	15.8	25.226	234	0	18.409	0	1698800	0	0	0	0	0	48919.7	0	0	0	0	16306.6	0	#DIV/0!	0.42265	no
sp|P49770|EI2BB_HUMANTranslationinitiationfactoreIF-2BsubunitbetaOS=HomosapiensGN=EIF2B2PE=1SV=3;tr|H0YK01|H0YK01_HUMANTranslationinitiationfactoreIF-2Bsubunitbeta(Fragment)OS=HomosapiensGN=EIF2B2PE=1SV=2	P49770	Translation initiation factor eIF-2B subunit beta (S20I15) (S20III15) (eIF-2B GDP-GTP exchange factor subunit beta)	EIF2B2	Human	2	7.7	38.989	351	0	11.268	0	266380	0	0	0	0	0	7670.84	0	0	0	0	2556.95	0	#DIV/0!	0.42265	no
sp|P51178|PLCD1_HUMAN1-phosphatidylinositol4,5-bisphosphatephosphodiesterasedelta-1OS=HomosapiensGN=PLCD1PE=1SV=2	P51178	1-phosphatidylinositol 4,5-bisphosphate phosphodiesterase delta-1 (EC 3.1.4.11) (Phosphoinositide phospholipase C-delta-1) (Phospholipase C-III) (PLC-III) (Phospholipase C-delta-1) (PLC-delta-1)	PLCD1	Human	2	3	85.664	756	0	11.212	0	134530	0	0	0	0	0	3874.01	0	0	0	0	1291.34	0	#DIV/0!	0.42265	no
sp|P55884|EIF3B_HUMANEukaryotictranslationinitiationfactor3subunitBOS=HomosapiensGN=EIF3BPE=1SV=3	P55884	Eukaryotic translation initiation factor 3 subunit B (eIF3b) (Eukaryotic translation initiation factor 3 subunit 9) (Prt1 homolog) (hPrt1) (eIF-3-eta) (eIF3 p110) (eIF3 p116)	EIF3B	Human	2	2.8	92.48	814	0	11.229	0	235400	0	0	0	0	0	6778.72	0	0	0	0	2259.57	0	#DIV/0!	0.42265	no
tr|E7ES33|E7ES33_HUMANSeptin-7OS=HomosapiensGN=SEPT7PE=1SV=3;tr|E7EPK1|E7EPK1_HUMANSeptin-7OS=HomosapiensGN=SEPT7PE=1SV=2;sp|Q16181|SEPT7_HUMANSeptin-7OS=HomosapiensGN=SEPT7PE=1SV=2;tr|A0A0U1RQK0|A0A0U1RQK0_HUMANSeptin-7(Fragment)OS=HomosapiensGN=SEPT7PE=1SV=1;tr|A0A0U1RRD1|A0A0U1RRD1_HUMANSeptin-7(Fragment)OS=HomosapiensGN=SEPT7PE=1SV=1;tr|A0A0U1RRH9|A0A0U1RRH9_HUMANSeptin-7(Fragment)OS=Homosapi…	Q16181	Septin-7 (CDC10 protein homolog)	SEPTIN7	Human	2	6.5	48.715	417	0	27.963	0	157450	0	0	0	0	0	4534.03	0	0	0	0	1511.34	0	#DIV/0!	0.42265	no
sp|P36952|SPB5_HUMANSerpinB5OS=HomosapiensGN=SERPINB5PE=1SV=2;tr|C9JLM5|C9JLM5_HUMANSerpinB5(Fragment)OS=HomosapiensGN=SERPINB5PE=1SV=1	P36952	Serpin B5 (Maspin) (Peptidase inhibitor 5) (PI-5)	SERPINB5	Human	2	6.9	42.1	375	0	15.24	0	1128400	0	0	0	0	0	32494.1	0	0	0	0	10831.4	0	#DIV/0!	0.42265	no
sp|P07900|HS90A_HUMANHeatshockproteinHSP90-alphaOS=HomosapiensGN=HSP90AA1PE=1SV=5	P07900	Heat shock protein HSP 90-alpha (Heat shock 86 kDa) (HSP 86) (HSP86) (Lipopolysaccharide-associated protein 2) (LAP-2) (LPS-associated protein 2) (Renal carcinoma antigen NY-REN-38)	HSP90AA1	Human	6	9.8	84.659	732	0	219.08	0	2288900	0	0	0	0	0	65912.6	0	0	0	0	21970.9	0	#DIV/0!	0.42265	no
sp|P62826|RAN_HUMANGTP-bindingnuclearproteinRanOS=HomosapiensGN=RANPE=1SV=3;tr|B5MDF5|B5MDF5_HUMANGTP-bindingnuclearproteinRanOS=HomosapiensGN=RANPE=1SV=1;tr|J3KQE5|J3KQE5_HUMANGTP-bindingnuclearproteinRan(Fragment)OS=HomosapiensGN=RANPE=1SV=1;tr|H0YFC6|H0YFC6_HUMANGTP-bindingnuclearproteinRan(Fragment)OS=HomosapiensGN=RANPE=1SV=1;tr|F5H018|F5H018_HUMANGTP-bindingnuclearproteinRan(Fragment)OS=Hom…	P62826	GTP-binding nuclear protein Ran (Androgen receptor-associated protein 24) (GTPase Ran) (Ras-like protein TC4) (Ras-related nuclear protein)	RAN	Human	3	16.7	24.423	216	0	20.049	0	2215900	0	0	0	0	0	63810.4	0	0	0	0	21270.1	0	#DIV/0!	0.42265	no
sp|Q16658|FSCN1_HUMANFascinOS=HomosapiensGN=FSCN1PE=1SV=3	Q16658	Fascin (55 kDa actin-bundling protein) (Singed-like protein) (p55)	FSCN1	Human	3	7.3	54.529	493	0	21.731	0	657110	0	0	0	0	0	18922.5	0	0	0	0	6307.52	0	#DIV/0!	0.42265	no
sp|Q86VP6|CAND1_HUMANCullin-associatedNEDD8-dissociatedprotein1OS=HomosapiensGN=CAND1PE=1SV=2;tr|A0A0C4DGH5|A0A0C4DGH5_HUMANCullin-associatedNEDD8-dissociatedprotein1(Fragment)OS=HomosapiensGN=CAND1PE=1SV=1	Q86VP6	Cullin-associated NEDD8-dissociated protein 1 (Cullin-associated and neddylation-dissociated protein 1) (TBP-interacting protein of 120 kDa A) (TBP-interacting protein 120A) (p120 CAND1)	CAND1	Human	3	3.3	136.37	1230	0	49.982	0	137540	0	0	0	0	0	3960.69	0	0	0	0	1320.23	0	#DIV/0!	0.42265	no
sp|P04843|RPN1_HUMANDolichyl-diphosphooligosaccharide--proteinglycosyltransferasesubunit1OS=HomosapiensGN=RPN1PE=1SV=1;tr|F8WF32|F8WF32_HUMANDolichyl-diphosphooligosaccharide--proteinglycosyltransferasesubunit1OS=HomosapiensGN=RPN1PE=1SV=1;tr|B7Z4L4|B7Z4L4_HUMANDolichyl-diphosphooligosaccharide--proteinglycosyltransferasesubunit1OS=HomosapiensGN=RPN1PE=1SV=1	P04843	Dolichyl-diphosphooligosaccharide--protein glycosyltransferase subunit 1 (Dolichyl-diphosphooligosaccharide--protein glycosyltransferase 67 kDa subunit) (Ribophorin I) (RPN-I) (Ribophorin-1)	RPN1	Human	2	4	68.569	607	0	14.153	0	97359	0	0	0	0	0	2803.61	0	0	0	0	934.537	0	#DIV/0!	0.42265	no
tr|F8VTQ5|F8VTQ5_HUMANHeterogeneousnuclearribonucleoproteinA1(Fragment)OS=HomosapiensGN=HNRNPA1PE=1SV=1;tr|F8VZ49|F8VZ49_HUMANHeterogeneousnuclearribonucleoproteinA1(Fragment)OS=HomosapiensGN=HNRNPA1PE=1SV=1;tr|F8W6I7|F8W6I7_HUMANHeterogeneousnuclearribonucleoproteinA1OS=HomosapiensGN=HNRNPA1PE=1SV=2;sp|Q32P51|RA1L2_HUMANHeterogeneousnuclearribonucleoproteinA1-like2OS=HomosapiensGN=HNRNPA1L2PE=2S…	Q32P51	Heterogeneous nuclear ribonucleoprotein A1-like 2 (hnRNP A1-like 2) (hnRNP core protein A1-like 2)	HNRNPA1L2	Human	2	21.4	16.536	145	0	38.184	0	2087500	0	0	0	0	0	60112.9	0	0	0	0	20037.6	0	#DIV/0!	0.42265	no
sp|P12277|KCRB_HUMANCreatinekinaseB-typeOS=HomosapiensGN=CKBPE=1SV=1;tr|G3V461|G3V461_HUMANCreatinekinaseB-type(Fragment)OS=HomosapiensGN=CKBPE=1SV=1;tr|H0YJG0|H0YJG0_HUMANCreatinekinaseB-type(Fragment)OS=HomosapiensGN=CKBPE=1SV=1;tr|G3V4N7|G3V4N7_HUMANCreatinekinaseB-type(Fragment)OS=HomosapiensGN=CKBPE=1SV=1	P12277	Creatine kinase B-type (EC 2.7.3.2) (Brain creatine kinase) (B-CK) (Creatine kinase B chain) (Creatine phosphokinase B-type) (CPK-B)	CKB	Human	2	8.4	42.644	381	0	12.436	0	969510	0	0	0	0	0	27918.6	0	0	0	0	9306.2	0	#DIV/0!	0.42265	no
sp|P14735|IDE_HUMANInsulin-degradingenzymeOS=HomosapiensGN=IDEPE=1SV=4	P14735	Insulin-degrading enzyme (EC 3.4.24.56) (Abeta-degrading protease) (Insulin protease) (Insulinase) (Insulysin)	IDE	Human	2	2.1	117.97	1019	0	11.776	0	97510	0	0	0	0	0	2807.96	0	0	0	0	935.986	0	#DIV/0!	0.42265	no
sp|P15090|FABP4_HUMANFattyacid-bindingprotein,adipocyteOS=HomosapiensGN=FABP4PE=1SV=3;tr|E5RIR0|E5RIR0_HUMANFattyacid-bindingprotein,adipocyteOS=HomosapiensGN=FABP4PE=1SV=1	P15090	Fatty acid-binding protein, adipocyte (Adipocyte lipid-binding protein) (ALBP) (Adipocyte-type fatty acid-binding protein) (A-FABP) (AFABP) (Fatty acid-binding protein 4)	FABP4	Human	2	13.6	14.719	132	0	13.279	0	2376300	0	0	0	0	0	68429.4	0	0	0	0	22809.8	0	#DIV/0!	0.42265	no
sp|Q2VIR3|IF2GL_HUMANPutativeeukaryotictranslationinitiationfactor2subunit3-likeproteinOS=HomosapiensGN=EIF2S3LPE=5SV=2;sp|P41091|IF2G_HUMANEukaryotictranslationinitiationfactor2subunit3OS=HomosapiensGN=EIF2S3PE=1SV=3	Q2VIR3	Eukaryotic translation initiation factor 2 subunit 3B (Eukaryotic translation initiation factor 2 subunit gamma A) (eIF-2-gamma A) (eIF-2gA)	EIF2S3B	Human	2	5.3	51.228	472	0	14.253	0	552880	0	0	0	0	0	15921.1	0	0	0	0	5307.02	0	#DIV/0!	0.42265	no
sp|P52888|THOP1_HUMANThimetoligopeptidaseOS=HomosapiensGN=THOP1PE=1SV=2;tr|K7EIK4|K7EIK4_HUMANThimetoligopeptidase(Fragment)OS=HomosapiensGN=THOP1PE=1SV=1;tr|K7EKB6|K7EKB6_HUMANThimetoligopeptidase(Fragment)OS=HomosapiensGN=THOP1PE=1SV=8;tr|K7EMU4|K7EMU4_HUMANThimetoligopeptidase(Fragment)OS=HomosapiensGN=THOP1PE=1SV=1;tr|K7EL32|K7EL32_HUMANThimetoligopeptidase(Fragment)OS=HomosapiensGN=THOP1PE=1…	P52888	Thimet oligopeptidase (EC 3.4.24.15) (Endopeptidase 24.15) (MP78)	THOP1	Human	2	3.3	78.839	689	0	11.315	0	204420	0	0	0	0	0	5886.6	0	0	0	0	1962.2	0	#DIV/0!	0.42265	no
tr|E5RIT4|E5RIT4_HUMANEukaryotictranslationinitiationfactor3subunitE(Fragment)OS=HomosapiensGN=EIF3EPE=1SV=1;tr|H0YBR5|H0YBR5_HUMANEukaryotictranslationinitiationfactor3subunitE(Fragment)OS=HomosapiensGN=EIF3EPE=1SV=1;sp|P60228|EIF3E_HUMANEukaryotictranslationinitiationfactor3subunitEOS=HomosapiensGN=EIF3EPE=1SV=1	P60228	Eukaryotic translation initiation factor 3 subunit E (eIF3e) (Eukaryotic translation initiation factor 3 subunit 6) (Viral integration site protein INT-6 homolog) (eIF-3 p48)	EIF3E	Human	2	30.7	8.868	75	0	15.843	0	387410	0	0	0	0	0	11156.1	0	0	0	0	3718.7	0	#DIV/0!	0.42265	no
tr|D6RAU2|D6RAU2_HUMANReceptorof-activatedproteinCkinase1OS=HomosapiensGN=RACK1PE=1SV=1;tr|E9PD14|E9PD14_HUMANReceptorof-activatedproteinCkinase1OS=HomosapiensGN=RACK1PE=1SV=1;tr|D6RFX4|D6RFX4_HUMANReceptorof-activatedproteinCkinase1(Fragment)OS=HomosapiensGN=RACK1PE=1SV=1;tr|D6RFZ9|D6RFZ9_HUMANReceptorof-activatedproteinCkinase1(Fragment)OS=HomosapiensGN=RACK1PE=1SV=8;tr|D6RHH4|D6RHH4_HUMANRecep…	P63244	Receptor of activated protein C kinase 1 (Cell proliferation-inducing gene 21 protein) (Guanine nucleotide-binding protein subunit beta-2-like 1) (Guanine nucleotide-binding protein subunit beta-like protein 12.3) (Human lung cancer oncogene 7 protein) (HLC-7) (Receptor for activated C kinase) (Small ribosomal subunit protein RACK1) [Cleaved into: Receptor of activated protein C kinase 1, N-termi…	RACK1	Human	2	15	16.403	147	0	14.565	0	2577700	0	0	0	0	0	74229	0	0	0	0	24743	0	#DIV/0!	0.42265	no
sp|Q07283|TRHY_HUMANTrichohyalinOS=HomosapiensGN=TCHHPE=1SV=2	Q07283	Trichohyalin	TCHH	Human	2	1.7	253.92	1943	0	14.451	0	711980	0	0	0	0	0	20502.6	0	0	0	0	6834.21	0	#DIV/0!	0.42265	no
sp|Q14152|EIF3A_HUMANEukaryotictranslationinitiationfactor3subunitAOS=HomosapiensGN=EIF3APE=1SV=1	Q14152	Eukaryotic translation initiation factor 3 subunit A (eIF3a) (Eukaryotic translation initiation factor 3 subunit 10) (eIF-3-theta) (eIF3 p167) (eIF3 p180) (eIF3 p185)	EIF3A	Human	2	1.9	166.57	1382	0	20.313	0	29465	0	0	0	0	0	848.492	0	0	0	0	282.831	0	#DIV/0!	0.42265	no
tr|F2Z3J9|F2Z3J9_HUMANProstaglandinreductase1(Fragment)OS=HomosapiensGN=PTGR1PE=1SV=2;sp|Q14914|PTGR1_HUMANProstaglandinreductase1OS=HomosapiensGN=PTGR1PE=1SV=2	Q14914	Prostaglandin reductase 1 (PRG-1) (EC 1.3.1.-) (15-oxoprostaglandin 13-reductase) (EC 1.3.1.48) (NADP-dependent leukotriene B4 12-hydroxydehydrogenase) (EC 1.3.1.74)	PTGR1	Human	2	9.3	13.444	118	0	14.384	0	2637400	0	0	0	0	0	75948.2	0	0	0	0	25316.1	0	#DIV/0!	0.42265	no
sp|Q15493|RGN_HUMANRegucalcinOS=HomosapiensGN=RGNPE=1SV=1	Q15493	Regucalcin (RC) (Gluconolactonase) (GNL) (EC 3.1.1.17) (Senescence marker protein 30) (SMP-30)	RGN	Human	2	9	33.252	299	0	11.434	0	799010	0	0	0	0	0	23008.8	0	0	0	0	7669.6	0	#DIV/0!	0.42265	no
tr|F8VQ14|F8VQ14_HUMANT-complexprotein1subunitbetaOS=HomosapiensGN=CCT2PE=1SV=1;tr|F5GWF6|F5GWF6_HUMANT-complexprotein1subunitbetaOS=HomosapiensGN=CCT2PE=1SV=2;sp|P78371|TCPB_HUMANT-complexprotein1subunitbetaOS=HomosapiensGN=CCT2PE=1SV=4	P78371	T-complex protein 1 subunit beta (TCP-1-beta) (CCT-beta)	CCT2	Human	2	6.5	44.812	416	0	11.662	0	287200	0	109030	0	0	0	8270.39	0	49687.5	0	0	2756.8	16562.5	0.166448	0.493422	no
tr|Q5MDG9|Q5MDG9_HHV1TegumentproteinUS11OS=Humanherpesvirus1OX=10298GN=US11PE=4SV=1	Q5MDG9	Tegument protein US11 (US11)	US11	HSV1	3	38.3	16.311	149	0	298.63	7743800	10041000	15558000	753530	951950	418390	382199	289147	1.04545e+06	343401	498794	454244	572266	432147	1.32424	0.618234	no
sp|Q9UBG3|CRNN_HUMANCornulinOS=HomosapiensGN=CRNNPE=1SV=1	Q9UBG3	Cornulin (53 kDa putative calcium-binding protein) (53 kDa squamous epithelial-induced stress protein) (58 kDa heat shock protein) (Squamous epithelial heat shock protein 53) (Tumor-related protein)	CRNN	Human	2	11.5	53.533	495	0	30.336	0	436920	85379	0	56707	0	0	12581.8	5737.22	0	29712.8	0	6106.35	9904.27	0.616537	0.746776	no
sp|P04075|ALDOA_HUMANFructose-bisphosphatealdolaseAOS=HomosapiensGN=ALDOAPE=1SV=2;tr|J3KPS3|J3KPS3_HUMANFructose-bisphosphatealdolaseOS=HomosapiensGN=ALDOAPE=1SV=1;tr|H3BUH7|H3BUH7_HUMANFructose-bisphosphatealdolaseA(Fragment)OS=HomosapiensGN=ALDOAPE=1SV=1;tr|H3BQN4|H3BQN4_HUMANFructose-bisphosphatealdolaseOS=HomosapiensGN=ALDOAPE=1SV=1;tr|H3BMQ8|H3BMQ8_HUMANFructose-bisphosphatealdolaseA(Fragmen…	P04075	Fructose-bisphosphate aldolase A (EC 4.1.2.13) (Lung cancer antigen NY-LU-1) (Muscle-type aldolase)	ALDOA	Human	5	19	39.42	364	0	38.095	1030600	1988200	0	66952	137830	0	50865.8	57253.4	0	30511.6	72218.9	0	36039.7	34243.5	1.05245	0.951435	no
tr|C9JYQ9|C9JYQ9_HUMAN60SribosomalproteinL22-like1OS=HomosapiensGN=RPL22L1PE=1SV=1;sp|Q6P5R6|RL22L_HUMAN60SribosomalproteinL22-like1OS=HomosapiensGN=RPL22L1PE=1SV=2;tr|H0Y8C2|H0Y8C2_HUMAN60SribosomalproteinL22-like1(Fragment)OS=HomosapiensGN=RPL22L1PE=1SV=1	Q6P5R6	60S ribosomal protein L22-like 1 (Large ribosomal subunit protein eL22-like 1)	RPL22L1	Human	2	19.8	14.478	121	0	12.12	0	0	0	0	0	0	0	0	0	0	0	0	0	0	#DIV/0!	#DIV/0!	no
tr|F5GYV5|F5GYV5_HUMANADP-ribosylationfactor-likeprotein6-interactingprotein4(Fragment)OS=HomosapiensGN=ARL6IP4PE=1SV=1;tr|H7BZV4|H7BZV4_HUMANADP-ribosylationfactor-likeprotein6-interactingprotein4(Fragment)OS=HomosapiensGN=ARL6IP4PE=1SV=1;tr|A0A0C4DG62|A0A0C4DG62_HUMANADP-ribosylationfactor-likeprotein6-interactingprotein4OS=HomosapiensGN=ARL6IP4PE=1SV=1;tr|F8WCT1|F8WCT1_HUMANADP-ribosylationfac…	Q66PJ3	ADP-ribosylation factor-like protein 6-interacting protein 4 (ARL-6-interacting protein 4) (Aip-4) (HSP-975) (HSVI-binding protein) (SR-15) (SRp25) (SR-25) (Splicing factor SRrp37)	ARL6IP4	Human	2	16.6	23.687	211	0	12.108	0	0	0	0	0	0	0	0	0	0	0	0	0	0	#DIV/0!	#DIV/0!	no
sp|P53999|TCP4_HUMANActivatedRNApolymeraseIItranscriptionalcoactivatorp15OS=HomosapiensGN=SUB1PE=1SV=3	P53999	Activated RNA polymerase II transcriptional coactivator p15 (Positive cofactor 4) (PC4) (SUB1 homolog) (p14)	SUB1	Human	2	15.7	14.395	127	0	16.902	0	628500	0	0	0	61601	0	18098.7	0	0	0	66880	6032.89	22293.3	0.270614	0.546107	no
sp|P04083|ANXA1_HUMANAnnexinA1OS=HomosapiensGN=ANXA1PE=1SV=2;tr|Q5T3N1|Q5T3N1_HUMANAnnexin(Fragment)OS=HomosapiensGN=ANXA1PE=1SV=1	P04083	Annexin A1 (Annexin I) (Annexin-1) (Calpactin II) (Calpactin-2) (Chromobindin-9) (Lipocortin I) (Phospholipase A2 inhibitory protein) (p35)	ANXA1	Human	5	18.8	38.714	346	0	76.168	50579	2558700	82903	0	445520	0	2496.35	73681.9	5570.84	0	233439	0	27249.7	77813.2	0.350194	0.588518	no
sp|Q5JVS0|HABP4_HUMANIntracellularhyaluronan-bindingprotein4OS=HomosapiensGN=HABP4PE=1SV=1	Q5JVS0	Intracellular hyaluronan-binding protein 4 (IHABP-4) (IHABP4) (Hyaluronan-binding protein 4) (Ki-1/57 intracellular antigen)	HABP4	Human	2	6.5	45.785	413	0	11.887	224760	575950	174080	19149	30729	21510	11093.1	16585.4	11697.7	8726.64	16101.1	23353.3	13125.4	16060.4	0.817255	0.571476	no
sp|P25788|PSA3_HUMANProteasomesubunitalphatype-3OS=HomosapiensGN=PSMA3PE=1SV=2;tr|G3V3W4|G3V3W4_HUMANProteasomesubunitalphatype-3OS=HomosapiensGN=PSMA3PE=1SV=1;tr|G3V5N4|G3V5N4_HUMANProteasomesubunitalphatype-3OS=HomosapiensGN=PSMA3PE=1SV=1	P25788	Proteasome subunit alpha type-3 (EC 3.4.25.1) (Macropain subunit C8) (Multicatalytic endopeptidase complex subunit C8) (Proteasome component C8)	PSMA3	Human	2	12.2	28.433	255	0	11.654	0	133460	168640	0	122590	0	0	3843.2	11332.1	0	64233.6	0	5058.44	21411.2	0.236252	0.526029	no
tr|Q5JP53|Q5JP53_HUMANTubulinbetachainOS=HomosapiensGN=TUBBPE=1SV=1;sp|P07437|TBB5_HUMANTubulinbetachainOS=HomosapiensGN=TUBBPE=1SV=2;tr|Q5ST81|Q5ST81_HUMANTubulinbetachainOS=HomosapiensGN=TUBBPE=1SV=1;sp|Q13509|TBB3_HUMANTubulinbeta-3chainOS=HomosapiensGN=TUBB3PE=1SV=2;tr|A0A0B4J269|A0A0B4J269_HUMANUncharacterizedproteinOS=HomosapiensPE=1SV=1	P07437	Tubulin beta chain (Tubulin beta-5 chain)	TUBB	Human	3	10.3	47.766	426	0	315.69	12042000	24760000	11739000	1562700	1277000	556760	594339	713004	788826	712159	669111	604472	698723	661914	1.05561	0.607665	no
sp|P05109|S10A8_HUMANProteinS100-A8OS=HomosapiensGN=S100A8PE=1SV=1	P05109	Protein S100-A8 (Calgranulin-A) (Calprotectin L1L subunit) (Cystic fibrosis antigen) (CFAG) (Leukocyte L1 complex light chain) (Migration inhibitory factor-related protein 8) (MRP-8) (p8) (S100 calcium-binding protein A8) (Urinary stone protein band A)	S100A8	Human	2	23.7	10.834	93	0	18.759	0	224580	0	110680	423010	236170	0	6467.14	0	50439.5	221645	256409	2155.71	176164	0.012237	0.111661	no
sp|Q9NZT1|CALL5_HUMANCalmodulin-likeprotein5OS=HomosapiensGN=CALML5PE=1SV=2	Q9NZT1	Calmodulin-like protein 5 (Calmodulin-like skin protein)	CALML5	Human	3	25.3	15.892	146	0	41.017	880310	1861200	986950	435480	2039000	621400	43448.1	53596.3	66320.1	198458	1.06838e+06	674652	54454.8	647162	0.0841441	0.142444	no
sp|P36578|RL4_HUMAN60SribosomalproteinL4OS=HomosapiensGN=RPL4PE=1SV=5;tr|H3BTP7|H3BTP7_HUMAN60SribosomalproteinL4(Fragment)OS=HomosapiensGN=RPL4PE=1SV=1;tr|H3BU31|H3BU31_HUMAN60SribosomalproteinL4(Fragment)OS=HomosapiensGN=RPL4PE=1SV=1	P36578	60S ribosomal protein L4 (60S ribosomal protein L1) (Large ribosomal subunit protein uL4)	RPL4	Human	3	10.5	47.697	427	0	48.807	535670	2137900	980870	16385	0	26693	26438.3	61564.3	65911.6	7467.03	0	28980.5	51304.7	12149.2	4.2229	0.0691992	no
sp|P0DMV9|HS71B_HUMANHeatshock70kDaprotein1BOS=HomosapiensGN=HSPA1BPE=1SV=1;sp|P0DMV8|HS71A_HUMANHeatshock70kDaprotein1AOS=HomosapiensGN=HSPA1APE=1SV=1;tr|A0A0G2JIW1|A0A0G2JIW1_HUMANHeatshock70kDaprotein1BOS=HomosapiensGN=HSPA1BPE=1SV=1;tr|V9GZ37|V9GZ37_HUMANHeatshock70kDaprotein1AOS=HomosapiensGN=HSPA1APE=1SV=1	P0DMV9	Heat shock 70 kDa protein 1B (Heat shock 70 kDa protein 2) (HSP70-2) (HSP70.2)	HSPA1B	Human	5	13.3	70.051	641	0	70.013	1092900	4031800	1196800	126310	100870	0	53940.6	116102	80421.4	57562.4	52852.9	0	83488.1	36805.1	2.26838	0.144509	no
sp|P62913|RL11_HUMAN60SribosomalproteinL11OS=HomosapiensGN=RPL11PE=1SV=2	P62913	60S ribosomal protein L11 (CLL-associated antigen KW-12) (Large ribosomal subunit protein uL5)	RPL11	Human	3	19.7	20.252	178	0	22.97	1830000	6905000	3456400	297010	84152	0	90320.5	198841	232260	135354	44093.2	0	173807	59815.9	2.9057	0.123603	no
sp|Q9BQE3|TBA1C_HUMANTubulinalpha-1CchainOS=HomosapiensGN=TUBA1CPE=1SV=1;tr|F5H5D3|F5H5D3_HUMANTubulinalphachainOS=HomosapiensGN=TUBA1CPE=1SV=1;sp|Q71U36|TBA1A_HUMANTubulinalpha-1AchainOS=HomosapiensGN=TUBA1APE=1SV=1;sp|P68363|TBA1B_HUMANTubulinalpha-1BchainOS=HomosapiensGN=TUBA1BPE=1SV=1;sp|Q13748|TBA3C_HUMANTubulinalpha-3C/DchainOS=HomosapiensGN=TUBA3CPE=1SV=3;sp|Q6PEY2|TBA3E_HUMANTubulinalpha-…	Q9BQE3	Tubulin alpha-1C chain (Alpha-tubulin 6) (Tubulin alpha-6 chain) [Cleaved into: Detyrosinated tubulin alpha-1C chain]	TUBA1C	Human	5	14.9	49.895	449	0	223.95	13723000	27455000	8524800	1665600	1154700	624050	677305	790611	572842	759053	605029	677529	680253	680537	0.999582	0.997252	no
sp|P15531|NDKA_HUMANNucleosidediphosphatekinaseAOS=HomosapiensGN=NME1PE=1SV=1;tr|E7ERL0|E7ERL0_HUMANNucleosidediphosphatekinaseAOS=HomosapiensGN=NME1PE=1SV=1;sp|P22392|NDKB_HUMANNucleosidediphosphatekinaseBOS=HomosapiensGN=NME2PE=1SV=1;tr|J3KPD9|J3KPD9_HUMANNME1-NME2readthroughOS=HomosapiensGN=NME1-NME2PE=1SV=1;tr|Q32Q12|Q32Q12_HUMANNucleosidediphosphatekinaseOS=HomosapiensGN=NME1-NME2PE=1SV=1;tr…	P15531	Nucleoside diphosphate kinase A (NDK A) (NDP kinase A) (EC 2.7.4.6) (Granzyme A-activated DNase) (GAAD) (Metastasis inhibition factor nm23) (NM23-H1) (Tumor metastatic process-associated protein)	NME1	Human	4	34.2	17.149	152	0	24.24	176360	9498500	53168	48285	260300	73485	8704.33	273525	3572.73	22004.6	136390	79782.4	95267.3	79392.2	1.19996	0.87976	no
sp|P68371|TBB4B_HUMANTubulinbeta-4BchainOS=HomosapiensGN=TUBB4BPE=1SV=1;sp|P04350|TBB4A_HUMANTubulinbeta-4AchainOS=HomosapiensGN=TUBB4APE=1SV=2	P68371	Tubulin beta-4B chain (Tubulin beta-2 chain) (Tubulin beta-2C chain)	TUBB4B	Human	3	9.9	49.83	445	0	39.603	1406600	4014000	1843600	56769	139360	87979	69423.4	115590	123885	25871	73020.6	95518.5	102966	64803.3	1.5889	0.227286	no
tr|Q4VXL4|Q4VXL4_HUMANHCG41426,isoformCRA_cOS=HomosapiensGN=TACC2PE=1SV=1;tr|E7EMZ9|E7EMZ9_HUMANTransformingacidiccoiled-coil-containingprotein2OS=HomosapiensGN=TACC2PE=1SV=1;tr|E9PBC6|E9PBC6_HUMANTransformingacidiccoiled-coil-containingprotein2OS=HomosapiensGN=TACC2PE=1SV=1;tr|D6RAA5|D6RAA5_HUMANTransformingacidiccoiled-coil-containingprotein2OS=HomosapiensGN=TACC2PE=1SV=1;tr|Q4VXL8|Q4VXL8_HUMAN…	O95359	Transforming acidic coiled-coil-containing protein 2 (Anti-Zuai-1) (AZU-1)	TACC2	Human	7	20	64.675	575	0	64.768	1758600	2681100	2056600	98790	109760	67880	86796.6	77206.6	138197	45020.9	57511	73697.1	100734	58743	1.71482	0.143782	no
sp|P23284|PPIB_HUMANPeptidyl-prolylcis-transisomeraseBOS=HomosapiensGN=PPIBPE=1SV=2	P23284	Peptidyl-prolyl cis-trans isomerase B (PPIase B) (EC 5.2.1.8) (CYP-S1) (Cyclophilin B) (Rotamase B) (S-cyclophilin) (SCYLP)	PPIB	Human	8	36.6	23.742	216	0	75.789	4366700	7005400	3991500	1463400	876340	59866	215521	201732	268217	666905	459177	64996.3	228490	397026	0.575503	0.440744	no
tr|M0QZ52|M0QZ52_HUMANCalmodulinOS=HomosapiensGN=CALM3PE=1SV=1;sp|P0DP25|CALM3_HUMANCalmodulin-3OS=HomosapiensGN=CALM3PE=1SV=1;sp|P0DP24|CALM2_HUMANCalmodulin-2OS=HomosapiensGN=CALM2PE=1SV=1;sp|P0DP23|CALM1_HUMANCalmodulin-1OS=HomosapiensGN=CALM1PE=1SV=1;tr|H0Y7A7|H0Y7A7_HUMANCalmodulin-2(Fragment)OS=HomosapiensGN=CALM2PE=1SV=1;tr|F8WBR5|F8WBR5_HUMANCalmodulin-2OS=HomosapiensGN=CALM2PE=1SV=1;tr|G…	P0DP25	Calmodulin-3	CALM3	Human	3	62.7	9.3542	83	0	54.139	12133000	29284000	10527000	641810	818010	719900	598830	843280	707384	292488	428613	781593	716498	500898	1.43043	0.278409	no
sp|P11142|HSP7C_HUMANHeatshockcognate71kDaproteinOS=HomosapiensGN=HSPA8PE=1SV=1;tr|E9PKE3|E9PKE3_HUMANHeatshockcognate71kDaproteinOS=HomosapiensGN=HSPA8PE=1SV=1;tr|E9PN89|E9PN89_HUMANHeatshockcognate71kDaprotein(Fragment)OS=HomosapiensGN=HSPA8PE=1SV=1;tr|E9PNE6|E9PNE6_HUMANHeatshockcognate71kDaproteinOS=HomosapiensGN=HSPA8PE=1SV=1;tr|E9PLF4|E9PLF4_HUMANHeatshockcognate71kDaprotein(Fragment)OS=Hom…	P11142	Heat shock cognate 71 kDa protein (Heat shock 70 kDa protein 8) (Lipopolysaccharide-associated protein 1) (LAP-1) (LPS-associated protein 1)	HSPA8	Human	9	18.6	70.897	646	0	276.97	6264200	18126000	4938700	322000	598100	89186	309173	521968	331866	146743	313387	96828.9	387669	185653	2.08814	0.0981763	no
tr|J3QS39|J3QS39_HUMANPolyubiquitin-B(Fragment)OS=HomosapiensGN=UBBPE=1SV=1;tr|J3QTR3|J3QTR3_HUMANUbiquitin-40SribosomalproteinS27a(Fragment)OS=HomosapiensGN=RPS27APE=1SV=1;tr|F5H6Q2|F5H6Q2_HUMANPolyubiquitin-C(Fragment)OS=HomosapiensGN=UBCPE=1SV=8;sp|P62987|RL40_HUMANUbiquitin-60SribosomalproteinL40OS=HomosapiensGN=UBA52PE=1SV=2;tr|F5GYU3|F5GYU3_HUMANPolyubiquitin-C(Fragment)OS=HomosapiensGN=UBC…	P62987	Ubiquitin-60S ribosomal protein L40 (CEP52) (Ubiquitin A-52 residue ribosomal protein fusion product 1) [Cleaved into: Ubiquitin; 60S ribosomal protein L40 (Large ribosomal subunit protein eL40)]	UBA52	Human	3	36.6	10.469	93	0	323.31	54831000	82319000	28587000	6045600	5342200	1268400	2.70621e+06	2.37051e+06	1.92096e+06	2.75512e+06	2.79916e+06	1.3771e+06	2.33256e+06	2.31046e+06	1.00957	0.968813	no
sp|Q07021|C1QBP_HUMANComplementcomponent1Qsubcomponent-bindingprotein,mitochondrialOS=HomosapiensGN=C1QBPPE=1SV=1;tr|I3L3Q7|I3L3Q7_HUMANComplementcomponent1Qsubcomponent-bindingprotein,mitochondrial(Fragment)OS=HomosapiensGN=C1QBPPE=1SV=1;tr|I3L3B0|I3L3B0_HUMANComplementcomponent1Qsubcomponent-bindingprotein,mitochondrialOS=HomosapiensGN=C1QBPPE=1SV=1	Q07021	Complement component 1 Q subcomponent-binding protein, mitochondrial (ASF/SF2-associated protein p32) (Glycoprotein gC1qBP) (C1qBP) (Hyaluronan-binding protein 1) (Mitochondrial matrix protein p32) (gC1q-R protein) (p33) (SF2AP32)	C1QBP	Human	6	31.6	31.362	282	0	125.13	1247600	6400000	4666400	363650	49230	0	61575.9	184298	313568	165724	25795.1	0	186481	63839.6	2.92108	0.248159	no
tr|A0A087WWU8|A0A087WWU8_HUMANTropomyosinalpha-3chainOS=HomosapiensGN=TPM3PE=1SV=1;tr|Q5HYB6|Q5HYB6_HUMANEpididymisluminalprotein189OS=HomosapiensGN=DKFZp686J1372PE=1SV=1;tr|D6R904|D6R904_HUMANTropomyosinalpha-3chainOS=HomosapiensGN=TPM3PE=1SV=1;tr|J3KN67|J3KN67_HUMANTropomyosinalpha-3chainOS=HomosapiensGN=TPM3PE=1SV=1;sp|P06753|TPM3_HUMANTropomyosinalpha-3chainOS=HomosapiensGN=TPM3PE=1SV=2	P06753	Tropomyosin alpha-3 chain (Gamma-tropomyosin) (Tropomyosin-3) (Tropomyosin-5) (hTM5)	TPM3	Human	3	16.7	26.42	227	0	17.391	907050	733520	975850	0	47762	60612	44767.9	21122.9	65574.3	0	25025.9	65806.2	43821.7	30277.4	1.44734	0.593101	no
sp|P06702|S10A9_HUMANProteinS100-A9OS=HomosapiensGN=S100A9PE=1SV=1	P06702	Protein S100-A9 (Calgranulin-B) (Calprotectin L1H subunit) (Leukocyte L1 complex heavy chain) (Migration inhibitory factor-related protein 14) (MRP-14) (p14) (S100 calcium-binding protein A9)	S100A9	Human	4	44.7	13.242	114	0	24.343	352720	745660	743700	212530	1388900	477080	17408.7	21472.5	49974.5	96854.9	727743	517964	29618.5	447521	0.0661836	0.152641	no
tr|H3BT25|H3BT25_HUMANPyruvatekinasePKM(Fragment)OS=HomosapiensGN=PKMPE=1SV=1;tr|H3BUW1|H3BUW1_HUMANPyruvatekinasePKM(Fragment)OS=HomosapiensGN=PKMPE=1SV=1;tr|H3BTJ2|H3BTJ2_HUMANPyruvatekinasePKM(Fragment)OS=HomosapiensGN=PKMPE=1SV=1;tr|H3BQ34|H3BQ34_HUMANPyruvatekinaseOS=HomosapiensGN=PKMPE=1SV=1;tr|H3BTN5|H3BTN5_HUMANPyruvatekinase(Fragment)OS=HomosapiensGN=PKMPE=1SV=1;sp|P14618|KPYM_HUMANPyruv…	P14618	Pyruvate kinase PKM (EC 2.7.1.40) (Cytosolic thyroid hormone-binding protein) (CTHBP) (Opa-interacting protein 3) (OIP-3) (Pyruvate kinase 2/3) (Pyruvate kinase muscle isozyme) (Thyroid hormone-binding protein 1) (THBP1) (Tumor M2-PK) (p58)	PKM	Human	2	19.2	16.427	151	0	16.787	247000	859040	232650	49220	0	44369	12190.8	24737.4	15633.4	22430.7	0	48171.3	17520.5	23534	0.744479	0.712429	no
tr|E9PKZ0|E9PKZ0_HUMAN60SribosomalproteinL8(Fragment)OS=HomosapiensGN=RPL8PE=1SV=1;sp|P62917|RL8_HUMAN60SribosomalproteinL8OS=HomosapiensGN=RPL8PE=1SV=2;tr|E9PP36|E9PP36_HUMAN60SribosomalproteinL8OS=HomosapiensGN=RPL8PE=1SV=1;tr|G3V1A1|G3V1A1_HUMAN60SribosomalproteinL8OS=HomosapiensGN=RPL8PE=1SV=1;tr|E9PKU4|E9PKU4_HUMAN60SribosomalproteinL8(Fragment)OS=HomosapiensGN=RPL8PE=1SV=1	P62917	60S ribosomal protein L8 (Large ribosomal subunit protein uL2)	RPL8	Human	2	13.2	22.389	205	0	24.681	2643900	4051500	1928600	302230	355420	334580	130491	116670	129596	137733	186230	363252	125586	229072	0.548237	0.269848	no
sp|Q9HBL7|PLRKT_HUMANPlasminogenreceptor(KT)OS=HomosapiensGN=PLGRKTPE=1SV=1	Q9HBL7	Plasminogen receptor (KT) (Plg-R(KT))	PLGRKT	Human	4	21.8	17.201	147	0	53.059	13594000	23471000	11240000	1143300	1642400	347450	670938	675885	755295	521028	860570	377225	700706	586274	1.19518	0.510069	no
sp|P19474|RO52_HUMANE3ubiquitin-proteinligaseTRIM21OS=HomosapiensGN=TRIM21PE=1SV=1	P19474	E3 ubiquitin-protein ligase TRIM21 (EC 2.3.2.27) (52 kDa Ro protein) (52 kDa ribonucleoprotein autoantigen Ro/SS-A) (RING finger protein 81) (RING-type E3 ubiquitin transferase TRIM21) (Ro(SS-A)) (Sjoegren syndrome type A antigen) (SS-A) (Tripartite motif-containing protein 21)	TRIM21	Human	14	33.7	54.169	475	0	323.31	16018000	24428000	13039000	1579900	1539700	913950	790576	703444	876183	719997	806758	992272	790067	839676	0.94092	0.632559	no
sp|P13639|EF2_HUMANElongationfactor2OS=HomosapiensGN=EEF2PE=1SV=4	P13639	Elongation factor 2 (EF-2)	EEF2	Human	9	9.7	95.337	858	0	57.457	185390	3311300	118230	4463.4	23568	14177	9150.01	95354.2	7944.71	2034.08	12348.9	15391.9	37483	9924.98	3.77663	0.441932	no
sp|O43852|CALU_HUMANCalumeninOS=HomosapiensGN=CALUPE=1SV=2;tr|H0Y875|H0Y875_HUMANCalumenin(Fragment)OS=HomosapiensGN=CALUPE=1SV=1	O43852	Calumenin (Crocalbin) (IEF SSP 9302)	CALU	Human	4	19.7	37.106	315	0	32.612	787860	2459300	900090	67077	68462	78487	38885.2	70819.5	60483.4	30568.5	35872.1	85213	56729.4	50551.2	1.12222	0.774742	no
sp|P04259|K2C6B_HUMANKeratin,typeIIcytoskeletal6BOS=HomosapiensGN=KRT6BPE=1SV=5	P04259	Keratin, type II cytoskeletal 6B (Cytokeratin-6B) (CK-6B) (Keratin-6B) (K6B) (Type-II keratin Kb10)	KRT6B	Human	2	1.8	60.066	564	0	36.59	2899300	1621900	3695500	2160300	1201800	167380	143096	46705.2	248327	984499	629708	181724	146043	598644	0.243956	0.184973	no
sp|P26373|RL13_HUMAN60SribosomalproteinL13OS=HomosapiensGN=RPL13PE=1SV=4;tr|J3QSB4|J3QSB4_HUMAN60SribosomalproteinL13(Fragment)OS=HomosapiensGN=RPL13PE=1SV=1	P26373	60S ribosomal protein L13 (Breast basic conserved protein 1) (Large ribosomal subunit protein eL13)	RPL13	Human	5	25.1	24.261	211	0	89.364	24746000	22147000	14804000	1334500	1703500	629840	1.22135e+06	637759	994785	608163	892584	683815	951298	728187	1.30639	0.326413	no
tr|H0YLP6|H0YLP6_HUMAN60SribosomalproteinL28OS=HomosapiensGN=RPL28PE=1SV=1;tr|H0YMF4|H0YMF4_HUMAN60SribosomalproteinL28OS=HomosapiensGN=RPL28PE=1SV=1;sp|P46779|RL28_HUMAN60SribosomalproteinL28OS=HomosapiensGN=RPL28PE=1SV=3;tr|H0YKD8|H0YKD8_HUMAN60SribosomalproteinL28OS=HomosapiensGN=RPL28PE=1SV=1	P46779	60S ribosomal protein L28 (Large ribosomal subunit protein eL28)	RPL28	Human	3	32.6	9.657	89	0	43.833	8284300	4426800	1792000	282420	341990	0	408876	127477	120417	128705	179193	0	218923	102633	2.13307	0.360754	no
sp|Q5VTE0|EF1A3_HUMANPutativeelongationfactor1-alpha-like3OS=HomosapiensGN=EEF1A1P5PE=5SV=1;sp|P68104|EF1A1_HUMANElongationfactor1-alpha1OS=HomosapiensGN=EEF1A1PE=1SV=1;tr|A0A087WVQ9|A0A087WVQ9_HUMANElongationfactor1-alpha1OS=HomosapiensGN=EEF1A1PE=1SV=1;tr|A0A087WV01|A0A087WV01_HUMANElongationfactor1-alphaOS=HomosapiensGN=EEF1A1PE=1SV=1;sp|Q05639|EF1A2_HUMANElongationfactor1-alpha2OS=Homosapiens…	Q5VTE0	Putative elongation factor 1-alpha-like 3 (EF-1-alpha-like 3) (Eukaryotic elongation factor 1 A-like 3) (eEF1A-like 3) (Eukaryotic translation elongation factor 1 alpha-1 pseudogene 5)	EEF1A1P5	Human	5	14.5	50.184	462	0	66.389	1732300	14177000	2104500	545900	536570	349660	85498.5	408250	141416	248779	281147	379625	211721	303184	0.698328	0.464202	no
sp|Q08554|DSC1_HUMANDesmocollin-1OS=HomosapiensGN=DSC1PE=1SV=2	Q08554	Desmocollin-1 (Cadherin family member 1) (Desmosomal glycoprotein 2/3) (DG2/DG3)	DSC1	Human	4	5.4	99.986	894	0	23.739	241280	250440	305090	88746	191940	43548	11908.5	7211.83	20501.2	40443.6	100571	47279.9	13207.2	62764.8	0.210423	0.115581	no
sp|P01876|IGHA1_HUMANImmunoglobulinheavyconstantalpha1OS=HomosapiensGN=IGHA1PE=1SV=2;tr|A0A286YEY1|A0A286YEY1_HUMANImmunoglobulinheavyconstantalpha1(Fragment)OS=HomosapiensGN=IGHA1PE=1SV=1;tr|A0A0G2JMB2|A0A0G2JMB2_HUMANImmunoglobulinheavyconstantalpha2(Fragment)OS=HomosapiensGN=IGHA2PE=1SV=1	P01876	Immunoglobulin heavy constant alpha 1 (Ig alpha-1 chain C region) (Ig alpha-1 chain C region BUR) (Ig alpha-1 chain C region TRO)	IGHA1	Human	3	11.9	37.654	353	0	19.96	243180	2224700	322960	0	436640	1400900	12002.3	64063.8	21702	0	228787	1.52095e+06	32589.4	583246	0.0558758	0.364814	no
sp|P27348|1433T_HUMAN14-3-3proteinthetaOS=HomosapiensGN=YWHAQPE=1SV=1;tr|E9PG15|E9PG15_HUMAN14-3-3proteintheta(Fragment)OS=HomosapiensGN=YWHAQPE=1SV=1	P27348	14-3-3 protein theta (14-3-3 protein T-cell) (14-3-3 protein tau) (Protein HS1)	YWHAQ	Human	6	30.6	27.764	245	0	218.91	3128100	12610000	2926400	133540	307120	93579	154389	363125	196645	60857.3	160922	101598	238053	107793	2.20844	0.166434	no
sp|P81605|DCD_HUMANDermcidinOS=HomosapiensGN=DCDPE=1SV=2	P81605	Dermcidin (EC 3.4.-.-) (Preproteolysin) [Cleaved into: Survival-promoting peptide; DCD-1]	DCD	Human	2	12.7	11.284	110	0	14.032	7620300	7553300	8092700	5613800	7724600	9595400	376104	217510	543806	2.55834e+06	4.04746e+06	1.04177e+07	379140	5.6745e+06	0.0668147	0.158943	no
tr|A0A0A0MR02|A0A0A0MR02_HUMANVoltage-dependentanion-selectivechannelprotein2(Fragment)OS=HomosapiensGN=VDAC2PE=1SV=1;sp|P45880|VDAC2_HUMANVoltage-dependentanion-selectivechannelprotein2OS=HomosapiensGN=VDAC2PE=1SV=2;tr|Q5JSD2|Q5JSD2_HUMANVoltage-dependentanion-selectivechannelprotein2(Fragment)OS=HomosapiensGN=VDAC2PE=1SV=8;tr|Q5JSD1|Q5JSD1_HUMANVoltage-dependentanion-selectivechannelprotein2(Fr…	P45880	Voltage-dependent anion-selective channel protein 2 (VDAC-2) (hVDAC2) (Outer mitochondrial membrane protein porin 2)	VDAC2	Human	4	22.7	30.348	282	0	33.59	0	4240900	0	0	0	0	0	122124	0	0	0	0	40707.9	0	#DIV/0!	0.42265	no
sp|O14818|PSA7_HUMANProteasomesubunitalphatype-7OS=HomosapiensGN=PSMA7PE=1SV=1;tr|H0Y586|H0Y586_HUMANProteasomeendopeptidasecomplex(Fragment)OS=HomosapiensGN=PSMA7PE=1SV=1;tr|A0A087WYS6|A0A087WYS6_HUMANProteasomeendopeptidasecomplexOS=HomosapiensGN=PSMA8PE=1SV=1;sp|Q8TAA3|PSA7L_HUMANProteasomesubunitalphatype-7-likeOS=HomosapiensGN=PSMA8PE=2SV=3	O14818	Proteasome subunit alpha type-7 (EC 3.4.25.1) (Proteasome subunit RC6-1) (Proteasome subunit XAPC7)	PSMA7	Human	2	10.5	27.887	248	0	11.578	68942	815750	73062	0	42871	0	3402.67	23490.8	4909.55	0	22463.2	0	10601	7487.72	1.41579	0.768954	no
sp|P61353|RL27_HUMAN60SribosomalproteinL27OS=HomosapiensGN=RPL27PE=1SV=2;tr|K7ELC7|K7ELC7_HUMAN60SribosomalproteinL27(Fragment)OS=HomosapiensGN=RPL27PE=1SV=1;tr|K7EQQ9|K7EQQ9_HUMAN60SribosomalproteinL27OS=HomosapiensGN=RPL27PE=1SV=1	P61353	60S ribosomal protein L27 (Large ribosomal subunit protein eL27)	RPL27	Human	3	30.1	15.798	136	0	17.873	5676400	12634000	1627600	227320	188760	76719	280161	363816	109370	103595	98904.7	83293.5	251116	95264.4	2.63599	0.172033	no
sp|P05141|ADT2_HUMANADP/ATPtranslocase2OS=HomosapiensGN=SLC25A5PE=1SV=7	P05141	ADP/ATP translocase 2 (ADP,ATP carrier protein 2) (ADP,ATP carrier protein, fibroblast isoform) (Adenine nucleotide translocator 2) (ANT 2) (Solute carrier family 25 member 5) [Cleaved into: ADP/ATP translocase 2, N-terminally processed]	SLC25A5	Human	3	10.7	32.852	298	0	49.903	2689400	8308100	3270000	244600	621770	181820	132737	239245	219734	111470	325789	197401	197239	211553	0.932335	0.85168	no
sp|Q01469|FABP5_HUMANFattyacid-bindingprotein,epidermalOS=HomosapiensGN=FABP5PE=1SV=3;tr|I6L8B7|I6L8B7_HUMANFattyacid-bindingprotein,epidermalOS=HomosapiensGN=FABP5PE=1SV=1	Q01469	Fatty acid-binding protein 5 (Epidermal-type fatty acid-binding protein) (E-FABP) (Fatty acid-binding protein, epidermal) (Psoriasis-associated fatty acid-binding protein homolog) (PA-FABP)	FABP5	Human	2	17	15.164	135	0	26.186	504980	1905600	795670	876880	372570	349870	24923.5	54874.8	53466.7	399615	195216	379853	44421.7	324894	0.136727	0.0470844	no
sp|P26641|EF1G_HUMANElongationfactor1-gammaOS=HomosapiensGN=EEF1GPE=1SV=3	P26641	Elongation factor 1-gamma (EF-1-gamma) (eEF-1B gamma)	EEF1G	Human	6	17.6	50.118	437	0	48.153	50625	2154100	36079	0	66279	0	2498.62	62030.8	2424.4	0	34728.3	0	22317.9	11576.1	1.92793	0.670084	no
sp|P05089|ARGI1_HUMANArginase-1OS=HomosapiensGN=ARG1PE=1SV=2	P05089	Arginase-1 (EC 3.5.3.1) (Liver-type arginase) (Type I arginase)	ARG1	Human	3	12.7	34.735	322	0	37.723	335040	332430	588820	288730	377800	244190	16536.1	9572.86	39567	131581	197956	265116	21892	198218	0.110444	0.0385818	no
sp|P08238|HS90B_HUMANHeatshockproteinHSP90-betaOS=HomosapiensGN=HSP90AB1PE=1SV=4	P08238	Heat shock protein HSP 90-beta (HSP 90) (Heat shock 84 kDa) (HSP 84) (HSP84)	HSP90AB1	Human	7	11.5	83.263	724	0	260.61	292570	5604000	167540	98036	79253	58714	14439.9	161376	11258.2	44677.3	41526.3	63745.6	62358.1	49983	1.24759	0.826839	no
tr|M0QZC5|M0QZC5_HUMAN40SribosomalproteinS11OS=HomosapiensGN=RPS11PE=1SV=1;sp|P62280|RS11_HUMAN40SribosomalproteinS11OS=HomosapiensGN=RPS11PE=1SV=3	P62280	40S ribosomal protein S11 (Small ribosomal subunit protein uS17)	RPS11	Human	3	16.1	13.997	118	0	21.901	2370600	1854200	1132700	273010	157810	0	117002	53394.7	76114.1	124417	82687.8	0	82170.3	69034.9	1.19027	0.770015	no
sp|P11021|GRP78_HUMAN78kDaglucose-regulatedproteinOS=HomosapiensGN=HSPA5PE=1SV=2	P11021	Endoplasmic reticulum chaperone BiP (EC 3.6.4.10) (78 kDa glucose-regulated protein) (GRP-78) (Binding-immunoglobulin protein) (BiP) (Heat shock protein 70 family protein 5) (HSP70 family protein 5) (Heat shock protein family A member 5) (Immunoglobulin heavy chain-binding protein)	HSPA5	Human	13	27.2	72.332	654	0	113.46	1781100	4982800	2004700	27012	197020	144160	87907	143488	134710	12310	103233	156514	122035	90685.6	1.34569	0.546162	no
sp|Q93077|H2A1C_HUMANHistoneH2Atype1-COS=HomosapiensGN=HIST1H2ACPE=1SV=3;sp|Q7L7L0|H2A3_HUMANHistoneH2Atype3OS=HomosapiensGN=HIST3H2APE=1SV=3;sp|P04908|H2A1B_HUMANHistoneH2Atype1-B/EOS=HomosapiensGN=HIST1H2ABPE=1SV=2;sp|Q99878|H2A1J_HUMANHistoneH2Atype1-JOS=HomosapiensGN=HIST1H2AJPE=1SV=3;sp|Q96KK5|H2A1H_HUMANHistoneH2Atype1-HOS=HomosapiensGN=HIST1H2AHPE=1SV=3;sp|Q9BTM1|H2AJ_HUMANHistoneH2A.JOS=H…	Q93077	Histone H2A type 1-C (Histone H2A/l)	HIST1H2AC	Human	3	30	14.105	130	0	19.292	2884600	22273000	3175500	1826800	1737800	1046400	142371	641387	213384	832515	910556	1.13607e+06	332381	959715	0.346333	0.0359271	no
sp|Q09028|RBBP4_HUMANHistone-bindingproteinRBBP4OS=HomosapiensGN=RBBP4PE=1SV=3;tr|E9PNS2|E9PNS2_HUMANHistone-bindingproteinRBBP4OS=HomosapiensGN=RBBP4PE=1SV=1;tr|E9PIC4|E9PIC4_HUMANHistone-bindingproteinRBBP4OS=HomosapiensGN=RBBP4PE=1SV=1;tr|E9PNS6|E9PNS6_HUMANHistone-bindingproteinRBBP4OS=HomosapiensGN=RBBP4PE=1SV=1	Q09028	Histone-binding protein RBBP4 (Chromatin assembly factor 1 subunit C) (CAF-1 subunit C) (Chromatin assembly factor I p48 subunit) (CAF-I 48 kDa subunit) (CAF-I p48) (Nucleosome-remodeling factor subunit RBAP48) (Retinoblastoma-binding protein 4) (RBBP-4) (Retinoblastoma-binding protein p48)	RBBP4	Human	4	10.1	47.655	425	0	36.09	820180	950710	175600	34144	0	27078	40480.4	27377.2	11799.8	15560.2	0	29398.5	26552.5	14986.2	1.77179	0.384946	no
tr|A0A0A0MSI0|A0A0A0MSI0_HUMANPeroxiredoxin-1(Fragment)OS=HomosapiensGN=PRDX1PE=1SV=1;sp|Q06830|PRDX1_HUMANPeroxiredoxin-1OS=HomosapiensGN=PRDX1PE=1SV=1;tr|A0A0A0MRQ5|A0A0A0MRQ5_HUMANPeroxiredoxin-1OS=HomosapiensGN=PRDX1PE=1SV=1	Q06830	Peroxiredoxin-1 (EC 1.11.1.15) (Natural killer cell-enhancing factor A) (NKEF-A) (Proliferation-associated gene protein) (PAG) (Thioredoxin peroxidase 2) (Thioredoxin-dependent peroxide reductase 2)	PRDX1	Human	2	12.3	18.976	171	0	20.184	1680100	3033400	1380300	466990	586880	422210	82922.1	87351.7	92752.1	212818	307508	458392	87675.3	326239	0.268745	0.0790734	no
sp|P01834|IGKC_HUMANImmunoglobulinkappaconstantOS=HomosapiensGN=IGKCPE=1SV=2	P01834	Immunoglobulin kappa constant (Ig kappa chain C region) (Ig kappa chain C region AG) (Ig kappa chain C region CUM) (Ig kappa chain C region EU) (Ig kappa chain C region OU) (Ig kappa chain C region ROY) (Ig kappa chain C region TI)	IGKC	Human	3	48.6	11.765	107	0	62.585	1927700	8571300	1033500	881520	1147900	2248800	95142.6	246824	69448.2	401729	601466	2.44151e+06	137138	1.14824e+06	0.119434	0.259152	no
sp|P62701|RS4X_HUMAN40SribosomalproteinS4,XisoformOS=HomosapiensGN=RPS4XPE=1SV=2;tr|C9JEH7|C9JEH7_HUMAN40SribosomalproteinS4,Yisoform1(Fragment)OS=HomosapiensGN=RPS4Y1PE=1SV=1;sp|P22090|RS4Y1_HUMAN40SribosomalproteinS4,Yisoform1OS=HomosapiensGN=RPS4Y1PE=1SV=2	P62701	40S ribosomal protein S4, X isoform (SCR10) (Single copy abundant mRNA protein) (Small ribosomal subunit protein eS4)	RPS4X	Human	7	26.2	29.597	263	0	43.464	1128600	3614800	1024900	27633	66777	53175	55702.6	104094	68870.3	12593	34989.2	57731.9	76222.3	35104.7	2.17128	0.102805	no
tr|E9PQD7|E9PQD7_HUMAN40SribosomalproteinS2OS=HomosapiensGN=RPS2PE=1SV=1;sp|P15880|RS2_HUMAN40SribosomalproteinS2OS=HomosapiensGN=RPS2PE=1SV=2;tr|H0YEN5|H0YEN5_HUMAN40SribosomalproteinS2(Fragment)OS=HomosapiensGN=RPS2PE=1SV=1;tr|E9PMM9|E9PMM9_HUMAN40SribosomalproteinS2(Fragment)OS=HomosapiensGN=RPS2PE=1SV=1	P15880	40S ribosomal protein S2 (40S ribosomal protein S4) (Protein LLRep3) (Small ribosomal subunit protein uS5)	RPS2	Human	5	28.1	25.211	235	0	39.891	1111900	4353800	1359300	183430	65321	38170	54878.4	125375	91341	83593.3	34226.3	41441	90531.4	53086.9	1.70534	0.221293	no
sp|P25705|ATPA_HUMANATPsynthasesubunitalpha,mitochondrialOS=HomosapiensGN=ATP5A1PE=1SV=1;tr|K7EK77|K7EK77_HUMANATPsynthasesubunitalpha,mitochondrial(Fragment)OS=HomosapiensGN=ATP5A1PE=1SV=1	P25705	ATP synthase subunit alpha, mitochondrial (ATP synthase F1 subunit alpha)	ATP5F1A	Human	7	13.6	59.75	553	0	43.014	37536	2818300	23563	56771	100770	47042	1852.61	81157.5	1583.36	25871.9	52800.5	51073.3	28197.8	43248.6	0.651994	0.634736	no
sp|Q13835|PKP1_HUMANPlakophilin-1OS=HomosapiensGN=PKP1PE=1SV=2	Q13835	Plakophilin-1 (Band 6 protein) (B6P)	PKP1	Human	7	11.4	82.86	747	0	178.71	64009	4187300	383260	60446	68801	27220	3159.2	120580	25753.9	27546.6	36049.7	29552.7	49831.1	31049.7	1.60488	0.653963	no
sp|Q08188|TGM3_HUMANProtein-glutaminegamma-glutamyltransferaseEOS=HomosapiensGN=TGM3PE=1SV=4	Q08188	Protein-glutamine gamma-glutamyltransferase E (EC 2.3.2.13) (Transglutaminase E) (TG(E)) (TGE) (TGase E) (Transglutaminase-3) (TGase-3) [Cleaved into: Protein-glutamine gamma-glutamyltransferase E 50 kDa catalytic chain; Protein-glutamine gamma-glutamyltransferase E 27 kDa non-catalytic chain]	TGM3	Human	4	9.1	76.631	693	0	23.449	0	126210	234750	0	218140	46068	0	3634.42	15774.5	0	114299	50015.9	6469.64	54771.6	0.11812	0.280586	no
sp|P46778|RL21_HUMAN60SribosomalproteinL21OS=HomosapiensGN=RPL21PE=1SV=2;tr|G3V1B3|G3V1B3_HUMAN60SribosomalproteinL21OS=HomosapiensGN=RPL21PE=1SV=1;tr|M0R181|M0R181_HUMAN60SribosomalproteinL21(Fragment)OS=HomosapiensGN=RPL21PE=1SV=1	P46778	60S ribosomal protein L21 (Large ribosomal subunit protein eL21)	RPL21	Human	2	18.1	18.565	160	0	23.349	2727600	4997400	2326000	611920	233910	229790	134622	143908	156300	278866	122562	249482	144944	216970	0.668035	0.270949	no
tr|A0A087WXM6|A0A087WXM6_HUMAN60SribosomalproteinL17(Fragment)OS=HomosapiensGN=RPL17PE=3SV=1;tr|J3QQT2|J3QQT2_HUMAN60SribosomalproteinL17(Fragment)OS=HomosapiensGN=RPL17PE=3SV=1;tr|J3KRX5|J3KRX5_HUMAN60SribosomalproteinL17(Fragment)OS=HomosapiensGN=RPL17PE=3SV=1;sp|P18621|RL17_HUMAN60SribosomalproteinL17OS=HomosapiensGN=RPL17PE=1SV=3;tr|A0A0A6YYL6|A0A0A6YYL6_HUMANProteinRPL17-C18orf32OS=Homosapie…	P18621	60S ribosomal protein L17 (60S ribosomal protein L23) (Large ribosomal subunit protein uL22) (PD-1)	RPL17	Human	3	23.7	19.586	169	0	23.858	2247800	6032600	1565700	134350	275980	82557	110941	173718	105210	61226.4	144605	89631.8	129957	98487.9	1.31952	0.393194	no
sp|P63104|1433Z_HUMAN14-3-3proteinzeta/deltaOS=HomosapiensGN=YWHAZPE=1SV=1;tr|E7EX29|E7EX29_HUMAN14-3-3proteinzeta/delta(Fragment)OS=HomosapiensGN=YWHAZPE=1SV=1;tr|E7ESK7|E7ESK7_HUMAN14-3-3proteinzeta/delta(Fragment)OS=HomosapiensGN=YWHAZPE=1SV=1;tr|E5RGE1|E5RGE1_HUMAN14-3-3proteinzeta/delta(Fragment)OS=HomosapiensGN=YWHAZPE=1SV=8;tr|E5RIR4|E5RIR4_HUMAN14-3-3proteinzeta/delta(Fragment)OS=Homosapi…	P63104	14-3-3 protein zeta/delta (Protein kinase C inhibitor protein 1) (KCIP-1)	YWHAZ	Human	3	14.3	27.745	245	0	20.343	396880	3728700	456660	115320	86593	61868	19588.2	107374	30686.2	52554	45372.2	67169.9	52549.5	55032	0.954889	0.937468	no
sp|P67936|TPM4_HUMANTropomyosinalpha-4chainOS=HomosapiensGN=TPM4PE=1SV=3;tr|K7ERG3|K7ERG3_HUMANTropomyosinalpha-4chain(Fragment)OS=HomosapiensGN=TPM4PE=1SV=1;tr|K7ENT6|K7ENT6_HUMANTropomyosinalpha-4chain(Fragment)OS=HomosapiensGN=TPM4PE=1SV=1	P67936	Tropomyosin alpha-4 chain (TM30p1) (Tropomyosin-4)	TPM4	Human	3	10.1	28.521	248	0	57.238	2345800	3930400	1720200	60354	72987	103900	115778	113182	115592	27504.7	38243.1	112804	114851	59517.2	1.92971	0.175085	no
sp|P23396|RS3_HUMAN40SribosomalproteinS3OS=HomosapiensGN=RPS3PE=1SV=2;tr|E9PPU1|E9PPU1_HUMAN40SribosomalproteinS3OS=HomosapiensGN=RPS3PE=1SV=1;tr|F2Z2S8|F2Z2S8_HUMAN40SribosomalproteinS3OS=HomosapiensGN=RPS3PE=1SV=1;tr|H0YCJ7|H0YCJ7_HUMAN40SribosomalproteinS3(Fragment)OS=HomosapiensGN=RPS3PE=1SV=1;tr|E9PL09|E9PL09_HUMAN40SribosomalproteinS3OS=HomosapiensGN=RPS3PE=1SV=1;tr|H0YF32|H0YF32_HUMAN40Sri…	P23396	40S ribosomal protein S3 (EC 4.2.99.18) (Small ribosomal subunit protein uS3)	RPS3	Human	8	37.9	26.688	243	0	57.121	1553300	8472000	2285000	82468	286210	149140	76663.9	243965	153545	37582.6	149966	161921	158058	116490	1.35684	0.543692	no
sp|Q9HCY8|S10AE_HUMANProteinS100-A14OS=HomosapiensGN=S100A14PE=1SV=1	Q9HCY8	Protein S100-A14 (S100 calcium-binding protein A14) (S114)	S100A14	Human	2	23.1	11.662	104	0	12.353	147660	4478200	243710	0	302830	116270	7287.83	128957	16376.6	0	158674	126234	50873.8	94969.3	0.535687	0.519353	no
sp|Q96P63|SPB12_HUMANSerpinB12OS=HomosapiensGN=SERPINB12PE=1SV=1	Q96P63	Serpin B12	SERPINB12	Human	3	8.6	46.276	405	0	30.621	421440	519690	187540	313240	661570	256140	20800.4	14965.3	12602.1	142751	346643	278090	16122.6	255828	0.0630213	0.0569232	no
sp|P62753|RS6_HUMAN40SribosomalproteinS6OS=HomosapiensGN=RPS6PE=1SV=1;tr|A2A3R7|A2A3R7_HUMAN40SribosomalproteinS6OS=HomosapiensGN=RPS6PE=1SV=1;tr|A2A3R5|A2A3R5_HUMAN40SribosomalproteinS6OS=HomosapiensGN=RPS6PE=1SV=1	P62753	40S ribosomal protein S6 (Phosphoprotein NP33) (Small ribosomal subunit protein eS6)	RPS6	Human	3	15.7	28.68	249	0	17.618	816990	2915400	1684400	78064	139030	90621	40322.9	83953.7	113187	35575.6	72847.7	98386.9	79154.4	68936.7	1.14822	0.733513	no
sp|Q02413|DSG1_HUMANDesmoglein-1OS=HomosapiensGN=DSG1PE=1SV=2	Q02413	Desmoglein-1 (Cadherin family member 4) (Desmosomal glycoprotein 1) (DG1) (DGI) (Pemphigus foliaceus antigen)	DSG1	Human	9	12.7	113.75	1049	0	85.17	1013100	1031900	1468600	881380	1953600	671350	50002	29715.2	98685.6	401665	1.02363e+06	728882	59467.6	718059	0.0828172	0.0652157	no
sp|P10599|THIO_HUMANThioredoxinOS=HomosapiensGN=TXNPE=1SV=3	P10599	Thioredoxin (Trx) (ATL-derived factor) (ADF) (Surface-associated sulphydryl protein) (SASP)	TXN	Human	2	22.9	11.737	105	0	20.973	2330900	2658100	2736900	714100	2798600	914590	115043	76544.3	183912	325432	1.46638e+06	992967	125166	928261	0.134839	0.134787	no
tr|E7EPB3|E7EPB3_HUMAN60SribosomalproteinL14OS=HomosapiensGN=RPL14PE=1SV=1;sp|P50914|RL14_HUMAN60SribosomalproteinL14OS=HomosapiensGN=RPL14PE=1SV=4	P50914	60S ribosomal protein L14 (CAG-ISL 7) (Large ribosomal subunit protein eL14)	RPL14	Human	2	18.5	14.558	124	0	17.878	2976100	8369800	1363300	466560	395390	0	146887	241022	91609.8	212622	207173	0	159840	139932	1.14227	0.823267	no
sp|Q9NQS1|AVEN_HUMANCelldeathregulatorAvenOS=HomosapiensGN=AVENPE=1SV=1	Q9NQS1	Cell death regulator Aven	AVEN	Human	2	7.5	38.506	362	0	14.253	414640	554570	276210	0	19120	34783	20464.8	15969.7	18560.5	0	10018.3	37763.8	18331.7	15927.4	1.15095	0.851663	no
sp|P62861|RS30_HUMAN40SribosomalproteinS30OS=HomosapiensGN=FAUPE=1SV=1;tr|E9PR30|E9PR30_HUMAN40SribosomalproteinS30OS=HomosapiensGN=FAUPE=1SV=1	P62861	40S ribosomal protein S30 (Small ribosomal subunit protein eS30)	FAU	Human	2	18.6	6.6478	59	0	57.315	57605000	49344000	94914000	34323000	33300000	15799000	2.84312e+06	1.42094e+06	6.37794e+06	1.56418e+07	1.74482e+07	1.71529e+07	3.54734e+06	1.67476e+07	0.211811	0.00627711	no
tr|M0R3D6|M0R3D6_HUMAN60SribosomalproteinL18a(Fragment)OS=HomosapiensGN=RPL18APE=1SV=1;tr|M0R1A7|M0R1A7_HUMAN60SribosomalproteinL18aOS=HomosapiensGN=RPL18APE=1SV=1;tr|M0R117|M0R117_HUMAN60SribosomalproteinL18aOS=HomosapiensGN=RPL18APE=1SV=1;sp|Q02543|RL18A_HUMAN60SribosomalproteinL18aOS=HomosapiensGN=RPL18APE=1SV=2;tr|M0R0P7|M0R0P7_HUMAN60SribosomalproteinL18aOS=HomosapiensGN=RPL18APE=1SV=1	Q02543	60S ribosomal protein L18a (Large ribosomal subunit protein eL20)	RPL18A	Human	3	26.2	16.714	141	0	27.349	2250700	4818400	1262900	66172	310590	152360	111084	138754	84863.2	30156.1	162740	165417	111567	119438	0.934103	0.880413	no
sp|P62263|RS14_HUMAN40SribosomalproteinS14OS=HomosapiensGN=RPS14PE=1SV=3;tr|H0YB22|H0YB22_HUMAN40SribosomalproteinS14(Fragment)OS=HomosapiensGN=RPS14PE=1SV=1;tr|E5RH77|E5RH77_HUMAN40SribosomalproteinS14OS=HomosapiensGN=RPS14PE=1SV=1	P62263	40S ribosomal protein S14 (Small ribosomal subunit protein uS11)	RPS14	Human	2	22.5	16.273	151	0	14.093	2235800	5405700	3543500	356860	906550	418670	110349	155666	238113	162629	475006	454548	168043	364061	0.461578	0.182455	no
sp|P63173|RL38_HUMAN60SribosomalproteinL38OS=HomosapiensGN=RPL38PE=1SV=2;tr|J3KT73|J3KT73_HUMAN60SribosomalproteinL38OS=HomosapiensGN=RPL38PE=1SV=1;tr|J3QL01|J3QL01_HUMAN60SribosomalproteinL38OS=HomosapiensGN=RPL38PE=1SV=1	P63173	60S ribosomal protein L38 (Large ribosomal subunit protein eL38)	RPL38	Human	3	47.1	8.2178	70	0	25.08	30508000	24269000	28865000	8818600	10481000	2115300	1.50574e+06	698865	1.93964e+06	4.01884e+06	5.49174e+06	2.29657e+06	1.38142e+06	3.93572e+06	0.350995	0.0947581	no
sp|Q92522|H1X_HUMANHistoneH1xOS=HomosapiensGN=H1FXPE=1SV=1	Q92522	Histone H1x	H1FX	Human	2	10.3	22.487	213	0	13.951	698380	1178800	780290	169430	89556	0	34468.9	33945.5	52433.2	77213.2	46924.7	0	40282.5	41379.3	0.973494	0.966198	no
sp|P42766|RL35_HUMAN60SribosomalproteinL35OS=HomosapiensGN=RPL35PE=1SV=2;tr|F2Z388|F2Z388_HUMAN60SribosomalproteinL35OS=HomosapiensGN=RPL35PE=1SV=1	P42766	60S ribosomal protein L35 (Large ribosomal subunit protein uL29)	RPL35	Human	2	15.4	14.551	123	0	18.083	23082000	36214000	15922000	3232500	6001600	1790200	1.13922e+06	1.04284e+06	1.06991e+06	1.47313e+06	3.14466e+06	1.94361e+06	1.08399e+06	2.18713e+06	0.495622	0.156526	no
tr|Q60FE5|Q60FE5_HUMANFilamin-AOS=HomosapiensGN=FLNAPE=1SV=1;sp|P21333|FLNA_HUMANFilamin-AOS=HomosapiensGN=FLNAPE=1SV=4;tr|Q5HY54|Q5HY54_HUMANFilamin-AOS=HomosapiensGN=FLNAPE=1SV=1;tr|A0A087WWY3|A0A087WWY3_HUMANFilamin-AOS=HomosapiensGN=FLNAPE=1SV=1	P21333	Filamin-A (FLN-A) (Actin-binding protein 280) (ABP-280) (Alpha-filamin) (Endothelial actin-binding protein) (Filamin-1) (Non-muscle filamin)	FLNA	Human	33	21.8	278.22	2620	0	323.01	1107400	2011700	1563300	37382	26439	22825	54656.3	57930.2	105049	17035.8	13853.3	24781	72545.2	18556.7	3.90938	0.0748977	no
tr|B1ALK7|B1ALK7_HUMANRhoguaninenucleotideexchangefactor7OS=HomosapiensGN=ARHGEF7PE=1SV=1;tr|E7EUY6|E7EUY6_HUMANRhoguaninenucleotideexchangefactor7(Fragment)OS=HomosapiensGN=ARHGEF7PE=1SV=1;tr|E9PDQ5|E9PDQ5_HUMANRhoguaninenucleotideexchangefactor7OS=HomosapiensGN=ARHGEF7PE=1SV=1	B1ALK7	Rho guanine nucleotide exchange factor 7	ARHGEF7	Human	2	2	79.831	705	0	215.79	2727900	5048600	3194400	758580	558340	556020	134637	145383	214654	345703	292554	603669	164891	413975	0.398312	0.114025	no
tr|J3KRG2|J3KRG2_HUMANGasdermin-A(Fragment)OS=HomosapiensGN=GSDMAPE=1SV=8;sp|Q96QA5|GSDMA_HUMANGasdermin-AOS=HomosapiensGN=GSDMAPE=1SV=4	Q96QA5	Gasdermin-A (Gasdermin-1)	GSDMA	Human	2	13.9	17.791	158	0	11.722	58541	267380	117610	58991	107790	50130	2889.32	7699.64	7903.05	26883.6	56478.8	54426	6164	45929.4	0.134206	0.0493797	no
tr|F8VUA6|F8VUA6_HUMAN60SribosomalproteinL18(Fragment)OS=HomosapiensGN=RPL18PE=1SV=1;tr|G3V203|G3V203_HUMAN60SribosomalproteinL18OS=HomosapiensGN=RPL18PE=1SV=1;tr|H0YHA7|H0YHA7_HUMAN60SribosomalproteinL18(Fragment)OS=HomosapiensGN=RPL18PE=1SV=1;sp|Q07020|RL18_HUMAN60SribosomalproteinL18OS=HomosapiensGN=RPL18PE=1SV=2;tr|J3QQ67|J3QQ67_HUMAN60SribosomalproteinL18(Fragment)OS=HomosapiensGN=RPL18PE=1S…	Q07020	60S ribosomal protein L18 (Large ribosomal subunit protein eL18)	RPL18	Human	3	27.7	14.529	130	0	24.506	3248100	7039600	2704700	451180	472930	379470	160312	202717	181748	205613	247801	411989	181592	288468	0.629505	0.228749	no
tr|K7EMA7|K7EMA7_HUMAN60SribosomalproteinL23aOS=HomosapiensGN=RPL23APE=1SV=1;sp|P62750|RL23A_HUMAN60SribosomalproteinL23aOS=HomosapiensGN=RPL23APE=1SV=1;tr|H7BY10|H7BY10_HUMAN60SribosomalproteinL23a(Fragment)OS=HomosapiensGN=RPL23APE=1SV=1;tr|K7EJV9|K7EJV9_HUMAN60SribosomalproteinL23a(Fragment)OS=HomosapiensGN=RPL23APE=1SV=1;tr|K7ERT8|K7ERT8_HUMAN60SribosomalproteinL23a(Fragment)OS=HomosapiensGN=…	P62750	60S ribosomal protein L23a (Large ribosomal subunit protein uL23)	RPL23A	Human	2	34.3	7.9232	70	0	12.911	6793900	9158900	5252100	1647700	1112900	366690	335316	263745	352926	750895	583127	398114	317329	577379	0.549603	0.116915	no
sp|P18124|RL7_HUMAN60SribosomalproteinL7OS=HomosapiensGN=RPL7PE=1SV=1;tr|A8MUD9|A8MUD9_HUMAN60SribosomalproteinL7OS=HomosapiensGN=RPL7PE=1SV=1	P18124	60S ribosomal protein L7 (Large ribosomal subunit protein uL30)	RPL7	Human	6	21	29.225	248	0	38.234	2959400	6725300	2298100	256230	282050	79749	146063	193666	154426	116770	147786	86583.2	164718	117046	1.40729	0.108892	no
sp|Q5VW36|FOCAD_HUMANFocadhesinOS=HomosapiensGN=FOCADPE=1SV=1	Q5VW36	Focadhesin	FOCAD	Human	3	2.2	200.07	1801	0	48.665	333010	663470	249060	0	0	38905	16435.9	19105.7	16736.1	0	0	42239	17425.9	14079.7	1.23766	0.83442	no
sp|P04406|G3P_HUMANGlyceraldehyde-3-phosphatedehydrogenaseOS=HomosapiensGN=GAPDHPE=1SV=3;tr|E7EUT5|E7EUT5_HUMANGlyceraldehyde-3-phosphatedehydrogenaseOS=HomosapiensGN=GAPDHPE=1SV=1	P04406	Glyceraldehyde-3-phosphate dehydrogenase (GAPDH) (EC 1.2.1.12) (Peptidyl-cysteine S-nitrosylase GAPDH) (EC 2.6.99.-)	GAPDH	Human	5	23.3	36.053	335	0	59.084	774290	2120800	2331200	1769000	1829000	749480	38215.5	61071.9	156650	806174	958343	813708	85312.4	859408	0.0992687	0.000374911	no
tr|F5GWX5|F5GWX5_HUMANChromodomain-helicase-DNA-bindingprotein4OS=HomosapiensGN=CHD4PE=1SV=1;sp|Q14839|CHD4_HUMANChromodomain-helicase-DNA-bindingprotein4OS=HomosapiensGN=CHD4PE=1SV=2;tr|A0A0C4DGG9|A0A0C4DGG9_HUMANChromodomain-helicase-DNA-bindingprotein4OS=HomosapiensGN=CHD4PE=1SV=1;tr|K7EMY3|K7EMY3_HUMANChromodomain-helicase-DNA-bindingprotein5(Fragment)OS=HomosapiensGN=CHD5PE=1SV=1;tr|F2Z2R5|F…	Q14839	Chromodomain-helicase-DNA-binding protein 4 (CHD-4) (EC 3.6.4.12) (ATP-dependent helicase CHD4) (Mi-2 autoantigen 218 kDa protein) (Mi2-beta)	CHD4	Human	2	1.3	217.1	1905	0	11.594	0	11919	0	0	0	0	0	343.227	0	0	0	0	114.409	0	#DIV/0!	0.42265	no
sp|P31944|CASPE_HUMANCaspase-14OS=HomosapiensGN=CASP14PE=1SV=2	P31944	Caspase-14 (CASP-14) (EC 3.4.22.-) [Cleaved into: Caspase-14 subunit p17, mature form; Caspase-14 subunit p10, mature form; Caspase-14 subunit p20, intermediate form; Caspase-14 subunit p8, intermediate form]	CASP14	Human	4	14.9	27.679	242	0	34.549	697330	763420	860560	546870	2012900	578180	34417.1	21983.9	57827.1	249221	1.0547e+06	627728	38076	643883	0.059135	0.120955	no
sp|Q9Y3U8|RL36_HUMAN60SribosomalproteinL36OS=HomosapiensGN=RPL36PE=1SV=3;tr|J3QSB5|J3QSB5_HUMAN60SribosomalproteinL36OS=HomosapiensGN=RPL36PE=1SV=1	Q9Y3U8	60S ribosomal protein L36 (Large ribosomal subunit protein eL36)	RPL36	Human	2	20	12.254	105	0	11.798	5757100	6666600	4590800	380490	827880	170970	284144	191976	308488	173398	433785	185621	261536	264268	0.989662	0.978369	no
sp|P01040|CYTA_HUMANCystatin-AOS=HomosapiensGN=CSTAPE=1SV=1;tr|C9J0E4|C9J0E4_HUMANCystatin-AOS=HomosapiensGN=CSTAPE=1SV=1	P01040	Cystatin-A (Cystatin-AS) (Stefin-A) [Cleaved into: Cystatin-A, N-terminally processed]	CSTA	Human	3	42.9	11.006	98	0	21.244	1605900	3941800	2129400	2083100	1059400	696100	79260	113511	143089	949317	555095	755753	111953	753388	0.1486	0.0274664	no
sp|Q13885|TBB2A_HUMANTubulinbeta-2AchainOS=HomosapiensGN=TUBB2APE=1SV=1;sp|Q9BVA1|TBB2B_HUMANTubulinbeta-2BchainOS=HomosapiensGN=TUBB2BPE=1SV=1	Q13885	Tubulin beta-2A chain (Tubulin beta class IIa)	TUBB2A	Human	4	14.2	49.906	445	0	25.469	303740	2499800	332760	143060	123700	0	14991.2	71985.8	22360.5	65195.8	64815.2	0	36445.8	43337	0.840987	0.818775	no
sp|P22735|TGM1_HUMANProtein-glutaminegamma-glutamyltransferaseKOS=HomosapiensGN=TGM1PE=1SV=4	P22735	Protein-glutamine gamma-glutamyltransferase K (EC 2.3.2.13) (Epidermal TGase) (Transglutaminase K) (TG(K)) (TGK) (TGase K) (Transglutaminase-1) (TGase-1)	TGM1	Human	2	4	89.786	817	0	11.503	36186	52067	0	53452	85387	13118	1785.98	1499.35	0	24359.3	44740.3	14242.2	1095.11	27780.6	0.03942	0.0962702	no
sp|P07355|ANXA2_HUMANAnnexinA2OS=HomosapiensGN=ANXA2PE=1SV=2;tr|H0YN42|H0YN42_HUMANAnnexin(Fragment)OS=HomosapiensGN=ANXA2PE=1SV=1;tr|H0YMD0|H0YMD0_HUMANAnnexin(Fragment)OS=HomosapiensGN=ANXA2PE=1SV=1;tr|H0YMU9|H0YMU9_HUMANAnnexinOS=HomosapiensGN=ANXA2PE=1SV=1;tr|H0YKS4|H0YKS4_HUMANAnnexin(Fragment)OS=HomosapiensGN=ANXA2PE=1SV=1;sp|A6NMY6|AXA2L_HUMANPutativeannexinA2-likeproteinOS=HomosapiensGN=A…	P07355	Annexin A2 (Annexin II) (Annexin-2) (Calpactin I heavy chain) (Calpactin-1 heavy chain) (Chromobindin-8) (Lipocortin II) (Placental anticoagulant protein IV) (PAP-IV) (Protein I) (p36)	ANXA2	Human	14	41.6	38.604	339	0	323.31	4477600	12384000	3665200	450780	1293300	180340	220994	356617	246291	205431	677651	195794	274634	359626	0.763667	0.65113	no
tr|D6R9B6|D6R9B6_HUMAN40SribosomalproteinS3aOS=HomosapiensGN=RPS3APE=1SV=1;tr|D6RB09|D6RB09_HUMAN40SribosomalproteinS3a(Fragment)OS=HomosapiensGN=RPS3APE=1SV=8;tr|H0Y9Y4|H0Y9Y4_HUMAN40SribosomalproteinS3a(Fragment)OS=HomosapiensGN=RPS3APE=1SV=1;tr|D6RG13|D6RG13_HUMAN40SribosomalproteinS3a(Fragment)OS=HomosapiensGN=RPS3APE=1SV=1;tr|D6RAT0|D6RAT0_HUMAN40SribosomalproteinS3aOS=HomosapiensGN=RPS3APE=…	P61247	40S ribosomal protein S3a (Small ribosomal subunit protein eS1) (v-fos transformation effector protein) (Fte-1)	RPS3A	Human	2	15.2	16.536	145	0	14.4	490720	1019000	414320	0	347100	0	24219.7	29343.8	27841.1	0	181870	0	27134.9	60623.4	0.447597	0.636201	no
sp|P40429|RL13A_HUMAN60SribosomalproteinL13aOS=HomosapiensGN=RPL13APE=1SV=2;tr|M0QZU1|M0QZU1_HUMAN60SribosomalproteinL13aOS=HomosapiensGN=RPL13APE=1SV=1;tr|A0A096LPE0|A0A096LPE0_HUMAN60SribosomalproteinL13aOS=HomosapiensGN=RPL13APE=1SV=1;sp|Q6NVV1|R13P3_HUMANPutative60SribosomalproteinL13aproteinRPL13AP3OS=HomosapiensGN=RPL13AP3PE=5SV=1;tr|Q8J015|Q8J015_HUMAN60SribosomalproteinL13aOS=HomosapiensG…	P40429	60S ribosomal protein L13a (23 kDa highly basic protein) (Large ribosomal subunit protein uL13)	RPL13A	Human	2	10.8	23.577	203	0	12.384	1395100	2365500	1253100	67664	321310	52488	68855.8	68118.4	84204.6	30836.1	168357	56986	73726.3	85393	0.863376	0.808709	no
sp|P15924|DESP_HUMANDesmoplakinOS=HomosapiensGN=DSPPE=1SV=3	P15924	Desmoplakin (DP) (250/210 kDa paraneoplastic pemphigus antigen)	DSP	Human	45	19.4	331.77	2871	0	323.31	538310	3584200	1247000	395570	910520	209310	26568.5	103213	83794.7	180270	477086	227247	71192	294868	0.241437	0.128601	no
sp|P25311|ZA2G_HUMANZinc-alpha-2-glycoproteinOS=HomosapiensGN=AZGP1PE=1SV=2;tr|C9JEV0|C9JEV0_HUMANZinc-alpha-2-glycoproteinOS=HomosapiensGN=AZGP1PE=1SV=1	P25311	Zinc-alpha-2-glycoprotein (Zn-alpha-2-GP) (Zn-alpha-2-glycoprotein)	AZGP1	Human	3	11.4	34.258	298	0	17.516	133690	38870	308950	213070	426110	374870	6598.33	1119.32	20760.5	97101	223269	406995	9492.73	242455	0.0391525	0.121769	no
sp|Q5T749|KPRP_HUMANKeratinocyteproline-richproteinOS=HomosapiensGN=KPRPPE=1SV=1	Q5T749	Keratinocyte proline-rich protein (hKPRP)	KPRP	Human	4	10.5	64.135	579	0	24.101	319770	445730	650780	232370	538100	167390	15782.4	12835.5	43730.5	105896	281949	181735	24116.1	189860	0.127021	0.0780393	no
sp|Q99880|H2B1L_HUMANHistoneH2Btype1-LOS=HomosapiensGN=HIST1H2BLPE=1SV=3;sp|Q99879|H2B1M_HUMANHistoneH2Btype1-MOS=HomosapiensGN=HIST1H2BMPE=1SV=3;sp|Q99877|H2B1N_HUMANHistoneH2Btype1-NOS=HomosapiensGN=HIST1H2BNPE=1SV=3;sp|Q93079|H2B1H_HUMANHistoneH2Btype1-HOS=HomosapiensGN=HIST1H2BHPE=1SV=3;sp|Q5QNW6|H2B2F_HUMANHistoneH2Btype2-FOS=HomosapiensGN=HIST2H2BFPE=1SV=3;sp|P62807|H2B1C_HUMANHistoneH2Btyp…	Q99880	Histone H2B type 1-L (Histone H2B.c) (H2B/c)	HIST1H2BL	Human	2	7.9	13.952	126	0	122.05	2753100	126680000	4065100	2666100	2486000	1947700	135881	3.64796e+06	273163	1.215e+06	1.30259e+06	2.11461e+06	1.35233e+06	1.54407e+06	0.875825	0.884729	no
tr|K7ESE8|K7ESE8_HUMANBleomycinhydrolase(Fragment)OS=HomosapiensGN=BLMHPE=1SV=1;tr|J3KSD8|J3KSD8_HUMANBleomycinhydrolase(Fragment)OS=HomosapiensGN=BLMHPE=1SV=8;tr|K7ES02|K7ES02_HUMANBleomycinhydrolase(Fragment)OS=HomosapiensGN=BLMHPE=1SV=1;sp|Q13867|BLMH_HUMANBleomycinhydrolaseOS=HomosapiensGN=BLMHPE=1SV=1	Q13867	Bleomycin hydrolase (BH) (BLM hydrolase) (BMH) (EC 3.4.22.40)	BLMH	Human	2	12.1	26.738	231	0	11.297	106400	180350	357940	0	0	112730	5251.42	5193.47	24052.5	0	0	122391	11499.1	40796.8	0.281863	0.548521	no
sp|P02647|APOA1_HUMANApolipoproteinA-IOS=HomosapiensGN=APOA1PE=1SV=1;tr|F8W696|F8W696_HUMANApolipoproteinA-IOS=HomosapiensGN=APOA1PE=1SV=1	P02647	Apolipoprotein A-I (Apo-AI) (ApoA-I) (Apolipoprotein A1) [Cleaved into: Proapolipoprotein A-I (ProapoA-I); Truncated apolipoprotein A-I (Apolipoprotein A-I(1-242))]	APOA1	Human	2	9	30.777	267	0	19.455	440400	1333300	693740	684620	384320	234030	21736.2	38394.5	46617.3	311997	201372	254085	35582.7	255818	0.139093	0.0164789	no
tr|F5GXS0|F5GXS0_HUMANComplementC4-BOS=HomosapiensGN=C4BPE=1SV=1;tr|A0A140TA49|A0A140TA49_HUMANComplementC4-AOS=HomosapiensGN=C4APE=1SV=1;tr|A0A140TA44|A0A140TA44_HUMANComplementC4-AOS=HomosapiensGN=C4APE=1SV=1;tr|A0A140TA32|A0A140TA32_HUMANComplementC4-AOS=HomosapiensGN=C4APE=1SV=1;tr|A0A140TA29|A0A140TA29_HUMANComplementC4-BOS=HomosapiensGN=C4BPE=1SV=1;tr|A0A0G2JL54|A0A0G2JL54_HUMANComplementC4…	P0C0L5	Complement C4-B (Basic complement C4) (C3 and PZP-like alpha-2-macroglobulin domain-containing protein 3) [Cleaved into: Complement C4 beta chain; Complement C4-B alpha chain; C4a anaphylatoxin; C4b-B; C4d-B; Complement C4 gamma chain]	C4B; C4B_2	Human	2	1.4	187.67	1698	0	26	0	41911	47637	113030	77641	65771	0	1206.9	3201.07	51510.4	40681.6	71407.3	1469.32	54533.1	0.0269436	0.0265018	no
tr|C9JXB8|C9JXB8_HUMAN60SribosomalproteinL24OS=HomosapiensGN=RPL24PE=1SV=1;tr|C9JNW5|C9JNW5_HUMAN60SribosomalproteinL24OS=HomosapiensGN=RPL24PE=1SV=1;sp|P83731|RL24_HUMAN60SribosomalproteinL24OS=HomosapiensGN=RPL24PE=1SV=1	P83731	60S ribosomal protein L24 (60S ribosomal protein L30) (Large ribosomal subunit protein eL24)	RPL24	Human	2	17.4	14.369	121	0	14.525	3323700	3114800	2330500	1190800	953280	128190	164043	89695.7	156603	542675	499491	139175	136780	393780	0.347352	0.178643	no
sp|P67809|YBOX1_HUMANNuclease-sensitiveelement-bindingprotein1OS=HomosapiensGN=YBX1PE=1SV=3;tr|H0Y449|H0Y449_HUMANNuclease-sensitiveelement-bindingprotein1(Fragment)OS=HomosapiensGN=YBX1PE=1SV=1	P67809	Nuclease-sensitive element-binding protein 1 (CCAAT-binding transcription factor I subunit A) (CBF-A) (DNA-binding protein B) (DBPB) (Enhancer factor I subunit A) (EFI-A) (Y-box transcription factor) (Y-box-binding protein 1) (YB-1)	YBX1	Human	7	44.4	35.924	324	0	323.31	34420000	41776000	19593000	3177600	2110100	914620	1.69882e+06	1.20301e+06	1.31659e+06	1.44811e+06	1.10563e+06	992999	1.40614e+06	1.18225e+06	1.18938	0.332477	no
sp|Q09666|AHNK_HUMANNeuroblastdifferentiation-associatedproteinAHNAKOS=HomosapiensGN=AHNAKPE=1SV=2	Q09666	Neuroblast differentiation-associated protein AHNAK (Desmoyokin)	AHNAK	Human	4	3.1	629.09	5890	0	27.916	10702	141890	14002	1013.5	2458.9	1656.5	528.202	4085.95	940.893	461.876	1288.39	1798.46	1851.68	1182.91	1.56537	0.620672	no
tr|H9E953|H9E953_HHV1TegumentproteinVP11/12OS=Humanherpesvirus1OX=10298GN=UL46PE=4SV=1	H9E953	Tegument protein VP11/12 (UL46)	UL46	HSV1	10	19.5	78.27	719	0	70.248	1223800	2423300	1956800	328770	151670	584330	60401.2	69782.8	131491	149828	79470.6	634405	87225.1	287901	0.302969	0.36884	no
sp|Q6ZVX7|FBX50_HUMANF-boxonlyprotein50OS=HomosapiensGN=NCCRP1PE=1SV=1	Q6ZVX7	F-box only protein 50 (NCC receptor protein 1 homolog) (NCCRP-1) (Non-specific cytotoxic cell receptor protein 1 homolog)	NCCRP1	Human	2	14.9	30.847	275	0	14.165	0	105310	243380	123900	80304	0	0	3032.57	16354.4	56464.1	42076.9	0	6462.33	32847	0.19674	0.255888	no
sp|P60866|RS20_HUMAN40SribosomalproteinS20OS=HomosapiensGN=RPS20PE=1SV=1;tr|E5RIP1|E5RIP1_HUMAN40SribosomalproteinS20OS=HomosapiensGN=RPS20PE=1SV=1;tr|E5RJX2|E5RJX2_HUMAN40SribosomalproteinS20OS=HomosapiensGN=RPS20PE=1SV=1;tr|G3XAN0|G3XAN0_HUMAN40SribosomalproteinS20OS=HomosapiensGN=RPS20PE=1SV=1	P60866	40S ribosomal protein S20 (Small ribosomal subunit protein uS10)	RPS20	Human	2	19.3	13.373	119	0	16.049	2665400	7509100	2610500	330190	511580	250210	131552	216237	175418	150475	268053	271652	174402	230060	0.758073	0.311623	no
sp|Q15293|RCN1_HUMANReticulocalbin-1OS=HomosapiensGN=RCN1PE=1SV=1	Q15293	Reticulocalbin-1	RCN1	Human	5	20.2	38.89	331	0	209.07	3560200	6389500	2344400	331770	413310	78629	175715	183996	157537	151195	216562	85367.2	172416	151042	1.14151	0.632116	no
sp|P14923|PLAK_HUMANJunctionplakoglobinOS=HomosapiensGN=JUPPE=1SV=3	P14923	Junction plakoglobin (Catenin gamma) (Desmoplakin III) (Desmoplakin-3)	JUP	Human	19	32.5	81.744	745	0	323.31	588560	11939000	1034700	396680	631150	105740	29048.7	343803	69528.8	180776	330704	114802	147460	208761	0.70636	0.634358	no
sp|P04040|CATA_HUMANCatalaseOS=HomosapiensGN=CATPE=1SV=3	P04040	Catalase (EC 1.11.1.6)	CAT	Human	4	10.1	59.755	527	0	28.877	265680	219650	341870	239380	308110	139700	13112.8	6325.18	22972.7	109091	161441	151672	14136.9	140734	0.100451	0.010573	no
sp|P62269|RS18_HUMAN40SribosomalproteinS18OS=HomosapiensGN=RPS18PE=1SV=3	P62269	40S ribosomal protein S18 (Ke-3) (Ke3) (Small ribosomal subunit protein uS13)	RPS18	Human	4	27	17.718	152	0	223.94	1915700	5214700	1343800	333110	748480	450970	94550.3	150166	90299.4	151806	392182	489616	111672	344535	0.324124	0.14167	no
sp|P62424|RL7A_HUMAN60SribosomalproteinL7aOS=HomosapiensGN=RPL7APE=1SV=2;tr|Q5T8U3|Q5T8U3_HUMAN60SribosomalproteinL7a(Fragment)OS=HomosapiensGN=RPL7APE=1SV=1;tr|Q5T8U2|Q5T8U2_HUMAN60SribosomalproteinL7aOS=HomosapiensGN=RPL7APE=1SV=1	P62424	60S ribosomal protein L7a (Large ribosomal subunit protein eL8) (PLA-X polypeptide) (Surfeit locus protein 3)	RPL7A	Human	6	22.9	29.995	266	0	45.262	1199500	6675200	3183000	0	217580	50314	59201.9	192223	213888	0	114006	54625.7	155104	56210.4	2.75935	0.175719	no
sp|P10644|KAP0_HUMANcAMP-dependentproteinkinasetypeI-alpharegulatorysubunitOS=HomosapiensGN=PRKAR1APE=1SV=1;tr|K7EPB2|K7EPB2_HUMANcAMP-dependentproteinkinasetypeI-alpharegulatorysubunit(Fragment)OS=HomosapiensGN=PRKAR1APE=1SV=1;tr|K7EM13|K7EM13_HUMANcAMP-dependentproteinkinasetypeI-alpharegulatorysubunit(Fragment)OS=HomosapiensGN=PRKAR1APE=1SV=1	P10644	cAMP-dependent protein kinase type I-alpha regulatory subunit (Tissue-specific extinguisher 1) (TSE1)	PRKAR1A	Human	9	24.1	42.981	381	0	157.93	3126800	6300600	3582900	275480	1359500	656430	154325	181436	240760	125543	712338	712684	192174	516855	0.371814	0.237531	no
sp|P62851|RS25_HUMAN40SribosomalproteinS25OS=HomosapiensGN=RPS25PE=1SV=1	P62851	40S ribosomal protein S25 (Small ribosomal subunit protein eS25)	RPS25	Human	4	24	13.742	125	0	26.701	6533300	20025000	2704300	1816600	1134900	411130	322454	576652	181721	827867	594654	446362	360276	622961	0.578328	0.176652	no
sp|Q01082|SPTB2_HUMANSpectrinbetachain,non-erythrocytic1OS=HomosapiensGN=SPTBN1PE=1SV=2;tr|A0A087WUZ3|A0A087WUZ3_HUMANSpectrinbetachainOS=HomosapiensGN=SPTBN1PE=1SV=1	Q01082	Spectrin beta chain, non-erythrocytic 1 (Beta-II spectrin) (Fodrin beta chain) (Spectrin, non-erythroid beta chain 1)	SPTBN1	Human	2	1.2	274.61	2364	0	11.733	4223600	2616500	9469300	17085000	0	3844700	208458	75346.4	636309	7.78603e+06	0	4.17418e+06	306704	3.98674e+06	0.0769312	0.243038	no
tr|F5H680|F5H680_HUMANLysophospholipidacyltransferase5OS=HomosapiensGN=LPCAT3PE=1SV=1;tr|F5H7K7|F5H7K7_HUMANLysophospholipidacyltransferase5OS=HomosapiensGN=LPCAT3PE=1SV=1;tr|B7Z3N5|B7Z3N5_HUMANLysophospholipidacyltransferase5OS=HomosapiensGN=LPCAT3PE=1SV=1;tr|F5GYT3|F5GYT3_HUMANLysophospholipidacyltransferase5OS=HomosapiensGN=LPCAT3PE=1SV=1;tr|F5H0M4|F5H0M4_HUMANLysophospholipidacyltransferase5O…	Q6P1A2	Lysophospholipid acyltransferase 5 (LPLAT 5) (EC 2.3.1.-) (1-acylglycerophosphocholine O-acyltransferase) (EC 2.3.1.23) (1-acylglycerophosphoserine O-acyltransferase) (EC 2.3.1.n6) (Lysophosphatidylcholine acyltransferase) (LPCAT) (Lyso-PC acyltransferase) (Lysophosphatidylcholine acyltransferase 3) (Lyso-PC acyltransferase 3) (Lysophosphatidylserine acyltransferase) (LPSAT) (Lyso-PS acyltransfer…	LPCAT3	Human	2	40.6	6.7777	64	0	11.83	654540	1293900	921550	0	357850	427870	32305.1	37259.9	61925.5	0	187503	464537	43830.2	217347	0.20166	0.327077	no
tr|H7C2W9|H7C2W9_HUMAN60SribosomalproteinL31(Fragment)OS=HomosapiensGN=RPL31PE=1SV=1;tr|C9JU56|C9JU56_HUMAN60SribosomalproteinL31(Fragment)OS=HomosapiensGN=RPL31PE=1SV=1;tr|B7Z4E3|B7Z4E3_HUMAN60SribosomalproteinL31OS=HomosapiensGN=RPL31PE=1SV=1;sp|P62899|RL31_HUMAN60SribosomalproteinL31OS=HomosapiensGN=RPL31PE=1SV=1;tr|B7Z4C8|B7Z4C8_HUMAN60SribosomalproteinL31OS=HomosapiensGN=RPL31PE=1SV=1;tr|B8Z…	P62899	60S ribosomal protein L31 (Large ribosomal subunit protein eL31)	RPL31	Human	2	21.3	12.701	108	0	18.035	4922500	9184000	5264300	1061900	1376000	111860	242952	264468	353746	483933	720984	121446	287055	442121	0.649269	0.469033	no
sp|Q8NBJ5|GT251_HUMANProcollagengalactosyltransferase1OS=HomosapiensGN=COLGALT1PE=1SV=1	Q8NBJ5	Procollagen galactosyltransferase 1 (EC 2.4.1.50) (Collagen beta(1-O)galactosyltransferase 1) (ColGalT 1) (Glycosyltransferase 25 family member 1) (Hydroxylysine galactosyltransferase 1)	COLGALT1	Human	8	14.6	71.635	622	0	71.537	825940	2552600	1165500	83521	249650	97132	40764.7	73506.3	78318.2	38062.5	130809	105456	64196.4	91442.5	0.702041	0.438462	no
sp|Q13228|SBP1_HUMANSelenium-bindingprotein1OS=HomosapiensGN=SELENBP1PE=1SV=2	Q13228	Methanethiol oxidase (MTO) (EC 1.8.3.4) (56 kDa selenium-binding protein) (SBP56) (SP56) (Selenium-binding protein 1)	SELENBP1	Human	7	19.3	52.39	472	0	118.05	117830	21303000	0	140950	0	150720	5815.56	613454	0	64234.2	0	163636	206423	75956.8	2.71764	0.590652	no
tr|F8WE04|F8WE04_HUMANHeatshockproteinbeta-1OS=HomosapiensGN=HSPB1PE=1SV=1;sp|P04792|HSPB1_HUMANHeatshockproteinbeta-1OS=HomosapiensGN=HSPB1PE=1SV=2	P04792	Heat shock protein beta-1 (HspB1) (28 kDa heat shock protein) (Estrogen-regulated 24 kDa protein) (Heat shock 27 kDa protein) (HSP 27) (Stress-responsive protein 27) (SRP27)	HSPB1	Human	2	14	20.406	186	0	12.201	178740	1733100	475330	214660	343020	0	8821.8	49907.4	31940.8	97825.6	179732	0	30223.3	92519.3	0.32667	0.353086	no
sp|P84077|ARF1_HUMANADP-ribosylationfactor1OS=HomosapiensGN=ARF1PE=1SV=2;sp|P61204|ARF3_HUMANADP-ribosylationfactor3OS=HomosapiensGN=ARF3PE=1SV=2;tr|F5H423|F5H423_HUMANUncharacterizedproteinOS=HomosapiensPE=3SV=1;tr|F5H0C7|F5H0C7_HUMANADP-ribosylationfactor3(Fragment)OS=HomosapiensGN=ARF3PE=3SV=1;tr|C9J1Z8|C9J1Z8_HUMANADP-ribosylationfactor5(Fragment)OS=HomosapiensGN=ARF5PE=1SV=1;sp|P84085|ARF5_H…	P84077	ADP-ribosylation factor 1	ARF1	Human	3	21.5	20.697	181	0	41.838	69304	4806700	104200	0	161350	0	3420.53	138417	7001.93	0	84542.7	0	49613.1	28180.9	1.76052	0.708089	no
sp|P39019|RS19_HUMAN40SribosomalproteinS19OS=HomosapiensGN=RPS19PE=1SV=2;tr|M0R2L9|M0R2L9_HUMAN40SribosomalproteinS19(Fragment)OS=HomosapiensGN=RPS19PE=1SV=1;tr|M0QXK4|M0QXK4_HUMAN40SribosomalproteinS19(Fragment)OS=HomosapiensGN=RPS19PE=1SV=1;tr|M0QYF7|M0QYF7_HUMAN40SribosomalproteinS19(Fragment)OS=HomosapiensGN=RPS19PE=1SV=1;tr|M0R140|M0R140_HUMAN40SribosomalproteinS19(Fragment)OS=HomosapiensGN=…	P39019	40S ribosomal protein S19 (Small ribosomal subunit protein eS19)	RPS19	Human	3	21.4	16.06	145	0	23.859	2554000	5703300	2915700	417600	1037300	86339	126054	164236	195926	190310	543515	93737.9	162072	275854	0.587528	0.493697	no
sp|Q14161|GIT2_HUMANARFGTPase-activatingproteinGIT2OS=HomosapiensGN=GIT2PE=1SV=2;tr|F8VXI9|F8VXI9_HUMANARFGTPase-activatingproteinGIT2OS=HomosapiensGN=GIT2PE=1SV=1;tr|R4GNG3|R4GNG3_HUMANARFGTPase-activatingproteinGIT2(Fragment)OS=HomosapiensGN=GIT2PE=1SV=1;tr|F8WAK2|F8WAK2_HUMANARFGTPase-activatingproteinGIT2OS=HomosapiensGN=GIT2PE=1SV=1	Q14161	ARF GTPase-activating protein GIT2 (ARF GAP GIT2) (Cool-interacting tyrosine-phosphorylated protein 2) (CAT-2) (CAT2) (G protein-coupled receptor kinase-interactor 2) (GRK-interacting protein 2)	GIT2	Human	13	28.1	84.542	759	0	323.31	4610000	7356400	3177800	556780	536270	606740	227529	211839	213539	253738	280990	658735	217636	397821	0.54707	0.301876	no
sp|O60568|PLOD3_HUMANProcollagen-lysine,2-oxoglutarate5-dioxygenase3OS=HomosapiensGN=PLOD3PE=1SV=1;tr|H7C2V1|H7C2V1_HUMANProcollagen-lysine,2-oxoglutarate5-dioxygenase3(Fragment)OS=HomosapiensGN=PLOD3PE=1SV=1	O60568	Multifunctional procollagen lysine hydroxylase and glycosyltransferase LH3 [Includes: Procollagen-lysine,2-oxoglutarate 5-dioxygenase 3 (EC 1.14.11.4) (Lysyl hydroxylase 3) (LH3); Procollagen glycosyltransferase (EC 2.4.1.50) (EC 2.4.1.66) (Galactosylhydroxylysine-glucosyltransferase) (Procollagen galactosyltransferase) (Procollagen glucosyltransferase)]	PLOD3	Human	4	7.3	84.784	738	0	25.049	65032	1567400	96319	86982	31703	11194	3209.69	45135.8	6472.35	39639.7	16611.4	12153.3	18272.6	22801.5	0.801379	0.792755	no
sp|Q68DQ2|CRBG3_HUMANVerylargeA-kinaseanchorproteinOS=HomosapiensGN=CRYBG3PE=1SV=3	Q68DQ2	Very large A-kinase anchor protein (vlAKAP) (Beta/gamma crystallin domain-containing protein 3)	CRYBG3	Human	13	6.8	330.63	2970	0	125.46	212950	266400	148170	12635	10785	13000	10510.2	7671.42	9956.59	5758.06	5651.02	14114.1	9379.42	8507.71	1.10246	0.790415	no
tr|M0R210|M0R210_HUMAN40SribosomalproteinS16OS=HomosapiensGN=RPS16PE=1SV=1;sp|P62249|RS16_HUMAN40SribosomalproteinS16OS=HomosapiensGN=RPS16PE=1SV=2;tr|M0R3H0|M0R3H0_HUMAN40SribosomalproteinS16OS=HomosapiensGN=RPS16PE=1SV=1;tr|M0QX76|M0QX76_HUMAN40SribosomalproteinS16(Fragment)OS=HomosapiensGN=RPS16PE=1SV=1;tr|M0R1M5|M0R1M5_HUMAN40SribosomalproteinS16(Fragment)OS=HomosapiensGN=RPS16PE=1SV=1;tr|Q6I…	P62249	40S ribosomal protein S16 (Small ribosomal subunit protein uS9)	RPS16	Human	4	31.8	14.419	129	0	25.371	2073500	5967900	1614700	0	523550	0	102339	171855	108503	0	274325	0	127566	91441.6	1.39505	0.734547	no
sp|P07195|LDHB_HUMANL-lactatedehydrogenaseBchainOS=HomosapiensGN=LDHBPE=1SV=2;tr|A8MW50|A8MW50_HUMANL-lactatedehydrogenase(Fragment)OS=HomosapiensGN=LDHBPE=1SV=1	P07195	L-lactate dehydrogenase B chain (LDH-B) (EC 1.1.1.27) (LDH heart subunit) (LDH-H) (Renal carcinoma antigen NY-REN-46)	LDHB	Human	4	12.9	36.638	334	0	104.88	0	7191800	42763	0	57317	52181	0	207100	2873.55	0	30032.4	56652.7	69991	28895	2.42225	0.613499	no
sp|Q9Y5V0|ZN706_HUMANZincfingerprotein706OS=HomosapiensGN=ZNF706PE=1SV=1;tr|H0YC70|H0YC70_HUMANZincfingerprotein706(Fragment)OS=HomosapiensGN=ZNF706PE=1SV=1;tr|E5RHV4|E5RHV4_HUMANZincfingerprotein706OS=HomosapiensGN=ZNF706PE=1SV=1;tr|H0YAP1|H0YAP1_HUMANZincfingerprotein706(Fragment)OS=HomosapiensGN=ZNF706PE=1SV=1;tr|E5RHR6|E5RHR6_HUMANZincfingerprotein706OS=HomosapiensGN=ZNF706PE=1SV=1	Q9Y5V0	Zinc finger protein 706	ZNF706	Human	2	30.3	8.4977	76	0	13.713	6728400	7400500	7196000	1697300	2139100	1387600	332083	213109	483550	773499	1.12083e+06	1.50651e+06	342914	1.13361e+06	0.302497	0.0510953	no
sp|P35579|MYH9_HUMANMyosin-9OS=HomosapiensGN=MYH9PE=1SV=4	P35579	Myosin-9 (Cellular myosin heavy chain, type A) (Myosin heavy chain 9) (Myosin heavy chain, non-muscle IIa) (Non-muscle myosin heavy chain A) (NMMHC-A) (Non-muscle myosin heavy chain IIa) (NMMHC II-a) (NMMHC-IIA)	MYH9	Human	42	27.3	226.53	1960	0	323.31	4332400	8809400	7210700	7399100	99019	6643000	213828	253681	484538	3.37194e+06	51883.1	7.21228e+06	317349	3.54537e+06	0.0895108	0.258935	no
tr|J3KMX5|J3KMX5_HUMAN40SribosomalproteinS13OS=HomosapiensGN=RPS13PE=1SV=1;sp|P62277|RS13_HUMAN40SribosomalproteinS13OS=HomosapiensGN=RPS13PE=1SV=2;tr|E9PS50|E9PS50_HUMAN40SribosomalproteinS13(Fragment)OS=HomosapiensGN=RPS13PE=1SV=1	P62277	40S ribosomal protein S13 (Small ribosomal subunit protein uS15)	RPS13	Human	2	16.9	16.733	148	0	15.856	1830100	2732900	1289500	349140	466690	91198	90325.5	78698.3	86650.6	159111	244532	99013.3	85224.8	167552	0.508646	0.189739	no
sp|Q9NYF8|BCLF1_HUMANBcl-2-associatedtranscriptionfactor1OS=HomosapiensGN=BCLAF1PE=1SV=2;tr|A0A1W2PQ43|A0A1W2PQ43_HUMANBcl-2-associatedtranscriptionfactor1OS=HomosapiensGN=BCLAF1PE=1SV=1;tr|E9PK09|E9PK09_HUMANBcl-2-associatedtranscriptionfactor1(Fragment)OS=HomosapiensGN=BCLAF1PE=1SV=8;tr|E9PQN2|E9PQN2_HUMANBcl-2-associatedtranscriptionfactor1OS=HomosapiensGN=BCLAF1PE=1SV=1;tr|E9PKI6|E9PKI6_HUMAN…	Q9NYF8	Bcl-2-associated transcription factor 1 (Btf) (BCLAF1 and THRAP3 family member 1)	BCLAF1	Human	7	9.8	106.12	920	0	73.379	1072600	1422900	1142600	240950	254660	244730	52938.7	40974.7	76779.4	109807	133434	265702	56897.6	169648	0.335387	0.140143	no
sp|P62805|H4_HUMANHistoneH4OS=HomosapiensGN=HIST1H4APE=1SV=2	P62805	Histone H4	HIST1H4A; HIST1H4B; HIST1H4C; HIST1H4D; HIST1H4E; HIST1H4F; HIST1H4H; HIST1H4I; HIST1H4J; HIST1H4K; HIST1H4L; HIST2H4A; HIST2H4B; HIST4H4	Human	7	52.4	11.367	103	0	323.31	1561700	255410000	3930000	1892300	2692200	885450	77078.5	7.35494e+06	264084	862365	1.41063e+06	961330	2.56537e+06	1.07811e+06	2.37951	0.598295	no
tr|H0YH81|H0YH81_HUMANATPsynthasesubunitbeta(Fragment)OS=HomosapiensGN=ATP5BPE=1SV=1;sp|P06576|ATPB_HUMANATPsynthasesubunitbeta,mitochondrialOS=HomosapiensGN=ATP5BPE=1SV=3;tr|F8W079|F8W079_HUMANATPsynthasesubunitbeta,mitochondrial(Fragment)OS=HomosapiensGN=ATP5BPE=1SV=1;tr|F8W0P7|F8W0P7_HUMANATPsynthasesubunitbeta,mitochondrial(Fragment)OS=HomosapiensGN=ATP5BPE=1SV=2	P06576	ATP synthase subunit beta, mitochondrial (EC 7.1.2.2) (ATP synthase F1 subunit beta)	ATP5F1B	Human	6	23.2	38.138	362	0	249.85	39820	3976900	0	0	47913	0	1965.34	114521	0	0	25105	0	38828.9	8368.34	4.63997	0.507888	no
sp|Q02809|PLOD1_HUMANProcollagen-lysine,2-oxoglutarate5-dioxygenase1OS=HomosapiensGN=PLOD1PE=1SV=2	Q02809	Procollagen-lysine,2-oxoglutarate 5-dioxygenase 1 (EC 1.14.11.4) (Lysyl hydroxylase 1) (LH1)	PLOD1	Human	7	14.2	83.549	727	0	67.778	675080	1509400	496670	57941	135750	35444	33318.9	43465.6	33374.8	26405.1	71129	38481.4	36719.8	45338.5	0.809902	0.589071	no
tr|Q5TEC6|Q5TEC6_HUMANHistoneH3OS=HomosapiensGN=HIST2H3PS2PE=1SV=1;tr|K7EMV3|K7EMV3_HUMANHistoneH3OS=HomosapiensGN=H3F3BPE=1SV=1;tr|K7EP01|K7EP01_HUMANHistoneH3.3OS=HomosapiensGN=H3F3BPE=1SV=1;tr|B4DEB1|B4DEB1_HUMANHistoneH3OS=HomosapiensGN=H3F3APE=1SV=1;tr|K7EK07|K7EK07_HUMANHistoneH3(Fragment)OS=HomosapiensGN=H3F3BPE=1SV=1;sp|Q6NXT2|H3C_HUMANHistoneH3.3COS=HomosapiensGN=H3F3CPE=1SV=3;sp|Q71DI3|…	Q6NXT2	Histone H3.3C (Histone H3.5)	H3F3C	Human	2	13.2	15.43	136	0	92.45	1000400	55148000	1478000	1278100	976780	748720	49375.2	1.58808e+06	99317.3	582460	511804	812882	578923	635716	0.910663	0.921393	no
tr|E9PKG1|E9PKG1_HUMANProteinarginineN-methyltransferase1OS=HomosapiensGN=PRMT1PE=1SV=1;sp|Q99873|ANM1_HUMANProteinarginineN-methyltransferase1OS=HomosapiensGN=PRMT1PE=1SV=2;tr|H7C2I1|H7C2I1_HUMANProteinarginineN-methyltransferase1OS=HomosapiensGN=PRMT1PE=1SV=1;tr|E9PQ98|E9PQ98_HUMANProteinarginineN-methyltransferase1(Fragment)OS=HomosapiensGN=PRMT1PE=1SV=1;tr|E9PIX6|E9PIX6_HUMANProteinarginineN-…	Q99873	Protein arginine N-methyltransferase 1 (EC 2.1.1.319) (Histone-arginine N-methyltransferase PRMT1) (Interferon receptor 1-bound protein 4)	PRMT1	Human	6	24	37.709	325	0	43.638	937660	1847400	698480	61810	90346	57761	46278.7	53198.9	46935.8	28168.3	47338.7	62710.9	48804.4	46072.6	1.05929	0.812505	no
tr|E5RHW4|E5RHW4_HUMANErlin-2(Fragment)OS=HomosapiensGN=ERLIN2PE=1SV=1;sp|O94905|ERLN2_HUMANErlin-2OS=HomosapiensGN=ERLIN2PE=1SV=1	O94905	Erlin-2 (Endoplasmic reticulum lipid raft-associated protein 2) (Stomatin-prohibitin-flotillin-HflC/K domain-containing protein 2) (SPFH domain-containing protein 2)	ERLIN2	Human	5	18	37.725	338	0	323.31	4803800	13355000	7100700	6503600	7485300	4737400	237094	384579	477146	2.96384e+06	3.92208e+06	5.14338e+06	366273	4.00977e+06	0.0913452	0.0274462	no
sp|P60842|IF4A1_HUMANEukaryoticinitiationfactor4A-IOS=HomosapiensGN=EIF4A1PE=1SV=1;tr|J3KTB5|J3KTB5_HUMANEukaryoticinitiationfactor4A-I(Fragment)OS=HomosapiensGN=EIF4A1PE=1SV=1;tr|J3QS69|J3QS69_HUMANEukaryoticinitiationfactor4A-I(Fragment)OS=HomosapiensGN=EIF4A1PE=1SV=1;tr|J3KT12|J3KT12_HUMANEukaryoticinitiationfactor4A-IOS=HomosapiensGN=EIF4A1PE=1SV=1;tr|J3QR64|J3QR64_HUMANEukaryoticinitiationfa…	P60842	Eukaryotic initiation factor 4A-I (eIF-4A-I) (eIF4A-I) (EC 3.6.4.13) (ATP-dependent RNA helicase eIF4A-1)	EIF4A1	Human	4	11.8	46.153	406	0	42.361	0	3209400	21927	0	130840	0	0	92419.9	1473.43	0	68556.3	0	31297.8	22852.1	1.36958	0.836512	no
tr|H0Y6E7|H0Y6E7_HUMANRNA-bindingmotifprotein,Xchromosome(Fragment)OS=HomosapiensGN=RBMXPE=1SV=2;tr|H3BT71|H3BT71_HUMANRNA-bindingmotifprotein,XchromosomeOS=HomosapiensGN=RBMXPE=1SV=1;sp|P38159|RBMX_HUMANRNA-bindingmotifprotein,XchromosomeOS=HomosapiensGN=RBMXPE=1SV=3;tr|H3BR27|H3BR27_HUMANRNA-bindingmotifprotein,XchromosomeOS=HomosapiensGN=RBMXPE=1SV=1;tr|A0A1B0GUK8|A0A1B0GUK8_HUMANRNA-bindingmo…	P38159	RNA-binding motif protein, X chromosome (Glycoprotein p43) (Heterogeneous nuclear ribonucleoprotein G) (hnRNP G) [Cleaved into: RNA-binding motif protein, X chromosome, N-terminally processed]	RBMX	Human	4	16.4	31.745	292	0	24.599	523640	510540	390480	115350	389940	0	25844.5	14701.8	26239.1	52567.7	204317	0	22261.8	85628.3	0.259982	0.409633	no
sp|P46783|RS10_HUMAN40SribosomalproteinS10OS=HomosapiensGN=RPS10PE=1SV=1;tr|F6U211|F6U211_HUMAN40SribosomalproteinS10OS=HomosapiensGN=RPS10PE=4SV=1;sp|Q9NQ39|RS10L_HUMANPutative40SribosomalproteinS10-likeOS=HomosapiensGN=RPS10P5PE=5SV=1;tr|A0A1W2PQS6|A0A1W2PQS6_HUMANRPS10-NUDT3readthroughOS=HomosapiensGN=RPS10-NUDT3PE=4SV=1	P46783	40S ribosomal protein S10 (Small ribosomal subunit protein eS10)	RPS10	Human	2	13.9	18.898	165	0	14.277	777590	1347400	1472100	88592	438690	209770	38378.3	38800.6	98920.8	40373.4	229861	227746	58699.9	165994	0.353628	0.224062	no
sp|Q07955|SRSF1_HUMANSerine/arginine-richsplicingfactor1OS=HomosapiensGN=SRSF1PE=1SV=2;tr|J3KTL2|J3KTL2_HUMANSerine/arginine-rich-splicingfactor1OS=HomosapiensGN=SRSF1PE=1SV=1;tr|J3QQV5|J3QQV5_HUMANSerine/arginine-rich-splicingfactor1OS=HomosapiensGN=SRSF1PE=1SV=1;tr|J3KSW7|J3KSW7_HUMANSerine/arginine-rich-splicingfactor1OS=HomosapiensGN=SRSF1PE=1SV=1;tr|J3KSR8|J3KSR8_HUMANSerine/arginine-rich-sp…	Q07955	Serine/arginine-rich splicing factor 1 (Alternative-splicing factor 1) (ASF-1) (Splicing factor, arginine/serine-rich 1) (pre-mRNA-splicing factor SF2, P33 subunit)	SRSF1	Human	2	10.5	27.744	248	0	21.011	42621	198040	62175	0	47522	38320	2103.58	5702.88	4177.98	0	24900.1	41603.9	3994.81	22168	0.180206	0.271123	no
tr|G3V279|G3V279_HUMANEnhancerofrudimentaryhomologOS=HomosapiensGN=ERHPE=1SV=1;sp|P84090|ERH_HUMANEnhancerofrudimentaryhomologOS=HomosapiensGN=ERHPE=1SV=1	P84090	Enhancer of rudimentary homolog	ERH	Human	3	46.5	8.2033	71	0	323.31	137420000	161360000	114590000	62975000	37309000	8174600	6.78243e+06	4.64662e+06	7.70011e+06	2.86992e+07	1.95488e+07	8.87513e+06	6.37639e+06	1.9041e+07	0.334876	0.15457	no
sp|Q9Y2W1|TR150_HUMANThyroidhormonereceptor-associatedprotein3OS=HomosapiensGN=THRAP3PE=1SV=2	Q9Y2W1	Thyroid hormone receptor-associated protein 3 (BCLAF1 and THRAP3 family member 2) (Thyroid hormone receptor-associated protein complex 150 kDa component) (Trap150)	THRAP3	Human	14	17.4	108.66	955	0	323.31	4411800	9840700	4262400	1439100	2127900	988210	217747	283379	286421	655831	1.11496e+06	1.0729e+06	262515	947895	0.276946	0.0400708	no
sp|P27694|RFA1_HUMANReplicationproteinA70kDaDNA-bindingsubunitOS=HomosapiensGN=RPA1PE=1SV=2	P27694	Replication protein A 70 kDa DNA-binding subunit (RP-A p70) (Replication factor A protein 1) (RF-A protein 1) (Single-stranded DNA-binding protein) [Cleaved into: Replication protein A 70 kDa DNA-binding subunit, N-terminally processed]	RPA1	Human	9	22.1	68.137	616	0	130.39	0	0	0	0	0	0	0	0	0	0	0	0	0	0	#DIV/0!	#DIV/0!	no
sp|Q02878|RL6_HUMAN60SribosomalproteinL6OS=HomosapiensGN=RPL6PE=1SV=3	Q02878	60S ribosomal protein L6 (Large ribosomal subunit protein eL6) (Neoplasm-related protein C140) (Tax-responsive enhancer element-binding protein 107) (TaxREB107)	RPL6	Human	4	17.7	32.728	288	0	43.433	1184500	1546100	666720	163280	109990	65966	58461.6	44522.5	44801.6	74410.5	57631.5	71619	49261.9	67887	0.725645	0.0557649	no
sp|O75477|ERLN1_HUMANErlin-1OS=HomosapiensGN=ERLIN1PE=1SV=1;tr|B0QZ43|B0QZ43_HUMANErlin-1(Fragment)OS=HomosapiensGN=ERLIN1PE=1SV=1	O75477	Erlin-1 (Endoplasmic reticulum lipid raft-associated protein 1) (Protein KE04) (Stomatin-prohibitin-flotillin-HflC/K domain-containing protein 1) (SPFH domain-containing protein 1)	ERLIN1	Human	4	10.1	38.925	346	0	23.379	1550200	3628000	1152800	882940	867200	191550	76510.9	104474	77464.8	402376	454387	207965	86149.9	354910	0.242738	0.0677417	no
sp|Q99895|CTRC_HUMANChymotrypsin-COS=HomosapiensGN=CTRCPE=1SV=2	Q99895	Chymotrypsin-C (EC 3.4.21.2) (Caldecrin)	CTRC	Human	2	8.6	29.483	268	0	11.971	0	0	0	276030	272770	274100	0	0	0	125793	142924	297589	0	188769	0	0.0745242	no
sp|O75165|DJC13_HUMANDnaJhomologsubfamilyCmember13OS=HomosapiensGN=DNAJC13PE=1SV=5	O75165	DnaJ homolog subfamily C member 13 (Required for receptor-mediated endocytosis 8) (RME-8)	DNAJC13	Human	6	3.9	254.41	2243	0	58.404	132120	213980	154990	44005	22506	26786	6520.85	6161.9	10414.9	20054.1	11792.5	29081.5	7699.21	20309.3	0.379097	0.118889	no
sp|P62273|RS29_HUMAN40SribosomalproteinS29OS=HomosapiensGN=RPS29PE=1SV=2;tr|A0A087WTT6|A0A087WTT6_HUMAN40SribosomalproteinS29OS=HomosapiensGN=RPS29PE=1SV=1	P62273	40S ribosomal protein S29 (Small ribosomal subunit protein uS14)	RPS29	Human	2	32.1	6.6767	56	0	14.863	2995400	1708900	1106900	518720	3125400	0	147839	49210.5	74380.4	236393	1.63762e+06	0	90476.8	624670	0.144839	0.40563	no
tr|A0A0G2JJZ9|A0A0G2JJZ9_HUMANSpliceosomeRNAhelicaseDDX39B(Fragment)OS=HomosapiensGN=DDX39BPE=1SV=1;sp|Q13838|DX39B_HUMANSpliceosomeRNAhelicaseDDX39BOS=HomosapiensGN=DDX39BPE=1SV=1;tr|H0Y400|H0Y400_HUMANSpliceosomeRNAhelicaseDDX39B(Fragment)OS=HomosapiensGN=DDX39BPE=1SV=1;tr|A0A140T9X3|A0A140T9X3_HUMANSpliceosomeRNAhelicaseDDX39B(Fragment)OS=HomosapiensGN=DDX39BPE=1SV=1;tr|Q5STU3|Q5STU3_HUMANSpli…	Q13838	Spliceosome RNA helicase DDX39B (EC 3.6.4.13) (56 kDa U2AF65-associated protein) (ATP-dependent RNA helicase p47) (DEAD box protein UAP56) (HLA-B-associated transcript 1 protein)	DDX39B	Human	3	11	38.125	328	0	17.675	0	1000300	0	0	0	0	0	28805.3	0	0	0	0	9601.75	0	#DIV/0!	0.42265	no
sp|P28838|AMPL_HUMANCytosolaminopeptidaseOS=HomosapiensGN=LAP3PE=1SV=3;tr|H0Y9Q1|H0Y9Q1_HUMANCytosolaminopeptidase(Fragment)OS=HomosapiensGN=LAP3PE=1SV=8	P28838	Cytosol aminopeptidase (EC 3.4.11.1) (Leucine aminopeptidase 3) (LAP-3) (Leucyl aminopeptidase) (Peptidase S) (Proline aminopeptidase) (EC 3.4.11.5) (Prolyl aminopeptidase)	LAP3	Human	10	23.3	56.166	519	0	323.31	0	6438900	0	0	0	0	0	185419	0	0	0	0	61806.2	0	#DIV/0!	0.42265	no
sp|P48147|PPCE_HUMANProlylendopeptidaseOS=HomosapiensGN=PREPPE=1SV=2	P48147	Prolyl endopeptidase (PE) (EC 3.4.21.26) (Post-proline cleaving enzyme)	PREP	Human	4	6.1	80.699	710	0	27.435	0	759310	0	0	0	0	0	21865.6	0	0	0	0	7288.52	0	#DIV/0!	0.42265	no
sp|Q86SJ6|DSG4_HUMANDesmoglein-4OS=HomosapiensGN=DSG4PE=1SV=1	Q86SJ6	Desmoglein-4 (Cadherin family member 13)	DSG4	Human	4	5.3	113.82	1040	0	122.88	0	3485300	0	0	0	0	0	100365	0	0	0	0	33455	0	#DIV/0!	0.42265	no
tr|D6RGI3|D6RGI3_HUMANSeptin11,isoformCRA_bOS=HomosapiensGN=SEPT11PE=1SV=1;sp|Q9NVA2|SEP11_HUMANSeptin-11OS=HomosapiensGN=SEPT11PE=1SV=3;tr|D6RER5|D6RER5_HUMANSeptin-11OS=HomosapiensGN=SEPT11PE=1SV=1;tr|D6RDP1|D6RDP1_HUMANSeptin-11(Fragment)OS=HomosapiensGN=SEPT11PE=1SV=1;tr|D6R9Y6|D6R9Y6_HUMANSeptin-11(Fragment)OS=HomosapiensGN=SEPT11PE=1SV=1;tr|D6RDU5|D6RDU5_HUMANSeptin-11(Fragment)OS=Homosapie…	Q9NVA2	Septin-11	SEPTIN11	Human	3	8.7	49.005	425	0	18.425	0	610720	0	0	0	0	0	17586.7	0	0	0	0	5862.22	0	#DIV/0!	0.42265	no
sp|Q6MZM0|HPHL1_HUMANHephaestin-likeprotein1OS=HomosapiensGN=HEPHL1PE=2SV=2	Q6MZM0	Hephaestin-like protein 1 (EC 1.-.-.-)	HEPHL1	Human	6	6.2	131.6	1159	0	37.526	0	1247200	0	0	0	0	0	35915.1	0	0	0	0	11971.7	0	#DIV/0!	0.42265	no
sp|P08572|CO4A2_HUMANCollagenalpha-2(IV)chainOS=HomosapiensGN=COL4A2PE=1SV=4	P08572	Collagen alpha-2(IV) chain [Cleaved into: Canstatin]	COL4A2	Human	2	3.3	167.55	1712	0	12.133	0	0	852690	3095900	0	0	0	0	57298.3	1.41087e+06	0	0	19099.4	470291	0.0406119	0.438633	no
sp|P23526|SAHH_HUMANAdenosylhomocysteinaseOS=HomosapiensGN=AHCYPE=1SV=4	P23526	Adenosylhomocysteinase (AdoHcyase) (EC 3.3.1.1) (S-adenosyl-L-homocysteine hydrolase)	AHCY	Human	2	6.5	47.716	432	0	11.207	0	1031800	49081	0	20261	0	0	29712.4	3298.1	0	10616.2	0	11003.5	3538.72	3.10945	0.519813	no
sp|P16401|H15_HUMANHistoneH1.5OS=HomosapiensGN=HIST1H1BPE=1SV=3	P16401	Histone H1.5 (Histone H1a) (Histone H1b) (Histone H1s-3)	HIST1H1B	Human	6	22.1	22.58	226	0	38.958	16335000	24573000	9219500	1106600	1754200	755370	806222	707619	619523	504303	919150	820102	711121	747852	0.950886	0.806581	no
tr|A0A0C4DGI3|A0A0C4DGI3_HUMANCitratesynthaseOS=HomosapiensGN=CSPE=1SV=1;tr|B4DJV2|B4DJV2_HUMANCitratesynthaseOS=HomosapiensGN=CSPE=1SV=1;sp|O75390|CISY_HUMANCitratesynthase,mitochondrialOS=HomosapiensGN=CSPE=1SV=2;tr|H0YIC4|H0YIC4_HUMANCitratesynthase(Fragment)OS=HomosapiensGN=CSPE=1SV=1	O75390	Citrate synthase, mitochondrial (EC 2.3.3.1) (Citrate (Si)-synthase)	CS	Human	4	12.2	44.703	400	0	24.762	0	1815200	0	0	0	66909	0	52271.6	0	0	0	72642.8	17423.9	24214.3	0.71957	0.832165	no
sp|P51991|ROA3_HUMANHeterogeneousnuclearribonucleoproteinA3OS=HomosapiensGN=HNRNPA3PE=1SV=2	P51991	Heterogeneous nuclear ribonucleoprotein A3 (hnRNP A3)	HNRNPA3	Human	4	18.3	39.594	378	0	23.4	209210	759430	195030	106180	0	0	10325.7	21869	13105.4	48388.7	0	0	15100	16129.6	0.936172	0.955492	no
sp|P60174|TPIS_HUMANTriosephosphateisomeraseOS=HomosapiensGN=TPI1PE=1SV=3;tr|U3KQF3|U3KQF3_HUMANTriosephosphateisomerase(Fragment)OS=HomosapiensGN=TPI1PE=1SV=1;tr|U3KPZ0|U3KPZ0_HUMANTriosephosphateisomerase(Fragment)OS=HomosapiensGN=TPI1PE=1SV=1	P60174	Triosephosphate isomerase (TIM) (EC 5.3.1.1) (Methylglyoxal synthase) (EC 4.2.3.3) (Triose-phosphate isomerase)	TPI1	Human	2	8.7	30.791	286	0	11.088	111060	584500	0	0	42225	0	5481.42	16831.6	0	0	22124.7	0	7437.68	7374.89	1.00851	0.994746	no

## Sheet: 293T
Majority protein IDs	UNIPROT	Protein names	Gene names (primary )	Organism	Unique peptides	Unique sequence coverage [%]	Mol. weight [kDa]	Sequence length	Q-value	Score	iBAQ 293T_ICP0_1	iBAQ 293T_ICP0_2	iBAQ 293T_ICP0_3	iBAQ 293T_WT_1	iBAQ 293T_WT_2	iBAQ 293T_WT_3	Norm 293T_ICP0_1	Norm 293T_ICP0_2	Norm 293T_ICP0_3	Norm 293T_WT_1	Norm 293T_WT_2	Norm 293T_WT_3	average293T_ICP0	average293T_WT	Ratio293T	pValue_293T	Interactor_293T
tr|D3YPA4|D3YPA4_HHV1Ribonucleoside-diphosphatereductasesmallsubunitOS=Humanherpesvirus1OX=10298GN=UL40PE=3SV=1	D3YPA4	Ribonucleoside-diphosphate reductase small subunit (EC 1.17.4.1) (Ribonucleotide reductase small subunit)	UL40	HSV1	5	20.9	37.981	340	0	62.471	0	111280	22881	0	0	0	0	12638	4081.92	0	0	0	5573.31	0	#DIV/0!	0.273146	yes
sp|Q658Y4|F91A1_HUMANProteinFAM91A1OS=HomosapiensGN=FAM91A1PE=1SV=3;tr|E7ER68|E7ER68_HUMANProteinFAM91A1OS=HomosapiensGN=FAM91A1PE=1SV=1	Q658Y4	Protein FAM91A1	FAM91A1	Human	13	19.1	93.908	838	0	213.59	22870	283180	90231	0	0	0	4097.37	32160.6	16097	0	0	0	17451.7	0	#DIV/0!	0.164921	yes
tr|F8REU5|F8REU5_HHV1AlkalinenucleaseOS=Humanherpesvirus1OX=10298GN=UL12PE=3SV=1	F8REU5	Alkaline nuclease (EC 3.1.-.-)	UL12	HSV1	8	17.7	67.425	626	0	113.78	47084	219680	133230	0	0	0	8435.54	24949	23767.9	0	0	0	19050.8	0	#DIV/0!	0.0698705	yes
tr|H9E969|H9E969_HHV1US2OS=Humanherpesvirus1OX=10298GN=US2PE=4SV=1	H9E969	US2 (Virion protein US2)	US2	HSV1	2	9.3	32.561	291	0	14.548	0	149310	85981	0	0	0	0	16957.1	15338.8	0	0	0	10765.3	0	#DIV/0!	0.184527	yes
sp|Q01804|OTUD4_HUMANOTUdomain-containingprotein4OS=HomosapiensGN=OTUD4PE=1SV=4	Q01804	OTU domain-containing protein 4 (EC 3.4.19.12) (HIV-1-induced protein HIN-1)	OTUD4	Human	2	2.5	124.04	1114	0	10.954	110240	76688	25333	0	0	0	19750.5	8709.42	4519.35	0	0	0	10993.1	0	#DIV/0!	0.136622	yes
sp|Q96L92|SNX27_HUMANSortingnexin-27OS=HomosapiensGN=SNX27PE=1SV=2	Q96L92	Sorting nexin-27	SNX27	Human	2	4.1	61.264	541	0	11.383	0	136410	52030	0	0	0	0	15492	9282.03	0	0	0	8258.02	0	#DIV/0!	0.208006	yes
tr|D3YPJ2|D3YPJ2_HHV1Nuclearegressprotein2OS=Humanherpesvirus1OX=10298GN=UL34PE=3SV=1	D3YPJ2	Nuclear egress protein 2	UL34	HSV1	3	13.8	29.786	275	0	58.928	90242	129570	128560	0	0	0	16167.7	14715.2	22934.8	0	0	0	17939.2	0	#DIV/0!	0.0193561	yes
sp|P25205|MCM3_HUMANDNAreplicationlicensingfactorMCM3OS=HomosapiensGN=MCM3PE=1SV=3;tr|J3KQ69|J3KQ69_HUMANDNAreplicationlicensingfactorMCM3OS=HomosapiensGN=MCM3PE=1SV=2	P25205	DNA replication licensing factor MCM3 (EC 3.6.4.12) (DNA polymerase alpha holoenzyme-associated protein P1) (P1-MCM3) (RLF subunit beta) (p102)	MCM3	Human	5	8.9	90.98	808	0	32.758	0	15204	9032.3	0	0	0	0	1726.71	1611.34	0	0	0	1112.68	0	#DIV/0!	0.183991	yes
tr|I1UYM4|I1UYM4_HHV1RS1OS=Humanherpesvirus1OX=10298GN=RS1PE=4SV=1	I1UYM4	RS1 (Transcription regulator/activator ICP4) (Transcriptional regulator ICP4)	RS1	HSV1	21	29.1	132.63	1294	0	196.28	347030	680110	288160	0	0	0	62173.7	77239.8	51407.1	0	0	0	63606.8	0	#DIV/0!	0.01359	yes
sp|P62906|RL10A_HUMAN60SribosomalproteinL10aOS=HomosapiensGN=RPL10APE=1SV=2	P62906	60S ribosomal protein L10a (CSA-19) (Large ribosomal subunit protein uL1) (Neural precursor cell expressed developmentally down-regulated protein 6) (NEDD-6)	RPL10A	Human	2	9.7	24.831	217	0	16.339	152300	82711	340140	0	0	0	27286	9393.45	60680.2	0	0	0	32453.2	0	#DIV/0!	0.163441	yes
tr|F8VPF3|F8VPF3_HUMANMyosinlightpolypeptide6(Fragment)OS=HomosapiensGN=MYL6PE=1SV=1;tr|F8W1R7|F8W1R7_HUMANMyosinlightpolypeptide6OS=HomosapiensGN=MYL6PE=1SV=1;sp|P60660|MYL6_HUMANMyosinlightpolypeptide6OS=HomosapiensGN=MYL6PE=1SV=2;tr|J3KND3|J3KND3_HUMANMyosinlightpolypeptide6OS=HomosapiensGN=MYL6PE=1SV=1;tr|G8JLA2|G8JLA2_HUMANMyosinlightpolypeptide6OS=HomosapiensGN=MYL6PE=1SV=1;tr|G3V1V0|G3V1V0…	P60660	Myosin light polypeptide 6 (17 kDa myosin light chain) (LC17) (Myosin light chain 3) (MLC-3) (Myosin light chain alkali 3) (Myosin light chain A3) (Smooth muscle and nonmuscle myosin light chain alkali 6)	MYL6	Human	5	36.9	14.436	130	0	39.881	48921	61939	0	0	0	0	8764.65	7034.39	0	0	0	0	5266.35	0	#DIV/0!	0.188356	yes
sp|Q9Y5X1|SNX9_HUMANSortingnexin-9OS=HomosapiensGN=SNX9PE=1SV=1	Q9Y5X1	Sorting nexin-9 (SH3 and PX domain-containing protein 1) (Protein SDP1) (SH3 and PX domain-containing protein 3A)	SNX9	Human	5	11.4	66.591	595	0	87.552	24907	78635	55116	0	0	0	4462.32	8930.54	9832.57	0	0	0	7741.81	0	#DIV/0!	0.0430443	yes
sp|Q16643|DREB_HUMANDrebrinOS=HomosapiensGN=DBN1PE=1SV=4;tr|D6R9W4|D6R9W4_HUMANDrebrin(Fragment)OS=HomosapiensGN=DBN1PE=1SV=1	Q16643	Drebrin (Developmentally-regulated brain protein)	DBN1	Human	5	12.8	71.428	649	0	64.238	0	164170	183710	0	0	0	0	18644.7	32773.4	0	0	0	17139.4	0	#DIV/0!	0.212685	yes
tr|J3KRR1|J3KRR1_HUMANProteinNjmu-R1(Fragment)OS=HomosapiensGN=C17orf75PE=1SV=1;tr|J9JIC5|J9JIC5_HUMANProteinNjmu-R1OS=HomosapiensGN=C17orf75PE=1SV=1;sp|Q9HAS0|NJMU_HUMANProteinNjmu-R1OS=HomosapiensGN=C17orf75PE=1SV=2	Q9HAS0	Protein Njmu-R1	C17orf75	Human	3	15.6	30.623	275	0	22.027	92427	301950	130150	0	0	0	16559.2	34292.3	23218.5	0	0	0	24690	0	#DIV/0!	0.0411848	yes
tr|H7C5A7|H7C5A7_HUMANAcyl-coenzymeAthioesterase8(Fragment)OS=HomosapiensGN=ACOT8PE=1SV=1;sp|O14734|ACOT8_HUMANAcyl-coenzymeAthioesterase8OS=HomosapiensGN=ACOT8PE=1SV=1;tr|E9PRD4|E9PRD4_HUMANAcyl-coenzymeAthioesterase8OS=HomosapiensGN=ACOT8PE=1SV=1;tr|E9PJN0|E9PJN0_HUMANAcyl-coenzymeAthioesterase8OS=HomosapiensGN=ACOT8PE=1SV=1	O14734	Acyl-coenzyme A thioesterase 8 (Acyl-CoA thioesterase 8) (EC 3.1.2.1) (EC 3.1.2.11) (EC 3.1.2.2) (EC 3.1.2.3) (EC 3.1.2.5) (Choloyl-coenzyme A thioesterase) (EC 3.1.2.27) (HIV-Nef-associated acyl-CoA thioesterase) (Peroxisomal acyl-CoA thioesterase 2) (PTE-2) (Peroxisomal acyl-coenzyme A thioester hydrolase 1) (PTE-1) (Peroxisomal long-chain acyl-CoA thioesterase 1) (Thioesterase II) (hACTE-III) …	ACOT8	Human	2	18.7	23.333	209	0	11.882	493220	793630	263400	0	0	0	88365	90132.2	46990	0	0	0	75162.4	0	#DIV/0!	0.0334159	yes
sp|P52907|CAZA1_HUMANF-actin-cappingproteinsubunitalpha-1OS=HomosapiensGN=CAPZA1PE=1SV=3	P52907	F-actin-capping protein subunit alpha-1 (CapZ alpha-1)	CAPZA1	Human	3	17.8	32.922	286	0	17.296	144420	92724	87176	0	0	0	25874.2	10530.6	15552	0	0	0	17318.9	0	#DIV/0!	0.0617749	yes
tr|B1AHB1|B1AHB1_HUMANDNAhelicaseOS=HomosapiensGN=MCM5PE=1SV=1;sp|P33992|MCM5_HUMANDNAreplicationlicensingfactorMCM5OS=HomosapiensGN=MCM5PE=1SV=5	P33992	DNA replication licensing factor MCM5 (EC 3.6.4.12) (CDC46 homolog) (P1-CDC46)	MCM5	Human	4	5.9	77.592	691	0	31.642	0	50066	12215	0	0	0	0	5685.97	2179.13	0	0	0	2621.7	0	#DIV/0!	0.254272	yes
sp|Q6WCQ1|MPRIP_HUMANMyosinphosphataseRho-interactingproteinOS=HomosapiensGN=MPRIPPE=1SV=3;tr|J3KSW8|J3KSW8_HUMANMyosinphosphataseRho-interactingprotein(Fragment)OS=HomosapiensGN=MPRIPPE=1SV=1	Q6WCQ1	Myosin phosphatase Rho-interacting protein (M-RIP) (Rho-interacting protein 3) (RIP3) (p116Rip)	MPRIP	Human	11	17.7	116.53	1025	0	75.255	97465	1642300	0	0	0	0	17461.8	186515	0	0	0	0	67992.4	0	#DIV/0!	0.371347	yes
tr|E7EX53|E7EX53_HUMANRibosomalproteinL15(Fragment)OS=HomosapiensGN=RPL15PE=1SV=1;tr|E7EQV9|E7EQV9_HUMANRibosomalproteinL15(Fragment)OS=HomosapiensGN=RPL15PE=1SV=1;sp|P61313|RL15_HUMAN60SribosomalproteinL15OS=HomosapiensGN=RPL15PE=1SV=2;tr|E7ENU7|E7ENU7_HUMANRibosomalproteinL15(Fragment)OS=HomosapiensGN=RPL15PE=1SV=1	P61313	60S ribosomal protein L15 (Large ribosomal subunit protein eL15)	RPL15	Human	2	17.3	15.722	133	0	11.859	331530	286590	0	0	0	0	59396.7	32547.9	0	0	0	0	30648.2	0	#DIV/0!	0.216236	yes
sp|P78527|PRKDC_HUMANDNA-dependentproteinkinasecatalyticsubunitOS=HomosapiensGN=PRKDCPE=1SV=3	P78527	DNA-dependent protein kinase catalytic subunit (DNA-PK catalytic subunit) (DNA-PKcs) (EC 2.7.11.1) (DNPK1) (p460)	PRKDC	Human	4	1.4	469.08	4128	0	24.701	27462	55911	23292	0	0	0	4920.07	6349.79	4155.24	0	0	0	5141.7	0	#DIV/0!	0.0152875	yes
sp|P68036|UB2L3_HUMANUbiquitin-conjugatingenzymeE2L3OS=HomosapiensGN=UBE2L3PE=1SV=1;tr|A0A1B0GUS4|A0A1B0GUS4_HUMANHCG1789360OS=HomosapiensGN=UBE2L5PE=1SV=1	P68036	Ubiquitin-conjugating enzyme E2 L3 (EC 2.3.2.23) (E2 ubiquitin-conjugating enzyme L3) (L-UBC) (UbcH7) (Ubiquitin carrier protein L3) (Ubiquitin-conjugating enzyme E2-F1) (Ubiquitin-protein ligase L3)	UBE2L3	Human	2	24	17.861	154	0	11.737	606130	944370	280950	0	0	0	108594	107252	50120.8	0	0	0	88655.5	0	#DIV/0!	0.0441453	yes
tr|M0R0Y6|M0R0Y6_HUMANHeterogeneousnuclearribonucleoproteinMOS=HomosapiensGN=HNRNPMPE=1SV=1;tr|M0QYQ7|M0QYQ7_HUMANHeterogeneousnuclearribonucleoproteinM(Fragment)OS=HomosapiensGN=HNRNPMPE=1SV=1;tr|M0R0N3|M0R0N3_HUMANHeterogeneousnuclearribonucleoproteinM(Fragment)OS=HomosapiensGN=HNRNPMPE=1SV=8;tr|M0R019|M0R019_HUMANHeterogeneousnuclearribonucleoproteinM(Fragment)OS=HomosapiensGN=HNRNPMPE=1SV=8;t…	P52272	Heterogeneous nuclear ribonucleoprotein M (hnRNP M)	HNRNPM	Human	2	26.3	10.739	99	0	19.034	736490	1183200	0	0	0	0	131949	134376	0	0	0	0	88774.9	0	#DIV/0!	0.183537	yes
sp|O15355|PPM1G_HUMANProteinphosphatase1GOS=HomosapiensGN=PPM1GPE=1SV=1	O15355	Protein phosphatase 1G (EC 3.1.3.16) (Protein phosphatase 1C) (Protein phosphatase 2C isoform gamma) (PP2C-gamma) (Protein phosphatase magnesium-dependent 1 gamma)	PPM1G	Human	2	8.1	59.271	546	0	11.898	42277	238960	153840	0	0	0	7574.32	27138.6	27444.7	0	0	0	20719.2	0	#DIV/0!	0.0876182	yes
tr|H9E965|H9E965_HHV1RL2OS=Humanherpesvirus1OX=10298GN=RL2PE=4SV=1	H9E965	RL2 (Ubiquitin E3 ligase ICP0)	RL2	HSV1	31	61.2	78.611	776	0	323.31	218440000	442470000	302380000	0	5635.7	4400.1	3.91356e+07	5.02511e+07	5.39439e+07	0	746.462	620.049	4.77769e+07	455.504	104888	0.00856499	yes
sp|P08670|VIME_HUMANVimentinOS=HomosapiensGN=VIMPE=1SV=4;tr|B0YJC4|B0YJC4_HUMANVimentinOS=HomosapiensGN=VIMPE=1SV=1	P08670	Vimentin	VIM	Human	22	50.6	53.651	466	0	323.31	6153000	15844000	14074000	36874	69390	54523	1.10237e+06	1.7994e+06	2.51077e+06	22276	9190.88	7683.22	1.80418e+06	13050	138.251	0.0478414	yes
sp|Q93009|UBP7_HUMANUbiquitincarboxyl-terminalhydrolase7OS=HomosapiensGN=USP7PE=1SV=2;tr|H3BND8|H3BND8_HUMANUbiquitincarboxyl-terminalhydrolase7(Fragment)OS=HomosapiensGN=USP7PE=1SV=1	Q93009	Ubiquitin carboxyl-terminal hydrolase 7 (EC 3.4.19.12) (Deubiquitinating enzyme 7) (Herpesvirus-associated ubiquitin-specific protease) (Ubiquitin thioesterase 7) (Ubiquitin-specific-processing protease 7)	USP7	Human	35	41.7	128.3	1102	0	323.31	6854600	13292000	5484300	44369	69543	0	1.22807e+06	1.50957e+06	978386	26803.8	9211.14	0	1.23867e+06	12005	103.18	0.0150949	yes
tr|A0A0B5EB06|A0A0B5EB06_HHV1Ribonucleoside-diphosphatereductaselargesubunitOS=Humanherpesvirus1OX=10298GN=UL39PE=3SV=1	A0A0B5EB06	Ribonucleoside-diphosphate reductase large subunit (R1) (EC 1.17.4.1) (Ribonucleotide reductase large subunit)	UL39	HSV1	30	38.3	124.03	1137	0	323.31	1727000	2010400	1063100	10530	19588	0	309408	228320	189655	6361.29	2594.48	0	242461	2985.26	81.2195	0.0207874	yes
tr|Q6GYI9|Q6GYI9_HHV1TegumentproteinVP22OS=Humanherpesvirus1OX=10298GN=UL49PE=4SV=1	Q6GYI9	Tegument protein VP22 (UL49)	UL49	HSV1	9	41.2	32.267	301	0	120.77	174320	291990	325760	0	25581	0	31231.1	33161.2	58114.8	0	3388.27	0	40835.7	1129.42	36.1563	0.0423509	yes
tr|D3YPK9|D3YPK9_HHV1Deoxyuridine5'-triphosphatenucleotidohydrolaseOS=Humanherpesvirus1OX=10298GN=UL50PE=3SV=1	D3YPK9	Deoxyuridine 5'-triphosphate nucleotidohydrolase (dUTPase) (EC 3.6.1.23) (dUTP pyrophosphatase)	UL50	HSV1	16	67.1	39.125	371	0	323.31	933420	3671100	4038800	0	334600	0	167231	416925	720513	0	44318.6	0	434890	14772.9	29.4384	0.118337	yes
sp|Q08211|DHX9_HUMANATP-dependentRNAhelicaseAOS=HomosapiensGN=DHX9PE=1SV=4	Q08211	ATP-dependent RNA helicase A (EC 3.6.4.13) (DEAH box protein 9) (DExH-box helicase 9) (Leukophysin) (LKP) (Nuclear DNA helicase II) (NDH II) (RNA helicase A)	DHX9	Human	5	5.5	140.96	1270	0	29.529	66607	56474	0	0	5604	0	11933.3	6413.73	0	0	742.264	0	6115.66	247.421	24.7176	0.230421	yes
tr|H9E936|H9E936_HHV1MajorDNA-bindingproteinOS=Humanherpesvirus1OX=10298GN=UL29PE=3SV=1	H9E936	Major DNA-binding protein	UL29	HSV1	9	9.9	128.31	1196	0	53.724	60880	149590	46389	0	0	12999	10907.2	16988.9	8275.69	0	0	1831.78	12057.3	610.594	19.7468	0.0409998	yes
sp|Q93008|USP9X_HUMANProbableubiquitincarboxyl-terminalhydrolaseFAF-XOS=HomosapiensGN=USP9XPE=1SV=3	Q93008	Probable ubiquitin carboxyl-terminal hydrolase FAF-X (EC 3.4.19.12) (Deubiquitinating enzyme FAF-X) (Fat facets in mammals) (hFAM) (Fat facets protein-related, X-linked) (Ubiquitin thioesterase FAF-X) (Ubiquitin-specific protease 9, X chromosome) (Ubiquitin-specific-processing protease FAF-X)	USP9X	Human	24	12.3	292.28	2570	0	323.31	280810	472170	236310	19664	8003.3	0	50309.7	53624.1	42157.2	11879.2	1060.06	0	48697	4313.1	11.2905	0.001011	yes
tr|A0A1X7SBZ2|A0A1X7SBZ2_HUMANProbableATP-dependentRNAhelicaseDDX17OS=HomosapiensGN=DDX17PE=1SV=1;sp|Q92841|DDX17_HUMANProbableATP-dependentRNAhelicaseDDX17OS=HomosapiensGN=DDX17PE=1SV=2;tr|A0A1W2PQ51|A0A1W2PQ51_HUMANProbableATP-dependentRNAhelicaseDDX17OS=HomosapiensGN=DDX17PE=1SV=1	Q92841	Probable ATP-dependent RNA helicase DDX17 (EC 3.6.4.13) (DEAD box protein 17) (DEAD box protein p72) (DEAD box protein p82) (RNA-dependent helicase p72)	DDX17	Human	6	11.2	80.253	729	0	162.27	150090	315970	77636	0	0	51195	26890	35884.6	13850.1	0	0	7214.25	25541.6	2404.75	10.6213	0.0544905	yes
sp|P05388|RLA0_HUMAN60SacidicribosomalproteinP0OS=HomosapiensGN=RPLP0PE=1SV=1;tr|F8VU65|F8VU65_HUMAN60SacidicribosomalproteinP0(Fragment)OS=HomosapiensGN=RPLP0PE=1SV=1;tr|F8VWS0|F8VWS0_HUMAN60SacidicribosomalproteinP0OS=HomosapiensGN=RPLP0PE=1SV=1;tr|F8VPE8|F8VPE8_HUMAN60SacidicribosomalproteinP0(Fragment)OS=HomosapiensGN=RPLP0PE=1SV=1;tr|G3V210|G3V210_HUMAN60SacidicribosomalproteinP0OS=Homosapie…	P05388	60S acidic ribosomal protein P0 (60S ribosomal protein L10E) (Large ribosomal subunit protein uL10)	RPLP0	Human	5	23.7	34.273	317	0	40.029	304710	772580	184050	0	112630	19704	54591.6	87741.6	32834.1	0	14918.1	2776.63	58389.1	5898.25	9.89939	0.071597	yes
tr|C0L315|C0L315_HHV1ThymidinekinaseOS=Humanherpesvirus1OX=10298GN=UL23PE=3SV=1	C0L315	Thymidine kinase (EC 2.7.1.21)	UL23	HSV1	6	18.6	40.896	376	0	42.29	111590	658930	126920	0	62666	29027	19992.4	74834.4	22642.2	0	8300.27	4090.4	39156.3	4130.22	9.48044	0.186868	yes
sp|Q6NZI2|CAVN1_HUMANCaveolae-associatedprotein1OS=HomosapiensGN=CAVIN1PE=1SV=1	Q6NZI2	Caveolae-associated protein 1 (Cavin-1) (Polymerase I and transcript release factor)	CAVIN1	Human	3	7.4	43.476	390	0	28.522	589090	0	112180	0	103190	0	105541	0	20012.7	0	13667.8	0	41851.2	4555.92	9.18611	0.368194	yes
tr|Q9J0X9|Q9J0X9_HHV1ICP27OS=Humanherpesvirus1OX=10298GN=UL54PE=1SV=1	Q9J0X9	ICP27 (Multifunctional expression regulator) (UL54)	UL54	HSV1	15	42.6	55.277	512	0	170.8	2513900	6501100	3158200	196840	352960	245640	450389	738327	563416	118913	46750.4	34614.9	584044	66759.5	8.74847	0.0178866	yes
tr|K7EJT5|K7EJT5_HUMAN60SribosomalproteinL22(Fragment)OS=HomosapiensGN=RPL22PE=1SV=1;tr|K7EP65|K7EP65_HUMAN60SribosomalproteinL22(Fragment)OS=HomosapiensGN=RPL22PE=1SV=1;tr|K7EKS7|K7EKS7_HUMAN60SribosomalproteinL22OS=HomosapiensGN=RPL22PE=1SV=1;tr|K7ELC4|K7ELC4_HUMAN60SribosomalproteinL22(Fragment)OS=HomosapiensGN=RPL22PE=1SV=1;tr|K7EMH1|K7EMH1_HUMAN60SribosomalproteinL22(Fragment)OS=HomosapiensG…	P35268	60S ribosomal protein L22 (EBER-associated protein) (EAP) (Epstein-Barr virus small RNA-associated protein) (Heparin-binding protein HBp15) (Large ribosomal subunit protein eL22)	RPL22	Human	2	51.1	5.0827	47	0	14.475	5617100	215100	202310	0	582310	814030	1.00636e+06	24428.8	36091.6	0	77128.4	114711	355625	63946.4	5.56131	0.464962	yes
tr|A0A0U1RQH7|A0A0U1RQH7_HUMANRNA-bindingprotein39(Fragment)OS=HomosapiensGN=RBM39PE=1SV=1;tr|H0Y4X3|H0Y4X3_HUMANRNA-bindingprotein39(Fragment)OS=HomosapiensGN=RBM39PE=1SV=8;tr|G3XAC6|G3XAC6_HUMANRNA-bindingprotein39OS=HomosapiensGN=RBM39PE=1SV=1;sp|Q14498|RBM39_HUMANRNA-bindingprotein39OS=HomosapiensGN=RBM39PE=1SV=2;tr|A0A087X122|A0A087X122_HUMANRNA-bindingprotein39(Fragment)OS=HomosapiensGN=RBM…	Q14498	RNA-binding protein 39 (CAPER alpha) (Hepatocellular carcinoma protein 1) (RNA-binding motif protein 39) (RNA-binding region-containing protein 2) (Splicing factor HCC1)	RBM39	Human	2	8.6	26.698	245	0	11.796	546290	0	15956	0	0	0	97872.9	0	2846.51	0	0	0	33573.2	0	#DIV/0!	0.406109	yes
tr|I3L0J9|I3L0J9_HUMANPre-mRNA-processing-splicingfactor8(Fragment)OS=HomosapiensGN=PRPF8PE=1SV=8;sp|Q6P2Q9|PRP8_HUMANPre-mRNA-processing-splicingfactor8OS=HomosapiensGN=PRPF8PE=1SV=2	Q6P2Q9	Pre-mRNA-processing-splicing factor 8 (220 kDa U5 snRNP-specific protein) (PRP8 homolog) (Splicing factor Prp8) (p220)	PRPF8	Human	2	2.9	119.7	1012	0	12.489	294500	76779	0	2359.2	0	0	52762.4	8719.76	0	1425.22	0	0	20494.1	475.073	43.1388	0.344957	yes
tr|Q5T7C4|Q5T7C4_HUMANHighmobilitygroupproteinB1OS=HomosapiensGN=HMGB1PE=1SV=1;sp|P09429|HMGB1_HUMANHighmobilitygroupproteinB1OS=HomosapiensGN=HMGB1PE=1SV=3;sp|B2RPK0|HGB1A_HUMANPutativehighmobilitygroupproteinB1-like1OS=HomosapiensGN=HMGB1P1PE=5SV=1	P09429	High mobility group protein B1 (High mobility group protein 1) (HMG-1)	HMGB1	Human	2	18.4	18.311	158	0	17.612	2070700	0	57508	0	119200	110830	370985	0	10259.3	0	15788.3	15617.8	127082	10468.7	12.1392	0.440023	yes
sp|P53621|COPA_HUMANCoatomersubunitalphaOS=HomosapiensGN=COPAPE=1SV=2	P53621	Coatomer subunit alpha (Alpha-coat protein) (Alpha-COP) (HEP-COP) (HEPCOP) [Cleaved into: Xenin (Xenopsin-related peptide); Proxenin]	COPA	Human	7	8	138.34	1224	0	47.989	0	20852	15777	0	5489.8	0	0	2368.15	2814.58	0	727.138	0	1727.58	242.379	7.12758	0.226283	yes
sp|P02545|LMNA_HUMANPrelamin-A/COS=HomosapiensGN=LMNAPE=1SV=1;tr|Q3BDU5|Q3BDU5_HUMANPrelamin-A/COS=HomosapiensGN=LMNAPE=1SV=1;tr|Q5TCI8|Q5TCI8_HUMANPrelamin-A/COS=HomosapiensGN=LMNAPE=1SV=1	P02545	Prelamin-A/C [Cleaved into: Lamin-A/C (70 kDa lamin) (Renal carcinoma antigen NY-REN-32)]	LMNA	Human	12	21.7	74.139	664	0	77.171	37950	34062	40387	0	20872	0	6799.1	3868.41	7204.95	0	2764.55	0	5957.48	921.516	6.46487	0.0233674	yes
[truncated: 275 more rows]

## Sheet: ubiquitinome
Fasta headers	Uniprot	Gene	knownICP0target	OS	Position	Localization prob	Score diff	PEP	Score	Delta score	Score for localization	Number of TMT10plex-DiGly	Sequence window	TMT10plex-DiGly Probabilities	TMT10plex-DiGly Score diffs	Position in peptide	Charge	Mass error [ppm]	A1_norm_cor	A2_norm_cor	A3_norm_cor	B1_norm_cor	B2_norm_cor	B3_norm_cor	C1_norm_cor	C2_norm_cor	C3_norm_cor	B-A	C-A	B-ATTEST	C-ATTEST	FDRBH_BA	FDRBH_CA	BA-sig	CA-sig	ICP0target1
[truncated: 14,568 more rows]
